# Supplementary material for: Virtual brain twins for stimulation in epilepsy
Source: Nat Comput Sci. 2025 Aug 5;5(9):754–68. doi: 10.1038/s43588-025-00841-6 (PMC12457187; doi:10.1038/s43588-025-00841-6)
Supplement: Supplementary file 4 — The brain activity on a high-resolution brain surface for different simulations described in Supplementary Information. [file 43588_2025_841_MOESM4_ESM.zip]

Archive with 21 entries (20 files):
- videos/
- videos/WANG_Supplementar_Video_1.mp4
- __MACOSX/videos/._WANG_Supplementar_Video_1.mp4
- videos/WANG_Supplementar_Video_2.mp4
- __MACOSX/videos/._WANG_Supplementar_Video_2.mp4
- videos/WANG_Supplementar_Video_3.mp4
- __MACOSX/videos/._WANG_Supplementar_Video_3.mp4
- videos/WANG_Supplementar_Video_7.mp4
- __MACOSX/videos/._WANG_Supplementar_Video_7.mp4
- videos/.DS_Store
- __MACOSX/videos/._.DS_Store
- videos/WANG_Supplementar_Video_6.mp4
- __MACOSX/videos/._WANG_Supplementar_Video_6.mp4
- videos/WANG_Supplementar_Video_4.mp4
- __MACOSX/videos/._WANG_Supplementar_Video_4.mp4
- videos/WANG_Supplementar_Video_5.mp4
- __MACOSX/videos/._WANG_Supplementar_Video_5.mp4
- videos/WANG_Supplementar_Video_8.mp4
- __MACOSX/videos/._WANG_Supplementar_Video_8.mp4
- videos/WANG_Supplementar_Video_9.mp4
- __MACOSX/videos/._WANG_Supplementar_Video_9.mp4
