# Supplementary material for: Virtual brain twins for stimulation in epilepsy
Source: Nat Comput Sci. 2025 Aug 5;5(9):754–68. doi: 10.1038/s43588-025-00841-6 (PMC12457187; doi:10.1038/s43588-025-00841-6)
Supplement: Supplementary file 5 — Posterior distribution of EVs from spontaneous seizures of patient 1. [file 43588_2025_841_MOESM5_ESM.xlsx]

## Sheet: Sheet1
	Left-O2	Left-O1	Left-Lingual-gyrus	Left-T2-posterior	Left-Occipital-pole	Left-Calcarine-sulcus	Left-STS-posterior	Left-Cuneus	Left-Lingual-sulcus	Left-Temporal-pole
0	0.892361	0	0	0	0.609235	1	0	0	0.600972	0
1	0.892361	0	0	0	0.609235	1	0	0	0.600972	0
2	0.903944	0	0	0	0.641906	0.522631	0	0	0.583627	0
3	0.892361	0	0	0	0.600972	1	0	0	0.592804	0
4	0.892361	0	0	0	0.600972	1	0	0	0.592804	0
5	0.917322	0	0	0	0.633984	0.537806	0	0	0.600409	0
6	0.892361	0	0	0	0.609235	1	0	0	0.600972	0
7	0.904943	0	0	0	0.971495	0.553344	0	0	0.609235	0
8	0.892361	0	0	0	0.592804	1	0	0	0.592804	0
9	0.944405	0	0	0	0.643901	0.523532	0	0	0.635208	0
10	0.892361	0	0	0	0.609235	1	0	0	0.600972	0
11	0.930807	0	0	0	0.584732	0	0	0	0.584732	0
12	0.892361	0	0	0	0.617598	1	0	0	0.592804	0
13	0.917755	0	0	0	0.592804	0	0	0	0.600972	0
14	0.891832	0	0	0	0.95742	0.523006	0	0	0.60865	0
15	0.904943	0	0	0	0.971495	0.553344	0	0	0.609235	0
16	0.930807	0	0	0	0.592804	0	0	0	0.592804	0
17	0.892361	0	0	0	0.609235	1	0	0	0.600972	0
18	0.904943	0	0	0	0.971495	0.538163	0	0	0.626062	0
19	0.892361	0	0	0	0.600972	1	0	0	0.600972	0
20	0.904943	0	0	0	0.985602	0.538163	0	0	0.626062	0
21	0.903944	0	0	0	0.624738	0.522631	0	0	0.591652	0
22	0.917322	0	0	0	0.633984	0.530366	0	0	0.600409	0
23	0.904943	0	0	0	0.971495	0.538163	0	0	0.626062	0
24	0.903944	0	0	0	0.633268	0.529962	0	0	0.583627	0
25	0.930807	0	0	0	0.592804	0	0	0	0.592804	0
26	0.944405	0	0	0	0.643901	0.53095	0	0	0.635208	0
27	0.892361	0	0	0	0.617598	1	0	0	0.592804	0
28	0.892361	0	0	0	0.600972	1	0	0	0.600972	0
29	0.944405	0	0	0	0.635208	0.523532	0	0	0.635208	0
30	0.892361	0	0	0	0.617598	1	0	0	0.600972	0
31	0.917755	0	0	0	0.626062	0.515994	0	0	0.626062	0
32	0.931162	0	0	0	0.643901	0.523532	0	0	0.62662	0
33	0.892361	0	0	0	0.600972	1	0	0	0.609235	0
34	0.892361	0	0	0	0.600972	1	0	0	0.592804	0
35	0.892361	0	0	0	0.971495	0.523306	0	0	0.63463	0
36	0.917322	0	0	0	0.633984	0.530366	0	0	0.600409	0
37	0.931162	0	0	0	0.643901	0.523532	0	0	0.635208	0
38	0.904943	0	0	0	0.971495	0.553344	0	0	0.609235	0
39	0.892361	0	0	0	0.609235	1	0	0	0.600972	0
40	0.931162	0	0	0	0.643901	0.523532	0	0	0.62662	0
41	0.892361	0	0	0	0.600972	1	0	0	0.600972	0
42	0.903944	0	0	0	0.624738	0.522631	0	0	0.591652	0
43	0.904943	0	0	0	0.971495	0.545712	0	0	0.609235	0
44	0.904943	0	0	0	0.985602	0.538163	0	0	0.626062	0
45	0.917322	0	0	0	0.633984	0.530366	0	0	0.600409	0
46	0.917755	0	0	0	0.576752	0	0	0	0.609235	0
47	0.917755	0	0	0	0.626062	0.508758	0	0	0.626062	0
48	0.903944	0	0	0	0.633268	0.522631	0	0	0.591652	0
49	0.917755	0	0	0	0.592804	0	0	0	0.600972	0
50	0.892361	0	0	0	0.617598	1	0	0	0.592804	0
51	0.917755	0	0	0	0.584732	0	0	0	0.592804	0
52	0.892361	0	0	0	0.592804	1	0	0	0.592804	0
53	0.892361	0	0	0	0.600972	1	0	0	0.600972	0
54	0.917755	0	0	0	0.592804	0	0	0	0.609235	0
55	0.903944	0	0	0	0.633268	0.529962	0	0	0.591652	0
56	0.879432	0	0	0	0.592265	1	0	0	0.592265	0
57	0.917322	0	0	0	0.633984	0.530366	0	0	0.600409	0
58	0.931162	0	0	0	0.643901	0.523532	0	0	0.635208	0
59	0.904943	0	0	0	0.971495	0.538163	0	0	0.617598	0
60	0.930807	0	0	0	0.592804	0	0	0	0.592804	0
61	0.917322	0	0	0	0.633984	0.530366	0	0	0.600409	0
62	0.916861	0	0	0	0.633268	0.522631	0	0	0.591652	0
63	0.904943	0	0	0	0.985602	0.538163	0	0	0.609235	0
64	0.892361	0	0	0	0.592804	1	0	0	0.600972	0
65	0.917755	0	0	0	0.584732	0	0	0	0.600972	0
66	0.892361	0	0	0	0.617598	1	0	0	0.600972	0
67	0.917755	0	0	0	0.626062	0.515994	0	0	0.626062	0
68	0.904943	0	0	0	0.971495	0.545712	0	0	0.626062	0
69	0.892361	0	0	0	0.626062	1	0	0	0.600972	0
70	0.892361	0	0	0	0.600972	1	0	0	0.592804	0
71	0.917755	0	0	0	0.592804	0	0	0	0.592804	0
72	0.892361	0	0	0	0.600972	1	0	0	0.600972	0
73	0.892361	0	0	0	0.609235	1	0	0	0.600972	0
74	0.892361	0	0	0	0.600972	1	0	0	0.609235	0
75	0.903944	0	0	0	0.624738	0.529962	0	0	0.591652	0
76	0.930807	0	0	0	0.592804	0	0	0	0.592804	0
77	0.903944	0	0	0	0.624738	0.529962	0	0	0.591652	0
78	0.904943	0	0	0	0.971495	0.538163	0	0	0.609235	0
79	0.904943	0	0	0	0.971495	0.545712	0	0	0.609235	0
80	0.917755	0	0	0	0.626062	0.515994	0	0	0.626062	0
81	0.917755	0	0	0	0.592804	0	0	0	0.600972	0
82	0.903944	0	0	0	0.624738	0.529962	0	0	0.591652	0
83	0.917755	0	0	0	0.584732	0	0	0	0.592804	0
84	0.904943	0	0	0	0.971495	0.530695	0	0	0.626062	0
85	0.904943	0	0	0	0.971495	0.530695	0	0	0.626062	0
86	0.944405	0	0	0	0.635208	0.523532	0	0	0.635208	0
87	0.892361	0	0	0	0.600972	1	0	0	0.600972	0
88	0.944405	0	0	0	0.643901	0.523532	0	0	0.62662	0
89	0.892361	0	0	0	0.600972	1	0	0	0.600972	0
90	0.904943	0	0	0	0.985602	0.538163	0	0	0.609235	0
91	0.892361	0	0	0	0.600972	1	0	0	0.600972	0
92	0.930807	0	0	0	0.584732	0	0	0	0.592804	0
93	0.931162	0	0	0	0.643901	0.51619	0	0	0.62662	0
94	0.892361	0	0	0	0.600972	1	0	0	0.600972	0
95	0.903944	0	0	0	0.633268	0.522631	0	0	0.591652	0
96	0.904943	0	0	0	0.971495	0.523306	0	0	0.63463	0
97	0.944405	0	0	0	0.643901	0.51619	0	0	0.62662	0
98	0.904943	0	0	0	0.971495	0.530695	0	0	0.617598	0
99	0.917755	0	0	0	0.626062	0.515994	0	0	0.626062	0
100	0.904943	0	0	0	0.971495	0.530695	0	0	0.600972	0
101	0.930807	0	0	0	0.592804	0	0	0	0.592804	0
102	0.931162	0	0	0	0.62662	0.523532	0	0	0.635208	0
103	0.917755	0	0	0	0.592804	0	0	0	0.600972	0
104	0.931162	0	0	0	0.643901	0.523532	0	0	0.62662	0
105	0.944405	0	0	0	0.62662	0.53095	0	0	0.635208	0
106	0.944405	0	0	0	0.643901	0.523532	0	0	0.635208	0
107	0.931162	0	0	0	0.643901	0.523532	0	0	0.62662	0
108	0.892361	0	0	0	0.600972	1	0	0	0.600972	0
109	0.892361	0	0	0	0.609235	1	0	0	0.592804	0
110	0.892361	0	0	0	0.626062	1	0	0	0.600972	0
111	0.904943	0	0	0	0.971495	0.538163	0	0	0.617598	0
112	0.903944	0	0	0	0.633268	0.522631	0	0	0.583627	0
113	0.916861	0	0	0	0.633268	0.529962	0	0	0.583627	0
114	0.904943	0	0	0	0.971495	0.530695	0	0	0.600972	0
115	0.892361	0	0	0	0.600972	1	0	0	0.609235	0
116	0.892361	0	0	0	0.600972	1	0	0	0.600972	0
117	0.892361	0	0	0	0.971495	0.553344	0	0	0.609235	0
118	0.892361	0	0	0	0.971495	0.538163	0	0	0.63463	0
119	0.917322	0	0	0	0.633984	0.537806	0	0	0.600409	0
120	0.892361	0	0	0	0.626062	1	0	0	0.600972	0
121	0.917755	0	0	0	0.592804	0	0	0	0.609235	0
122	0.944405	0	0	0	0.643901	0.523532	0	0	0.635208	0
123	0.917755	0	0	0	0.592804	0	0	0	0.592804	0
124	0.944405	0	0	0	0.643901	0.523532	0	0	0.62662	0
125	0.892361	0	0	0	0.600972	1	0	0	0.600972	0
126	0.917755	0	0	0	0.592804	0	0	0	0.600972	0
127	0.903944	0	0	0	0.624738	0.522631	0	0	0.591652	0
128	0.903944	0	0	0	0.633268	0.522631	0	0	0.591652	0
129	0.903944	0	0	0	0.624738	0.515379	0	0	0.591652	0
130	0.892361	0	0	0	0.600972	1	0	0	0.600972	0
131	0.916861	0	0	0	0.633268	0.515379	0	0	0.591652	0
132	0.892361	0	0	0	0.600972	1	0	0	0.600972	0
133	0.892361	0	0	0	0.600972	1	0	0	0.600972	0
134	0.930807	0	0	0	0.584732	0	0	0	0.592804	0
135	0.917322	0	0	0	0.633984	0.537806	0	0	0.600409	0
136	0.892361	0	0	0	0.971495	0.530695	0	0	0.63463	0
137	0.892361	0	0	0	0.609235	1	0	0	0.600972	0
138	0.904943	0	0	0	0.971495	0.545712	0	0	0.626062	0
139	0.904943	0	0	0	0.971495	0.530695	0	0	0.617598	0
140	0.892361	0	0	0	0.600972	1	0	0	0.600972	0
141	0.917755	0	0	0	0.592804	0	0	0	0.609235	0
142	0.904943	0	0	0	0.971495	0.530695	0	0	0.626062	0
143	0.892361	0	0	0	0.600972	1	0	0	0.609235	0
144	0.917755	0	0	0	0.584732	0	0	0	0.600972	0
145	0.892361	0	0	0	0.600972	1	0	0	0.592804	0
146	0.892361	0	0	0	0.626062	1	0	0	0.600972	0
147	0.930807	0	0	0	0.600972	0	0	0	0.592804	0
148	0.917755	0	0	0	0.626062	0.515994	0	0	0.626062	0
149	0.892361	0	0	0	0.600972	1	0	0	0.592804	0
150	0.904943	0	0	0	0.971495	0.538163	0	0	0.609235	0
151	0.892361	0	0	0	0.971495	0.538163	0	0	0.609235	0
152	0.917322	0	0	0	0.633984	0.545327	0	0	0.600409	0
153	0.904943	0	0	0	0.971495	0.538163	0	0	0.609235	0
154	0.904943	0	0	0	0.971495	0.523306	0	0	0.63463	0
155	0.917755	0	0	0	0.592804	0	0	0	0.609235	0
156	0.931162	0	0	0	0.643901	0.523532	0	0	0.635208	0
157	0.892361	0	0	0	0.600972	1	0	0	0.609235	0
158	0.903944	0	0	0	0.633268	0.522631	0	0	0.591652	0
159	0.904943	0	0	0	0.985602	0.545712	0	0	0.600972	0
160	0.904943	0	0	0	0.971495	0.538163	0	0	0.609235	0
161	0.892361	0	0	0	0.609235	1	0	0	0.600972	0
162	0.892361	0	0	0	0.600972	1	0	0	0.592804	0
163	0.917755	0	0	0	0.592804	0	0	0	0.600972	0
164	0.916861	0	0	0	0.633268	0.537374	0	0	0.591652	0
165	0.904943	0	0	0	0.971495	0.530695	0	0	0.617598	0
166	0.917322	0	0	0	0.633984	0.523006	0	0	0.600409	0
167	0.892361	0	0	0	0.600972	1	0	0	0.609235	0
168	0.931162	0	0	0	0.643901	0.523532	0	0	0.635208	0
169	0.917755	0	0	0	0.592804	0	0	0	0.592804	0
170	0.892361	0	0	0	0.600972	1	0	0	0.609235	0
171	0.904943	0	0	0	0.985602	0.553344	0	0	0.592804	0
172	0.917755	0	0	0	0.584732	0	0	0	0.592804	0
173	0.903944	0	0	0	0.641906	0.529962	0	0	0.583627	0
174	0.930807	0	0	0	0.592804	0	0	0	0.592804	0
175	0.879432	0	0	0	0.592265	1	0	0	0.592265	0
176	0.892361	0	0	0	0.600972	1	0	0	0.609235	0
177	0.892361	0	0	0	0.609235	1	0	0	0.600972	0
178	0.944405	0	0	0	0.62662	0.523532	0	0	0.635208	0
179	0.917322	0	0	0	0.633984	0.523006	0	0	0.600409	0
180	0.904943	0	0	0	0.971495	0.553344	0	0	0.600972	0
181	0.892361	0	0	0	0.609235	1	0	0	0.600972	0
182	0.917755	0	0	0	0.584732	0	0	0	0.592804	0
183	0.930807	0	0	0	0.584732	0	0	0	0.592804	0
184	0.904943	0	0	0	0.985602	0.538163	0	0	0.617598	0
185	0.917755	0	0	0	0.592804	0	0	0	0.600972	0
186	0.931162	0	0	0	0.643901	0.523532	0	0	0.62662	0
187	0.917755	0	0	0	0.592804	0	0	0	0.592804	0
188	0.904943	0	0	0	0.971495	0.523306	0	0	0.617598	0
189	0.917755	0	0	0	0.576752	0	0	0	0.609235	0
190	0.931162	0	0	0	0.643901	0.523532	0	0	0.62662	0
191	0.917755	0	0	0	0.584732	0	0	0	0.617598	0
192	0.892361	0	0	0	0.626062	1	0	0	0.600972	0
193	0.944405	0	0	0	0.643901	0.523532	0	0	0.635208	0
194	0.917755	0	0	0	0.584732	0	0	0	0.584732	0
195	0.904943	0	0	0	0.971495	0.545712	0	0	0.600972	0
196	0.930807	0	0	0	0.592804	0	0	0	0.592804	0
197	0.916861	0	0	0	0.633268	0.522631	0	0	0.591652	0
198	0.944405	0	0	0	0.635208	0.523532	0	0	0.635208	0
199	0.917755	0	0	0	0.592804	0	0	0	0.609235	0
200	0.891832	0	0	0	0.95742	0.523006	0	0	0.60865	0
201	0.903944	0	0	0	0.633268	0.529962	0	0	0.591652	0
202	0.917755	0	0	0	0.576752	0	0	0	0.609235	0
203	0.892361	0	0	0	0.600972	1	0	0	0.609235	0
204	0.931162	0	0	0	0.643901	0.523532	0	0	0.62662	0
205	0.904943	0	0	0	0.985602	0.553344	0	0	0.617598	0
206	0.892361	0	0	0	0.600972	1	0	0	0.600972	0
207	0.916861	0	0	0	0.633268	0.522631	0	0	0.591652	0
208	0.892361	0	0	0	0.600972	1	0	0	0.600972	0
209	0.892361	0	0	0	0.600972	1	0	0	0.600972	0
210	0.892361	0	0	0	0.971495	0.545712	0	0	0.600972	0
211	0.930807	0	0	0	0.584732	0	0	0	0.592804	0
212	0.892361	0	0	0	0.971495	0.538163	0	0	0.626062	0
213	0.904943	0	0	0	0.985602	0.553344	0	0	0.600972	0
214	0.917755	0	0	0	0.592804	0	0	0	0.600972	0
215	0.892361	0	0	0	0.592804	1	0	0	0.600972	0
216	0.930807	0	0	0	0.592804	0	0	0	0.600972	0
217	0.904943	0	0	0	0.971495	0.538163	0	0	0.617598	0
218	0.917755	0	0	0	0.584732	0	0	0	0.600972	0
219	0.904943	0	0	0	0.985602	0.530695	0	0	0.626062	0
220	0.944405	0	0	0	0.643901	0.51619	0	0	0.635208	0
221	0.904943	0	0	0	0.971495	0.553344	0	0	0.600972	0
222	0.879432	0	0	0	0.592265	1	0	0	0.592265	0
223	0.904943	0	0	0	0.971495	0.538163	0	0	0.617598	0
224	0.903944	0	0	0	0.633268	0.529962	0	0	0.591652	0
225	0.916861	0	0	0	0.633268	0.522631	0	0	0.591652	0
226	0.904943	0	0	0	0.971495	0.523306	0	0	0.626062	0
227	0.944405	0	0	0	0.643901	0.53095	0	0	0.635208	0
228	0.904943	0	0	0	0.971495	0.538163	0	0	0.609235	0
229	0.916861	0	0	0	0.633268	0.515379	0	0	0.591652	0
230	0.892361	0	0	0	0.600972	1	0	0	0.600972	0
231	0.931162	0	0	0	0.62662	0.523532	0	0	0.635208	0
232	0.892361	0	0	0	0.617598	1	0	0	0.600972	0
233	0.917755	0	0	0	0.626062	0.508758	0	0	0.626062	0
234	0.904943	0	0	0	0.971495	0.530695	0	0	0.626062	0
235	0.917755	0	0	0	0.584732	0	0	0	0.600972	0
236	0.904943	0	0	0	0.971495	0.530695	0	0	0.63463	0
237	0.892361	0	0	0	0.600972	1	0	0	0.600972	0
238	0.917755	0	0	0	0.626062	0.515994	0	0	0.626062	0
239	0.904943	0	0	0	0.985602	0.545712	0	0	0.609235	0
240	0.904943	0	0	0	0.971495	0.523306	0	0	0.617598	0
241	0.944405	0	0	0	0.62662	0.53095	0	0	0.635208	0
242	0.903944	0	0	0	0.633268	0.529962	0	0	0.591652	0
243	0.904943	0	0	0	0.985602	0.545712	0	0	0.600972	0
244	0.903944	0	0	0	0.624738	0.529962	0	0	0.591652	0
245	0.917755	0	0	0	0.626062	0.515994	0	0	0.626062	0
246	0.903944	0	0	0	0.641906	0.529962	0	0	0.583627	0
247	0.904943	0	0	0	0.971495	0.538163	0	0	0.617598	0
248	0.917755	0	0	0	0.592804	0	0	0	0.592804	0
249	0.903944	0	0	0	0.633268	0.515379	0	0	0.591652	0
250	0.892361	0	0	0	0.600972	1	0	0	0.609235	0
251	0.904943	0	0	0	0.971495	0.538163	0	0	0.617598	0
252	0.892361	0	0	0	0.609235	1	0	0	0.600972	0
253	0.892361	0	0	0	0.600972	1	0	0	0.600972	0
254	0.903944	0	0	0	0.633268	0.522631	0	0	0.591652	0
255	0.903944	0	0	0	0.633268	0.522631	0	0	0.591652	0
256	0.903944	0	0	0	0.641906	0.529962	0	0	0.583627	0
257	0.903944	0	0	0	0.633268	0.529962	0	0	0.591652	0
258	0.917322	0	0	0	0.633984	0.523006	0	0	0.600409	0
259	0.892361	0	0	0	0.617598	1	0	0	0.600972	0
260	0.892361	0	0	0	0.600972	1	0	0	0.600972	0
261	0.944405	0	0	0	0.643901	0.523532	0	0	0.62662	0
262	0.917755	0	0	0	0.63463	0.515994	0	0	0.626062	0
263	0.892361	0	0	0	0.626062	1	0	0	0.600972	0
264	0.892361	0	0	0	0.971495	0.538163	0	0	0.609235	0
265	0.903944	0	0	0	0.624738	0.522631	0	0	0.591652	0
266	0.931162	0	0	0	0.643901	0.523532	0	0	0.62662	0
267	0.944405	0	0	0	0.635208	0.523532	0	0	0.635208	0
268	0.892361	0	0	0	0.600972	1	0	0	0.592804	0
269	0.904943	0	0	0	0.971495	0.530695	0	0	0.626062	0
270	0.903944	0	0	0	0.633268	0.529962	0	0	0.591652	0
271	0.892361	0	0	0	0.609235	1	0	0	0.600972	0
272	0.917755	0	0	0	0.576752	0	0	0	0.609235	0
273	0.917755	0	0	0	0.592804	0	0	0	0.600972	0
274	0.917755	0	0	0	0.592804	0	0	0	0.592804	0
275	0.944405	0	0	0	0.643901	0.523532	0	0	0.62662	0
276	0.917755	0	0	0	0.576752	0	0	0	0.600972	0
277	0.891832	0	0	0	0.95742	0.523006	0	0	0.60865	0
278	0.904943	0	0	0	0.971495	0.545712	0	0	0.609235	0
279	0.879432	0	0	0	0.592265	1	0	0	0.592265	0
280	0.903944	0	0	0	0.641906	0.529962	0	0	0.583627	0
281	0.904943	0	0	0	0.971495	0.545712	0	0	0.609235	0
282	0.903944	0	0	0	0.624738	0.529962	0	0	0.591652	0
283	0.892361	0	0	0	0.600972	1	0	0	0.592804	0
284	0.892361	0	0	0	0.617598	1	0	0	0.600972	0
285	0.892361	0	0	0	0.617598	1	0	0	0.592804	0
286	0.892361	0	0	0	0.626062	1	0	0	0.592804	0
287	0.944405	0	0	0	0.62662	0.523532	0	0	0.635208	0
288	0.930807	0	0	0	0.592804	0	0	0	0.600972	0
289	0.891832	0	0	0	0.95742	0.530366	0	0	0.60865	0
290	0.879432	0	0	0	0.95742	0.523006	0	0	0.616991	0
291	0.892361	0	0	0	0.600972	1	0	0	0.609235	0
292	0.930807	0	0	0	0.584732	0	0	0	0.592804	0
293	0.904943	0	0	0	0.971495	0.523306	0	0	0.63463	0
294	0.904943	0	0	0	0.971495	0.538163	0	0	0.617598	0
295	0.892361	0	0	0	0.617598	1	0	0	0.609235	0
296	0.944405	0	0	0	0.643901	0.51619	0	0	0.62662	0
297	0.904943	0	0	0	0.971495	0.538163	0	0	0.609235	0
298	0.944405	0	0	0	0.643901	0.523532	0	0	0.62662	0
299	0.892361	0	0	0	0.600972	1	0	0	0.609235	0
300	0.892361	0	0	0	0.600972	1	0	0	0.600972	0
301	0.931162	0	0	0	0.643901	0.523532	0	0	0.62662	0
302	0.944405	0	0	0	0.62662	0.51619	0	0	0.635208	0
303	0.916861	0	0	0	0.633268	0.529962	0	0	0.583627	0
304	0.892361	0	0	0	0.617598	1	0	0	0.609235	0
305	0.892361	0	0	0	0.626062	1	0	0	0.600972	0
306	0.904943	0	0	0	0.971495	0.530695	0	0	0.617598	0
307	0.917755	0	0	0	0.592804	0	0	0	0.600972	0
308	0.892361	0	0	0	0.971495	0.523306	0	0	0.63463	0
309	0.904943	0	0	0	0.985602	0.530695	0	0	0.626062	0
310	0.904943	0	0	0	0.971495	0.538163	0	0	0.626062	0
311	0.879432	0	0	0	0.592265	1	0	0	0.592265	0
312	0.892361	0	0	0	0.600972	1	0	0	0.609235	0
313	0.917755	0	0	0	0.592804	0	0	0	0.609235	0
314	0.892361	0	0	0	0.617598	1	0	0	0.592804	0
315	0.892361	0	0	0	0.600972	1	0	0	0.609235	0
316	0.904943	0	0	0	0.985602	0.538163	0	0	0.592804	0
317	0.892361	0	0	0	0.600972	1	0	0	0.609235	0
318	0.904943	0	0	0	0.971495	0.530695	0	0	0.626062	0
319	0.903944	0	0	0	0.641906	0.515379	0	0	0.583627	0
320	0.892361	0	0	0	0.971495	0.523306	0	0	0.63463	0
321	0.892361	0	0	0	0.626062	1	0	0	0.592804	0
322	0.892361	0	0	0	0.600972	1	0	0	0.592804	0
323	0.904943	0	0	0	0.985602	0.538163	0	0	0.617598	0
324	0.892361	0	0	0	0.626062	1	0	0	0.600972	0
325	0.944405	0	0	0	0.643901	0.523532	0	0	0.635208	0
326	0.892361	0	0	0	0.600972	1	0	0	0.609235	0
327	0.892361	0	0	0	0.617598	1	0	0	0.600972	0
328	0.944405	0	0	0	0.643901	0.53095	0	0	0.62662	0
329	0.892361	0	0	0	0.971495	0.523306	0	0	0.63463	0
330	0.917755	0	0	0	0.626062	0.515994	0	0	0.626062	0
331	0.892361	0	0	0	0.617598	1	0	0	0.600972	0
332	0.904943	0	0	0	0.985602	0.530695	0	0	0.626062	0
333	0.917755	0	0	0	0.592804	0	0	0	0.609235	0
334	0.904943	0	0	0	0.971495	0.538163	0	0	0.617598	0
335	0.892361	0	0	0	0.626062	1	0	0	0.592804	0
336	0.892361	0	0	0	0.600972	1	0	0	0.609235	0
337	0.903944	0	0	0	0.633268	0.515379	0	0	0.591652	0
338	0.892361	0	0	0	0.600972	1	0	0	0.592804	0
339	0.892361	0	0	0	0.600972	1	0	0	0.592804	0
340	0.892361	0	0	0	0.609235	1	0	0	0.600972	0
341	0.904943	0	0	0	0.971495	0.538163	0	0	0.626062	0
342	0.944405	0	0	0	0.643901	0.523532	0	0	0.62662	0
343	0.917755	0	0	0	0.592804	0	0	0	0.592804	0
344	0.892361	0	0	0	0.600972	1	0	0	0.609235	0
345	0.904943	0	0	0	0.971495	0.545712	0	0	0.592804	0
346	0.892361	0	0	0	0.600972	1	0	0	0.600972	0
347	0.892361	0	0	0	0.971495	0.538163	0	0	0.617598	0
348	0.892361	0	0	0	0.600972	1	0	0	0.600972	0
349	0.904943	0	0	0	0.971495	0.545712	0	0	0.617598	0
350	0.892361	0	0	0	0.600972	1	0	0	0.609235	0
351	0.892361	0	0	0	0.600972	1	0	0	0.600972	0
352	0.892361	0	0	0	0.592804	1	0	0	0.600972	0
353	0.904943	0	0	0	0.971495	0.545712	0	0	0.609235	0
354	0.944405	0	0	0	0.643901	0.51619	0	0	0.62662	0
355	0.892361	0	0	0	0.617598	1	0	0	0.592804	0
356	0.931162	0	0	0	0.635208	0.53095	0	0	0.635208	0
357	0.904943	0	0	0	0.985602	0.530695	0	0	0.626062	0
358	0.917755	0	0	0	0.584732	0	0	0	0.592804	0
359	0.892361	0	0	0	0.600972	1	0	0	0.592804	0
360	0.917755	0	0	0	0.584732	0	0	0	0.592804	0
361	0.917322	0	0	0	0.625435	0.537806	0	0	0.600409	0
362	0.904943	0	0	0	0.985602	0.553344	0	0	0.600972	0
363	0.931162	0	0	0	0.62662	0.51619	0	0	0.635208	0
364	0.892361	0	0	0	0.592804	1	0	0	0.592804	0
365	0.917755	0	0	0	0.626062	0.515994	0	0	0.626062	0
366	0.879432	0	0	0	0.592265	1	0	0	0.592265	0
367	0.917755	0	0	0	0.576752	0	0	0	0.600972	0
368	0.892361	0	0	0	0.600972	1	0	0	0.600972	0
369	0.892361	0	0	0	0.600972	1	0	0	0.600972	0
370	0.917755	0	0	0	0.584732	0	0	0	0.584732	0
371	0.904943	0	0	0	0.985602	0.553344	0	0	0.600972	0
372	0.917322	0	0	0	0.633984	0.530366	0	0	0.600409	0
373	0.917755	0	0	0	0.592804	0	0	0	0.609235	0
374	0.917755	0	0	0	0.576752	0	0	0	0.609235	0
375	0.892361	0	0	0	0.600972	1	0	0	0.600972	0
376	0.904943	0	0	0	0.985602	0.545712	0	0	0.600972	0
377	0.904943	0	0	0	0.971495	0.553344	0	0	0.609235	0
378	0.892361	0	0	0	0.600972	1	0	0	0.600972	0
379	0.892361	0	0	0	0.617598	1	0	0	0.600972	0
380	0.892361	0	0	0	0.600972	1	0	0	0.609235	0
381	0.917755	0	0	0	0.584732	0	0	0	0.592804	0
382	0.892361	0	0	0	0.600972	1	0	0	0.600972	0
383	0.917755	0	0	0	0.584732	0	0	0	0.617598	0
384	0.904943	0	0	0	0.971495	0.538163	0	0	0.617598	0
385	0.917322	0	0	0	0.633984	0.537806	0	0	0.600409	0
386	0.917322	0	0	0	0.633984	0.523006	0	0	0.600409	0
387	0.892361	0	0	0	0.626062	1	0	0	0.600972	0
388	0.903944	0	0	0	0.641906	0.522631	0	0	0.583627	0
389	0.944405	0	0	0	0.643901	0.53095	0	0	0.635208	0
390	0.930807	0	0	0	0.584732	0	0	0	0.592804	0
391	0.904943	0	0	0	0.985602	0.538163	0	0	0.626062	0
392	0.892361	0	0	0	0.971495	0.530695	0	0	0.63463	0
393	0.917755	0	0	0	0.592804	0	0	0	0.592804	0
394	0.916861	0	0	0	0.633268	0.529962	0	0	0.591652	0
395	0.903944	0	0	0	0.624738	0.529962	0	0	0.591652	0
396	0.892361	0	0	0	0.971495	0.545712	0	0	0.609235	0
397	0.903944	0	0	0	0.641906	0.515379	0	0	0.583627	0
398	0.931162	0	0	0	0.643901	0.53095	0	0	0.62662	0
399	0.903944	0	0	0	0.633268	0.515379	0	0	0.591652	0
400	0.904943	0	0	0	0.971495	0.538163	0	0	0.609235	0
401	0.904943	0	0	0	0.971495	0.538163	0	0	0.617598	0
402	0.892361	0	0	0	0.617598	1	0	0	0.600972	0
403	0.904943	0	0	0	0.971495	0.545712	0	0	0.600972	0
404	0.917755	0	0	0	0.576752	0	0	0	0.609235	0
405	0.917322	0	0	0	0.625435	0.537806	0	0	0.600409	0
406	0.904943	0	0	0	0.985602	0.538163	0	0	0.609235	0
407	0.903944	0	0	0	0.633268	0.529962	0	0	0.591652	0
408	0.892361	0	0	0	0.600972	1	0	0	0.600972	0
409	0.904943	0	0	0	0.985602	0.545712	0	0	0.592804	0
410	0.917755	0	0	0	0.592804	0	0	0	0.600972	0
411	0.892361	0	0	0	0.609235	1	0	0	0.609235	0
412	0.917755	0	0	0	0.617598	0.515994	0	0	0.626062	0
413	0.892361	0	0	0	0.600972	1	0	0	0.600972	0
414	0.892361	0	0	0	0.600972	1	0	0	0.600972	0
415	0.904943	0	0	0	0.971495	0.523306	0	0	0.626062	0
416	0.904943	0	0	0	0.971495	0.545712	0	0	0.617598	0
417	0.892361	0	0	0	0.600972	1	0	0	0.592804	0
418	0.917755	0	0	0	0.592804	0	0	0	0.609235	0
419	0.904943	0	0	0	0.985602	0.545712	0	0	0.600972	0
420	0.904943	0	0	0	0.971495	0.530695	0	0	0.626062	0
421	0.944405	0	0	0	0.643901	0.523532	0	0	0.62662	0
422	0.903944	0	0	0	0.633268	0.522631	0	0	0.591652	0
423	0.904943	0	0	0	0.971495	0.553344	0	0	0.609235	0
424	0.892361	0	0	0	0.600972	1	0	0	0.609235	0
425	0.931162	0	0	0	0.643901	0.523532	0	0	0.62662	0
426	0.917755	0	0	0	0.592804	0	0	0	0.600972	0
427	0.892361	0	0	0	0.600972	1	0	0	0.609235	0
428	0.917755	0	0	0	0.584732	0	0	0	0.617598	0
429	0.931162	0	0	0	0.643901	0.523532	0	0	0.635208	0
430	0.917755	0	0	0	0.592804	0	0	0	0.600972	0
431	0.892361	0	0	0	0.600972	1	0	0	0.609235	0
432	0.904943	0	0	0	0.971495	0.523306	0	0	0.617598	0
433	0.917755	0	0	0	0.592804	0	0	0	0.609235	0
434	0.892361	0	0	0	0.609235	1	0	0	0.600972	0
435	0.917755	0	0	0	0.626062	0.515994	0	0	0.626062	0
436	0.931162	0	0	0	0.643901	0.523532	0	0	0.62662	0
437	0.917322	0	0	0	0.633984	0.530366	0	0	0.600409	0
438	0.917322	0	0	0	0.633984	0.523006	0	0	0.600409	0
439	0.892361	0	0	0	0.617598	1	0	0	0.600972	0
440	0.892361	0	0	0	0.971495	0.545712	0	0	0.609235	0
441	0.904943	0	0	0	0.985602	0.538163	0	0	0.592804	0
442	0.904943	0	0	0	0.971495	0.530695	0	0	0.617598	0
443	0.903944	0	0	0	0.641906	0.529962	0	0	0.583627	0
444	0.892361	0	0	0	0.592804	1	0	0	0.600972	0
445	0.917755	0	0	0	0.584732	0	0	0	0.600972	0
446	0.903944	0	0	0	0.641906	0.522631	0	0	0.583627	0
447	0.917755	0	0	0	0.626062	0.515994	0	0	0.626062	0
448	0.904943	0	0	0	0.971495	0.545712	0	0	0.626062	0
449	0.904943	0	0	0	0.971495	0.545712	0	0	0.626062	0
450	0.892361	0	0	0	0.617598	1	0	0	0.600972	0
451	0.917755	0	0	0	0.584732	0	0	0	0.600972	0
452	0.917755	0	0	0	0.626062	0.515994	0	0	0.626062	0
453	0.904943	0	0	0	0.985602	0.553344	0	0	0.600972	0
454	0.879432	0	0	0	0.592265	1	0	0	0.592265	0
455	0.892361	0	0	0	0.985602	0.530695	0	0	0.617598	0
456	0.892361	0	0	0	0.600972	1	0	0	0.592804	0
457	0.904943	0	0	0	0.971495	0.545712	0	0	0.617598	0
458	0.904943	0	0	0	0.971495	0.538163	0	0	0.600972	0
459	0.904943	0	0	0	0.985602	0.545712	0	0	0.600972	0
460	0.931162	0	0	0	0.62662	0.51619	0	0	0.635208	0
461	0.944405	0	0	0	0.635208	0.523532	0	0	0.635208	0
462	0.917322	0	0	0	0.633984	0.530366	0	0	0.600409	0
463	0.917322	0	0	0	0.625435	0.530366	0	0	0.600409	0
464	0.903944	0	0	0	0.633268	0.529962	0	0	0.591652	0
465	0.917755	0	0	0	0.626062	0.523306	0	0	0.617598	0
466	0.917755	0	0	0	0.63463	0.523306	0	0	0.626062	0
467	0.917755	0	0	0	0.592804	0	0	0	0.609235	0
468	0.903944	0	0	0	0.641906	0.515379	0	0	0.583627	0
469	0.917755	0	0	0	0.592804	0	0	0	0.600972	0
470	0.892361	0	0	0	0.600972	1	0	0	0.600972	0
471	0.892361	0	0	0	0.600972	1	0	0	0.609235	0
472	0.917755	0	0	0	0.592804	0	0	0	0.592804	0
473	0.904943	0	0	0	0.985602	0.538163	0	0	0.600972	0
474	0.917322	0	0	0	0.633984	0.530366	0	0	0.600409	0
475	0.917755	0	0	0	0.584732	0	0	0	0.600972	0
476	0.917755	0	0	0	0.592804	0	0	0	0.600972	0
477	0.917322	0	0	0	0.633984	0.530366	0	0	0.600409	0
478	0.892361	0	0	0	0.600972	1	0	0	0.592804	0
479	0.917322	0	0	0	0.633984	0.537806	0	0	0.600409	0
480	0.904943	0	0	0	0.985602	0.530695	0	0	0.626062	0
481	0.917755	0	0	0	0.626062	0.515994	0	0	0.626062	0
482	0.904943	0	0	0	0.971495	0.523306	0	0	0.617598	0
483	0.904943	0	0	0	0.971495	0.538163	0	0	0.617598	0
484	0.892361	0	0	0	0.626062	1	0	0	0.600972	0
485	0.904943	0	0	0	0.971495	0.530695	0	0	0.626062	0
486	0.892361	0	0	0	0.626062	1	0	0	0.600972	0
487	0.892361	0	0	0	0.600972	1	0	0	0.600972	0
488	0.904943	0	0	0	0.985602	0.553344	0	0	0.600972	0
489	0.904943	0	0	0	0.971495	0.545712	0	0	0.609235	0
490	0.903944	0	0	0	0.633268	0.529962	0	0	0.591652	0
491	0.904943	0	0	0	0.985602	0.545712	0	0	0.626062	0
492	0.892361	0	0	0	0.600972	1	0	0	0.600972	0
493	0.903944	0	0	0	0.641906	0.522631	0	0	0.583627	0
494	0.904943	0	0	0	0.971495	0.561059	0	0	0.600972	0
495	0.944405	0	0	0	0.643901	0.51619	0	0	0.62662	0
496	0.892361	0	0	0	0.600972	1	0	0	0.592804	0
497	0.892361	0	0	0	0.626062	1	0	0	0.592804	0
498	0.917755	0	0	0	0.626062	0.515994	0	0	0.626062	0
499	0.903944	0	0	0	0.641906	0.522631	0	0	0.583627	0
500	0.931162	0	0	0	0.62662	0.523532	0	0	0.635208	0
501	0.917755	0	0	0	0.576752	0	0	0	0.609235	0
502	0.917755	0	0	0	0.592804	0	0	0	0.609235	0
503	0.931162	0	0	0	0.643901	0.51619	0	0	0.62662	0
504	0.903944	0	0	0	0.624738	0.522631	0	0	0.591652	0
505	0.892361	0	0	0	0.600972	1	0	0	0.600972	0
506	0.904943	0	0	0	0.985602	0.553344	0	0	0.609235	0
507	0.892361	0	0	0	0.600972	1	0	0	0.609235	0
508	0.931162	0	0	0	0.643901	0.53095	0	0	0.635208	0
509	0.892361	0	0	0	0.609235	1	0	0	0.600972	0
510	0.917755	0	0	0	0.626062	0.508758	0	0	0.626062	0
511	0.917755	0	0	0	0.584732	0	0	0	0.592804	0
512	0.904943	0	0	0	0.971495	0.538163	0	0	0.600972	0
513	0.944405	0	0	0	0.643901	0.523532	0	0	0.62662	0
514	0.917755	0	0	0	0.592804	0	0	0	0.600972	0
515	0.944405	0	0	0	0.643901	0.523532	0	0	0.635208	0
516	0.892361	0	0	0	0.626062	1	0	0	0.592804	0
517	0.892361	0	0	0	0.617598	1	0	0	0.600972	0
518	0.944405	0	0	0	0.643901	0.53095	0	0	0.635208	0
519	0.892361	0	0	0	0.600972	1	0	0	0.592804	0
520	0.904943	0	0	0	0.971495	0.523306	0	0	0.617598	0
521	0.917755	0	0	0	0.592804	0	0	0	0.609235	0
522	0.904943	0	0	0	0.971495	0.553344	0	0	0.609235	0
523	0.904943	0	0	0	0.971495	0.545712	0	0	0.609235	0
524	0.904943	0	0	0	0.971495	0.545712	0	0	0.626062	0
525	0.930807	0	0	0	0.592804	0	0	0	0.592804	0
526	0.930807	0	0	0	0.584732	0	0	0	0.592804	0
527	0.892361	0	0	0	0.985602	0.530695	0	0	0.617598	0
528	0.892361	0	0	0	0.600972	1	0	0	0.609235	0
529	0.903944	0	0	0	0.641906	0.522631	0	0	0.583627	0
530	0.904943	0	0	0	0.971495	0.538163	0	0	0.626062	0
531	0.917755	0	0	0	0.584732	0	0	0	0.600972	0
532	0.892361	0	0	0	0.600972	1	0	0	0.600972	0
533	0.903944	0	0	0	0.633268	0.529962	0	0	0.591652	0
534	0.944405	0	0	0	0.62662	0.523532	0	0	0.635208	0
535	0.903944	0	0	0	0.624738	0.522631	0	0	0.591652	0
536	0.892361	0	0	0	0.600972	1	0	0	0.600972	0
537	0.892361	0	0	0	0.617598	1	0	0	0.600972	0
538	0.892361	0	0	0	0.600972	1	0	0	0.600972	0
539	0.944405	0	0	0	0.643901	0.523532	0	0	0.62662	0
540	0.904943	0	0	0	0.985602	0.545712	0	0	0.600972	0
541	0.917755	0	0	0	0.584732	0	0	0	0.600972	0
542	0.917322	0	0	0	0.625435	0.530366	0	0	0.600409	0
543	0.904943	0	0	0	0.985602	0.545712	0	0	0.600972	0
544	0.904943	0	0	0	0.971495	0.545712	0	0	0.609235	0
545	0.916861	0	0	0	0.633268	0.515379	0	0	0.591652	0
546	0.892361	0	0	0	0.600972	1	0	0	0.609235	0
547	0.892361	0	0	0	0.600972	1	0	0	0.600972	0
548	0.931162	0	0	0	0.643901	0.523532	0	0	0.62662	0
549	0.892361	0	0	0	0.971495	0.530695	0	0	0.609235	0
550	0.892361	0	0	0	0.600972	1	0	0	0.592804	0
551	0.904943	0	0	0	0.971495	0.545712	0	0	0.617598	0
552	0.904943	0	0	0	0.971495	0.538163	0	0	0.600972	0
553	0.903944	0	0	0	0.633268	0.522631	0	0	0.591652	0
554	0.903944	0	0	0	0.624738	0.522631	0	0	0.591652	0
555	0.904943	0	0	0	0.985602	0.545712	0	0	0.600972	0
556	0.917755	0	0	0	0.584732	0	0	0	0.600972	0
557	0.917755	0	0	0	0.592804	0	0	0	0.609235	0
558	0.892361	0	0	0	0.600972	1	0	0	0.600972	0
559	0.917755	0	0	0	0.584732	0	0	0	0.592804	0
560	0.892361	0	0	0	0.600972	1	0	0	0.609235	0
561	0.917755	0	0	0	0.592804	0	0	0	0.592804	0
562	0.892361	0	0	0	0.600972	1	0	0	0.600972	0
563	0.917322	0	0	0	0.633984	0.530366	0	0	0.600409	0
564	0.944405	0	0	0	0.635208	0.523532	0	0	0.62662	0
565	0.916861	0	0	0	0.633268	0.522631	0	0	0.591652	0
566	0.917755	0	0	0	0.592804	0	0	0	0.592804	0
567	0.892361	0	0	0	0.600972	1	0	0	0.592804	0
568	0.904943	0	0	0	0.971495	0.523306	0	0	0.617598	0
569	0.917755	0	0	0	0.626062	0.515994	0	0	0.626062	0
570	0.892361	0	0	0	0.600972	1	0	0	0.592804	0
571	0.903944	0	0	0	0.624738	0.529962	0	0	0.591652	0
572	0.892361	0	0	0	0.600972	1	0	0	0.609235	0
573	0.917755	0	0	0	0.626062	0.515994	0	0	0.626062	0
574	0.892361	0	0	0	0.626062	1	0	0	0.600972	0
575	0.904943	0	0	0	0.971495	0.545712	0	0	0.609235	0
576	0.903944	0	0	0	0.641906	0.529962	0	0	0.583627	0
577	0.903944	0	0	0	0.641906	0.515379	0	0	0.583627	0
578	0.892361	0	0	0	0.609235	1	0	0	0.592804	0
579	0.904943	0	0	0	0.985602	0.545712	0	0	0.609235	0
580	0.904943	0	0	0	0.971495	0.523306	0	0	0.617598	0
581	0.892361	0	0	0	0.617598	1	0	0	0.600972	0
582	0.917755	0	0	0	0.576752	0	0	0	0.609235	0
583	0.892361	0	0	0	0.600972	1	0	0	0.592804	0
584	0.917755	0	0	0	0.592804	0	0	0	0.592804	0
585	0.904943	0	0	0	0.971495	0.545712	0	0	0.617598	0
586	0.917755	0	0	0	0.592804	0	0	0	0.609235	0
587	0.903944	0	0	0	0.633268	0.522631	0	0	0.591652	0
588	0.892361	0	0	0	0.600972	1	0	0	0.600972	0
589	0.904943	0	0	0	0.971495	0.530695	0	0	0.617598	0
590	0.903944	0	0	0	0.633268	0.529962	0	0	0.591652	0
591	0.904943	0	0	0	0.985602	0.523306	0	0	0.626062	0
592	0.892361	0	0	0	0.600972	1	0	0	0.617598	0
593	0.944405	0	0	0	0.643901	0.523532	0	0	0.62662	0
594	0.931162	0	0	0	0.643901	0.523532	0	0	0.62662	0
595	0.904943	0	0	0	0.985602	0.538163	0	0	0.626062	0
596	0.917755	0	0	0	0.576752	0	0	0	0.609235	0
597	0.903944	0	0	0	0.633268	0.522631	0	0	0.591652	0
598	0.904943	0	0	0	0.971495	0.545712	0	0	0.592804	0
599	0.917755	0	0	0	0.626062	0.508758	0	0	0.626062	0
600	0.917755	0	0	0	0.592804	0	0	0	0.592804	0
601	0.917755	0	0	0	0.626062	0.523306	0	0	0.617598	0
602	0.892361	0	0	0	0.600972	1	0	0	0.609235	0
603	0.904943	0	0	0	0.971495	0.523306	0	0	0.63463	0
604	0.916861	0	0	0	0.633268	0.522631	0	0	0.591652	0
605	0.904943	0	0	0	0.971495	0.545712	0	0	0.609235	0
606	0.903944	0	0	0	0.633268	0.529962	0	0	0.591652	0
607	0.904943	0	0	0	0.985602	0.530695	0	0	0.626062	0
608	0.892361	0	0	0	0.609235	1	0	0	0.592804	0
609	0.931162	0	0	0	0.643901	0.523532	0	0	0.635208	0
610	0.944405	0	0	0	0.62662	0.51619	0	0	0.635208	0
611	0.892361	0	0	0	0.600972	1	0	0	0.600972	0
612	0.892361	0	0	0	0.592804	1	0	0	0.600972	0
613	0.892361	0	0	0	0.600972	1	0	0	0.592804	0
614	0.917755	0	0	0	0.592804	0	0	0	0.592804	0
615	0.903944	0	0	0	0.633268	0.522631	0	0	0.591652	0
616	0.917755	0	0	0	0.592804	0	0	0	0.600972	0
617	0.904943	0	0	0	0.971495	0.545712	0	0	0.617598	0
618	0.917322	0	0	0	0.633984	0.537806	0	0	0.600409	0
619	0.931162	0	0	0	0.62662	0.523532	0	0	0.635208	0
620	0.904943	0	0	0	0.985602	0.538163	0	0	0.609235	0
621	0.892361	0	0	0	0.600972	1	0	0	0.592804	0
622	0.892361	0	0	0	0.609235	1	0	0	0.600972	0
623	0.904943	0	0	0	0.985602	0.530695	0	0	0.617598	0
624	0.931162	0	0	0	0.643901	0.523532	0	0	0.635208	0
625	0.917755	0	0	0	0.600972	0	0	0	0.592804	0
626	0.917755	0	0	0	0.584732	0	0	0	0.600972	0
627	0.916861	0	0	0	0.633268	0.515379	0	0	0.591652	0
628	0.904943	0	0	0	0.971495	0.530695	0	0	0.600972	0
629	0.892361	0	0	0	0.609235	1	0	0	0.609235	0
630	0.892361	0	0	0	0.626062	1	0	0	0.600972	0
631	0.917755	0	0	0	0.584732	0	0	0	0.617598	0
632	0.904943	0	0	0	0.971495	0.530695	0	0	0.626062	0
633	0.917755	0	0	0	0.592804	0	0	0	0.600972	0
634	0.892361	0	0	0	0.600972	1	0	0	0.592804	0
635	0.903944	0	0	0	0.633268	0.529962	0	0	0.591652	0
636	0.904943	0	0	0	0.985602	0.530695	0	0	0.626062	0
637	0.904943	0	0	0	0.971495	0.545712	0	0	0.609235	0
638	0.916861	0	0	0	0.633268	0.522631	0	0	0.591652	0
639	0.904943	0	0	0	0.985602	0.538163	0	0	0.617598	0
640	0.904943	0	0	0	0.985602	0.545712	0	0	0.592804	0
641	0.944405	0	0	0	0.62662	0.523532	0	0	0.635208	0
642	0.917755	0	0	0	0.576752	0	0	0	0.600972	0
643	0.917755	0	0	0	0.626062	0.523306	0	0	0.617598	0
644	0.904943	0	0	0	0.971495	0.545712	0	0	0.609235	0
645	0.892361	0	0	0	0.971495	0.523306	0	0	0.63463	0
646	0.904943	0	0	0	0.971495	0.545712	0	0	0.592804	0
647	0.904943	0	0	0	0.971495	0.545712	0	0	0.600972	0
648	0.892361	0	0	0	0.626062	1	0	0	0.592804	0
649	0.903944	0	0	0	0.633268	0.522631	0	0	0.591652	0
650	0.903944	0	0	0	0.633268	0.529962	0	0	0.591652	0
651	0.903944	0	0	0	0.633268	0.529962	0	0	0.591652	0
652	0.944405	0	0	0	0.62662	0.523532	0	0	0.635208	0
653	0.903944	0	0	0	0.641906	0.522631	0	0	0.583627	0
654	0.892361	0	0	0	0.600972	1	0	0	0.609235	0
655	0.892361	0	0	0	0.600972	1	0	0	0.609235	0
656	0.892361	0	0	0	0.600972	1	0	0	0.600972	0
657	0.931162	0	0	0	0.62662	0.523532	0	0	0.635208	0
658	0.892361	0	0	0	0.600972	1	0	0	0.600972	0
659	0.904943	0	0	0	0.971495	0.523306	0	0	0.63463	0
660	0.892361	0	0	0	0.600972	1	0	0	0.592804	0
661	0.892361	0	0	0	0.600972	1	0	0	0.609235	0
662	0.917322	0	0	0	0.633984	0.530366	0	0	0.600409	0
663	0.892361	0	0	0	0.609235	1	0	0	0.600972	0
664	0.944405	0	0	0	0.643901	0.523532	0	0	0.635208	0
665	0.904943	0	0	0	0.971495	0.538163	0	0	0.600972	0
666	0.892361	0	0	0	0.626062	1	0	0	0.600972	0
667	0.904943	0	0	0	0.971495	0.538163	0	0	0.617598	0
668	0.903944	0	0	0	0.633268	0.529962	0	0	0.591652	0
669	0.903944	0	0	0	0.633268	0.529962	0	0	0.591652	0
670	0.892361	0	0	0	0.600972	1	0	0	0.600972	0
671	0.917755	0	0	0	0.592804	0	0	0	0.609235	0
672	0.904943	0	0	0	0.971495	0.538163	0	0	0.617598	0
673	0.892361	0	0	0	0.592804	1	0	0	0.592804	0
674	0.892361	0	0	0	0.600972	1	0	0	0.592804	0
675	0.892361	0	0	0	0.609235	1	0	0	0.600972	0
676	0.903944	0	0	0	0.641906	0.529962	0	0	0.583627	0
677	0.892361	0	0	0	0.617598	1	0	0	0.600972	0
678	0.917755	0	0	0	0.584732	0	0	0	0.600972	0
679	0.904943	0	0	0	0.971495	0.545712	0	0	0.609235	0
680	0.879432	0	0	0	0.95742	0.530366	0	0	0.616991	0
681	0.904943	0	0	0	0.985602	0.545712	0	0	0.592804	0
682	0.892361	0	0	0	0.617598	1	0	0	0.592804	0
683	0.892361	0	0	0	0.971495	0.545712	0	0	0.600972	0
684	0.892361	0	0	0	0.600972	1	0	0	0.592804	0
685	0.904943	0	0	0	0.971495	0.538163	0	0	0.617598	0
686	0.930807	0	0	0	0.584732	0	0	0	0.584732	0
687	0.892361	0	0	0	0.617598	1	0	0	0.600972	0
688	0.917755	0	0	0	0.584732	0	0	0	0.600972	0
689	0.917755	0	0	0	0.626062	0.508758	0	0	0.626062	0
690	0.892361	0	0	0	0.600972	1	0	0	0.609235	0
691	0.917755	0	0	0	0.576752	0	0	0	0.609235	0
692	0.904943	0	0	0	0.971495	0.538163	0	0	0.617598	0
693	0.892361	0	0	0	0.971495	0.530695	0	0	0.63463	0
694	0.917322	0	0	0	0.633984	0.523006	0	0	0.600409	0
695	0.892361	0	0	0	0.600972	1	0	0	0.600972	0
696	0.917755	0	0	0	0.592804	0	0	0	0.600972	0
697	0.892361	0	0	0	0.600972	1	0	0	0.600972	0
698	0.892361	0	0	0	0.600972	1	0	0	0.600972	0
699	0.917755	0	0	0	0.592804	0	0	0	0.600972	0
700	0.904943	0	0	0	0.971495	0.530695	0	0	0.626062	0
701	0.892361	0	0	0	0.600972	1	0	0	0.600972	0
702	0.892361	0	0	0	0.600972	1	0	0	0.609235	0
703	0.904943	0	0	0	0.971495	0.538163	0	0	0.609235	0
704	0.892361	0	0	0	0.971495	0.523306	0	0	0.63463	0
705	0.916861	0	0	0	0.641906	0.529962	0	0	0.591652	0
706	0.904943	0	0	0	0.985602	0.538163	0	0	0.609235	0
707	0.917755	0	0	0	0.576752	0	0	0	0.609235	0
708	0.892361	0	0	0	0.600972	1	0	0	0.600972	0
709	0.931162	0	0	0	0.643901	0.523532	0	0	0.62662	0
710	0.917755	0	0	0	0.576752	0	0	0	0.600972	0
711	0.904943	0	0	0	0.985602	0.553344	0	0	0.600972	0
712	0.892361	0	0	0	0.626062	1	0	0	0.600972	0
713	0.904943	0	0	0	0.971495	0.545712	0	0	0.626062	0
714	0.904943	0	0	0	0.971495	0.545712	0	0	0.617598	0
715	0.917755	0	0	0	0.584732	0	0	0	0.600972	0
716	0.904943	0	0	0	0.971495	0.545712	0	0	0.592804	0
717	0.904943	0	0	0	0.985602	0.545712	0	0	0.600972	0
718	0.904943	0	0	0	0.971495	0.545712	0	0	0.617598	0
719	0.903944	0	0	0	0.633268	0.515379	0	0	0.591652	0
720	0.892361	0	0	0	0.609235	1	0	0	0.592804	0
721	0.917755	0	0	0	0.576752	0	0	0	0.609235	0
722	0.892361	0	0	0	0.626062	1	0	0	0.600972	0
723	0.917755	0	0	0	0.592804	0	0	0	0.600972	0
724	0.892361	0	0	0	0.600972	1	0	0	0.600972	0
725	0.892361	0	0	0	0.600972	1	0	0	0.609235	0
726	0.904943	0	0	0	0.971495	0.545712	0	0	0.609235	0
727	0.892361	0	0	0	0.617598	1	0	0	0.609235	0
728	0.931162	0	0	0	0.643901	0.53095	0	0	0.62662	0
729	0.904943	0	0	0	0.971495	0.538163	0	0	0.617598	0
730	0.892361	0	0	0	0.600972	1	0	0	0.592804	0
731	0.904943	0	0	0	0.971495	0.545712	0	0	0.617598	0
732	0.904943	0	0	0	0.971495	0.538163	0	0	0.609235	0
733	0.917322	0	0	0	0.633984	0.530366	0	0	0.600409	0
734	0.917755	0	0	0	0.626062	0.515994	0	0	0.626062	0
735	0.904943	0	0	0	0.971495	0.538163	0	0	0.626062	0
736	0.904943	0	0	0	0.971495	0.538163	0	0	0.617598	0
737	0.931162	0	0	0	0.62662	0.523532	0	0	0.635208	0
738	0.917755	0	0	0	0.626062	0.515994	0	0	0.626062	0
739	0.892361	0	0	0	0.617598	1	0	0	0.609235	0
740	0.930807	0	0	0	0.584732	0	0	0	0.592804	0
741	0.904943	0	0	0	0.971495	0.545712	0	0	0.609235	0
742	0.892361	0	0	0	0.600972	1	0	0	0.592804	0
743	0.892361	0	0	0	0.971495	0.538163	0	0	0.63463	0
744	0.892361	0	0	0	0.600972	1	0	0	0.617598	0
745	0.892361	0	0	0	0.600972	1	0	0	0.600972	0
746	0.892361	0	0	0	0.600972	1	0	0	0.609235	0
747	0.892361	0	0	0	0.600972	1	0	0	0.609235	0
748	0.903944	0	0	0	0.641906	0.529962	0	0	0.583627	0
749	0.892361	0	0	0	0.609235	1	0	0	0.600972	0
750	0.944405	0	0	0	0.635208	0.523532	0	0	0.62662	0
751	0.904943	0	0	0	0.971495	0.530695	0	0	0.63463	0
752	0.903944	0	0	0	0.624738	0.529962	0	0	0.591652	0
753	0.904943	0	0	0	0.971495	0.530695	0	0	0.626062	0
754	0.931162	0	0	0	0.643901	0.53095	0	0	0.635208	0
755	0.903944	0	0	0	0.624738	0.529962	0	0	0.591652	0
756	0.892361	0	0	0	0.600972	1	0	0	0.600972	0
757	0.903944	0	0	0	0.641906	0.522631	0	0	0.583627	0
758	0.904943	0	0	0	0.971495	0.545712	0	0	0.609235	0
759	0.904943	0	0	0	0.971495	0.545712	0	0	0.626062	0
760	0.903944	0	0	0	0.633268	0.529962	0	0	0.591652	0
761	0.892361	0	0	0	0.617598	1	0	0	0.592804	0
762	0.930807	0	0	0	0.600972	0	0	0	0.592804	0
763	0.931162	0	0	0	0.643901	0.523532	0	0	0.62662	0
764	0.904943	0	0	0	0.985602	0.545712	0	0	0.600972	0
765	0.892361	0	0	0	0.617598	1	0	0	0.600972	0
766	0.917755	0	0	0	0.584732	0	0	0	0.600972	0
767	0.931162	0	0	0	0.643901	0.523532	0	0	0.62662	0
768	0.904943	0	0	0	0.985602	0.538163	0	0	0.609235	0
769	0.917755	0	0	0	0.626062	0.523306	0	0	0.626062	0
770	0.892361	0	0	0	0.609235	1	0	0	0.600972	0
771	0.892361	0	0	0	0.600972	1	0	0	0.600972	0
772	0.930807	0	0	0	0.592804	0	0	0	0.592804	0
773	0.904943	0	0	0	0.985602	0.553344	0	0	0.600972	0
774	0.892361	0	0	0	0.600972	1	0	0	0.600972	0
775	0.930807	0	0	0	0.592804	0	0	0	0.592804	0
776	0.904943	0	0	0	0.985602	0.538163	0	0	0.626062	0
777	0.903944	0	0	0	0.624738	0.529962	0	0	0.591652	0
778	0.904943	0	0	0	0.985602	0.553344	0	0	0.600972	0
779	0.930807	0	0	0	0.592804	0	0	0	0.592804	0
780	0.903944	0	0	0	0.641906	0.522631	0	0	0.583627	0
781	0.904943	0	0	0	0.985602	0.538163	0	0	0.617598	0
782	0.903944	0	0	0	0.624738	0.529962	0	0	0.591652	0
783	0.903944	0	0	0	0.633268	0.522631	0	0	0.591652	0
784	0.930807	0	0	0	0.592804	0	0	0	0.600972	0
785	0.931162	0	0	0	0.643901	0.53095	0	0	0.635208	0
786	0.944405	0	0	0	0.635208	0.51619	0	0	0.635208	0
787	0.904943	0	0	0	0.971495	0.545712	0	0	0.592804	0
788	0.931162	0	0	0	0.643901	0.523532	0	0	0.62662	0
789	0.904943	0	0	0	0.971495	0.545712	0	0	0.626062	0
790	0.904943	0	0	0	0.971495	0.538163	0	0	0.617598	0
791	0.917755	0	0	0	0.584732	0	0	0	0.592804	0
792	0.917322	0	0	0	0.633984	0.545327	0	0	0.600409	0
793	0.892361	0	0	0	0.971495	0.538163	0	0	0.609235	0
794	0.904943	0	0	0	0.971495	0.523306	0	0	0.626062	0
795	0.903944	0	0	0	0.641906	0.529962	0	0	0.583627	0
796	0.917322	0	0	0	0.633984	0.530366	0	0	0.600409	0
797	0.892361	0	0	0	0.609235	1	0	0	0.592804	0
798	0.892361	0	0	0	0.600972	1	0	0	0.592804	0
799	0.904943	0	0	0	0.971495	0.538163	0	0	0.617598	0
800	0.904943	0	0	0	0.971495	0.530695	0	0	0.600972	0
801	0.917755	0	0	0	0.592804	0	0	0	0.592804	0
802	0.904943	0	0	0	0.985602	0.553344	0	0	0.617598	0
803	0.892361	0	0	0	0.600972	1	0	0	0.600972	0
804	0.892361	0	0	0	0.617598	1	0	0	0.600972	0
805	0.904943	0	0	0	0.971495	0.530695	0	0	0.609235	0
806	0.904943	0	0	0	0.971495	0.530695	0	0	0.626062	0
807	0.892361	0	0	0	0.617598	1	0	0	0.600972	0
808	0.892361	0	0	0	0.609235	1	0	0	0.609235	0
809	0.892361	0	0	0	0.985602	0.530695	0	0	0.617598	0
810	0.904943	0	0	0	0.971495	0.545712	0	0	0.609235	0
811	0.944405	0	0	0	0.62662	0.523532	0	0	0.635208	0
812	0.930807	0	0	0	0.584732	0	0	0	0.592804	0
813	0.904943	0	0	0	0.971495	0.538163	0	0	0.609235	0
814	0.917755	0	0	0	0.584732	0	0	0	0.609235	0
815	0.892361	0	0	0	0.609235	1	0	0	0.600972	0
816	0.892361	0	0	0	0.600972	1	0	0	0.600972	0
817	0.904943	0	0	0	0.971495	0.530695	0	0	0.600972	0
818	0.904943	0	0	0	0.971495	0.523306	0	0	0.63463	0
819	0.944405	0	0	0	0.643901	0.51619	0	0	0.635208	0
820	0.903944	0	0	0	0.624738	0.522631	0	0	0.591652	0
821	0.916861	0	0	0	0.633268	0.522631	0	0	0.591652	0
822	0.892361	0	0	0	0.600972	1	0	0	0.609235	0
823	0.892361	0	0	0	0.600972	1	0	0	0.592804	0
824	0.904943	0	0	0	0.985602	0.553344	0	0	0.600972	0
825	0.917322	0	0	0	0.625435	0.530366	0	0	0.600409	0
826	0.892361	0	0	0	0.600972	1	0	0	0.600972	0
827	0.904943	0	0	0	0.971495	0.530695	0	0	0.609235	0
828	0.903944	0	0	0	0.633268	0.529962	0	0	0.591652	0
829	0.944405	0	0	0	0.635208	0.51619	0	0	0.635208	0
830	0.930807	0	0	0	0.600972	0	0	0	0.592804	0
831	0.916861	0	0	0	0.641906	0.529962	0	0	0.591652	0
832	0.903944	0	0	0	0.624738	0.529962	0	0	0.591652	0
833	0.903944	0	0	0	0.624738	0.522631	0	0	0.591652	0
834	0.892361	0	0	0	0.600972	1	0	0	0.609235	0
835	0.904943	0	0	0	0.971495	0.530695	0	0	0.626062	0
836	0.930807	0	0	0	0.592804	0	0	0	0.592804	0
837	0.892361	0	0	0	0.600972	1	0	0	0.600972	0
838	0.892361	0	0	0	0.609235	1	0	0	0.592804	0
839	0.904943	0	0	0	0.971495	0.538163	0	0	0.617598	0
840	0.917322	0	0	0	0.633984	0.537806	0	0	0.600409	0
841	0.892361	0	0	0	0.592804	1	0	0	0.600972	0
842	0.892361	0	0	0	0.971495	0.530695	0	0	0.609235	0
843	0.892361	0	0	0	0.617598	1	0	0	0.600972	0
844	0.917322	0	0	0	0.633984	0.530366	0	0	0.600409	0
845	0.903944	0	0	0	0.641906	0.515379	0	0	0.583627	0
846	0.892361	0	0	0	0.600972	1	0	0	0.600972	0
847	0.917755	0	0	0	0.592804	0	0	0	0.609235	0
848	0.904943	0	0	0	0.971495	0.545712	0	0	0.609235	0
849	0.892361	0	0	0	0.971495	0.538163	0	0	0.617598	0
850	0.944405	0	0	0	0.643901	0.51619	0	0	0.62662	0
851	0.892361	0	0	0	0.971495	0.538163	0	0	0.609235	0
852	0.931162	0	0	0	0.643901	0.51619	0	0	0.62662	0
853	0.903944	0	0	0	0.624738	0.529962	0	0	0.591652	0
854	0.944405	0	0	0	0.643901	0.51619	0	0	0.62662	0
855	0.904943	0	0	0	0.985602	0.545712	0	0	0.600972	0
856	0.904943	0	0	0	0.985602	0.530695	0	0	0.626062	0
857	0.903944	0	0	0	0.641906	0.522631	0	0	0.583627	0
858	0.903944	0	0	0	0.624738	0.522631	0	0	0.591652	0
859	0.917755	0	0	0	0.63463	0.523306	0	0	0.626062	0
860	0.892361	0	0	0	0.609235	1	0	0	0.600972	0
861	0.917755	0	0	0	0.576752	0	0	0	0.609235	0
862	0.892361	0	0	0	0.617598	1	0	0	0.600972	0
863	0.892361	0	0	0	0.600972	1	0	0	0.592804	0
864	0.903944	0	0	0	0.624738	0.522631	0	0	0.591652	0
865	0.917755	0	0	0	0.592804	0	0	0	0.600972	0
866	0.892361	0	0	0	0.600972	1	0	0	0.592804	0
867	0.903944	0	0	0	0.624738	0.522631	0	0	0.591652	0
868	0.904943	0	0	0	0.971495	0.545712	0	0	0.600972	0
869	0.892361	0	0	0	0.609235	1	0	0	0.600972	0
870	0.892361	0	0	0	0.600972	1	0	0	0.600972	0
871	0.917755	0	0	0	0.626062	0.515994	0	0	0.626062	0
872	0.892361	0	0	0	0.600972	1	0	0	0.609235	0
873	0.904943	0	0	0	0.971495	0.530695	0	0	0.617598	0
874	0.916861	0	0	0	0.633268	0.522631	0	0	0.591652	0
875	0.891832	0	0	0	0.95742	0.530366	0	0	0.616991	0
876	0.931162	0	0	0	0.643901	0.51619	0	0	0.62662	0
877	0.904943	0	0	0	0.971495	0.561059	0	0	0.600972	0
878	0.944405	0	0	0	0.643901	0.523532	0	0	0.62662	0
879	0.917755	0	0	0	0.584732	0	0	0	0.600972	0
880	0.917322	0	0	0	0.633984	0.530366	0	0	0.600409	0
881	0.892361	0	0	0	0.592804	1	0	0	0.600972	0
882	0.904943	0	0	0	0.971495	0.530695	0	0	0.617598	0
883	0.917755	0	0	0	0.584732	0	0	0	0.600972	0
884	0.944405	0	0	0	0.643901	0.51619	0	0	0.62662	0
885	0.904943	0	0	0	0.971495	0.538163	0	0	0.617598	0
886	0.931162	0	0	0	0.643901	0.523532	0	0	0.635208	0
887	0.917755	0	0	0	0.584732	0	0	0	0.592804	0
888	0.944405	0	0	0	0.643901	0.523532	0	0	0.635208	0
889	0.903944	0	0	0	0.633268	0.529962	0	0	0.591652	0
890	0.892361	0	0	0	0.609235	1	0	0	0.600972	0
891	0.904943	0	0	0	0.985602	0.545712	0	0	0.600972	0
892	0.917755	0	0	0	0.592804	0	0	0	0.600972	0
893	0.903944	0	0	0	0.624738	0.522631	0	0	0.591652	0
894	0.917755	0	0	0	0.592804	0	0	0	0.592804	0
895	0.904943	0	0	0	0.971495	0.545712	0	0	0.617598	0
896	0.917755	0	0	0	0.626062	0.515994	0	0	0.626062	0
897	0.904943	0	0	0	0.971495	0.530695	0	0	0.617598	0
898	0.931162	0	0	0	0.643901	0.523532	0	0	0.62662	0
899	0.917755	0	0	0	0.626062	0.515994	0	0	0.626062	0
900	0.892361	0	0	0	0.600972	1	0	0	0.592804	0
901	0.892361	0	0	0	0.626062	1	0	0	0.592804	0
902	0.917322	0	0	0	0.625435	0.537806	0	0	0.600409	0
903	0.903944	0	0	0	0.641906	0.529962	0	0	0.583627	0
904	0.931162	0	0	0	0.62662	0.523532	0	0	0.635208	0
905	0.904943	0	0	0	0.971495	0.523306	0	0	0.63463	0
906	0.903944	0	0	0	0.641906	0.522631	0	0	0.583627	0
907	0.917755	0	0	0	0.626062	0.515994	0	0	0.626062	0
908	0.892361	0	0	0	0.626062	1	0	0	0.592804	0
909	0.944405	0	0	0	0.635208	0.51619	0	0	0.635208	0
910	0.892361	0	0	0	0.592804	1	0	0	0.600972	0
911	0.892361	0	0	0	0.600972	1	0	0	0.600972	0
912	0.917755	0	0	0	0.626062	0.523306	0	0	0.617598	0
913	0.892361	0	0	0	0.600972	1	0	0	0.609235	0
914	0.892361	0	0	0	0.971495	0.545712	0	0	0.617598	0
915	0.892361	0	0	0	0.609235	1	0	0	0.592804	0
916	0.904943	0	0	0	0.971495	0.530695	0	0	0.63463	0
917	0.917755	0	0	0	0.584732	0	0	0	0.592804	0
918	0.917755	0	0	0	0.584732	0	0	0	0.617598	0
919	0.892361	0	0	0	0.592804	1	0	0	0.600972	0
920	0.892361	0	0	0	0.600972	1	0	0	0.600972	0
921	0.892361	0	0	0	0.971495	0.538163	0	0	0.609235	0
922	0.917755	0	0	0	0.626062	0.530695	0	0	0.617598	0
923	0.892361	0	0	0	0.971495	0.538163	0	0	0.63463	0
924	0.916861	0	0	0	0.633268	0.529962	0	0	0.583627	0
925	0.892361	0	0	0	0.626062	1	0	0	0.600972	0
926	0.904943	0	0	0	0.971495	0.553344	0	0	0.609235	0
927	0.917755	0	0	0	0.592804	0	0	0	0.592804	0
928	0.904943	0	0	0	0.985602	0.538163	0	0	0.626062	0
929	0.903944	0	0	0	0.641906	0.515379	0	0	0.583627	0
930	0.904943	0	0	0	0.971495	0.538163	0	0	0.617598	0
931	0.944405	0	0	0	0.643901	0.523532	0	0	0.62662	0
932	0.904943	0	0	0	0.971495	0.545712	0	0	0.609235	0
933	0.904943	0	0	0	0.985602	0.545712	0	0	0.609235	0
934	0.903944	0	0	0	0.633268	0.522631	0	0	0.591652	0
935	0.892361	0	0	0	0.617598	1	0	0	0.600972	0
936	0.892361	0	0	0	0.600972	1	0	0	0.600972	0
937	0.879432	0	0	0	0.95742	0.523006	0	0	0.616991	0
938	0.931162	0	0	0	0.62662	0.523532	0	0	0.635208	0
939	0.917322	0	0	0	0.633984	0.530366	0	0	0.600409	0
940	0.879432	0	0	0	0.95742	0.530366	0	0	0.616991	0
941	0.892361	0	0	0	0.600972	1	0	0	0.592804	0
942	0.903944	0	0	0	0.624738	0.522631	0	0	0.591652	0
943	0.892361	0	0	0	0.600972	1	0	0	0.600972	0
944	0.904943	0	0	0	0.971495	0.538163	0	0	0.626062	0
945	0.892361	0	0	0	0.600972	1	0	0	0.600972	0
946	0.917755	0	0	0	0.626062	0.530695	0	0	0.617598	0
947	0.944405	0	0	0	0.635208	0.53095	0	0	0.62662	0
948	0.904943	0	0	0	0.985602	0.530695	0	0	0.626062	0
949	0.903944	0	0	0	0.633268	0.515379	0	0	0.591652	0
950	0.904943	0	0	0	0.985602	0.553344	0	0	0.617598	0
951	0.903944	0	0	0	0.624738	0.529962	0	0	0.591652	0
952	0.917755	0	0	0	0.592804	0	0	0	0.609235	0
953	0.904943	0	0	0	0.971495	0.545712	0	0	0.609235	0
954	0.903944	0	0	0	0.633268	0.529962	0	0	0.591652	0
955	0.892361	0	0	0	0.626062	1	0	0	0.600972	0
956	0.892361	0	0	0	0.626062	1	0	0	0.592804	0
957	0.892361	0	0	0	0.592804	1	0	0	0.600972	0
958	0.892361	0	0	0	0.600972	1	0	0	0.600972	0
959	0.892361	0	0	0	0.971495	0.545712	0	0	0.609235	0
960	0.904943	0	0	0	0.971495	0.553344	0	0	0.600972	0
961	0.892361	0	0	0	0.600972	1	0	0	0.592804	0
962	0.892361	0	0	0	0.617598	1	0	0	0.600972	0
963	0.917322	0	0	0	0.633984	0.530366	0	0	0.600409	0
964	0.904943	0	0	0	0.985602	0.538163	0	0	0.617598	0
965	0.904943	0	0	0	0.971495	0.538163	0	0	0.617598	0
966	0.892361	0	0	0	0.592804	1	0	0	0.592804	0
967	0.892361	0	0	0	0.600972	1	0	0	0.609235	0
968	0.944405	0	0	0	0.635208	0.523532	0	0	0.62662	0
969	0.944405	0	0	0	0.643901	0.523532	0	0	0.635208	0
970	0.892361	0	0	0	0.609235	1	0	0	0.600972	0
971	0.917755	0	0	0	0.592804	0	0	0	0.600972	0
972	0.904943	0	0	0	0.971495	0.530695	0	0	0.63463	0
973	0.892361	0	0	0	0.617598	1	0	0	0.600972	0
974	0.903944	0	0	0	0.641906	0.522631	0	0	0.583627	0
975	0.904943	0	0	0	0.971495	0.545712	0	0	0.609235	0
976	0.892361	0	0	0	0.971495	0.538163	0	0	0.63463	0
977	0.904943	0	0	0	0.971495	0.530695	0	0	0.617598	0
978	0.904943	0	0	0	0.971495	0.538163	0	0	0.617598	0
979	0.917755	0	0	0	0.626062	0.515994	0	0	0.626062	0
980	0.904943	0	0	0	0.971495	0.538163	0	0	0.617598	0
981	0.917755	0	0	0	0.592804	0	0	0	0.609235	0
982	0.892361	0	0	0	0.609235	1	0	0	0.600972	0
983	0.904943	0	0	0	0.971495	0.538163	0	0	0.626062	0
984	0.917322	0	0	0	0.633984	0.530366	0	0	0.600409	0
985	0.930807	0	0	0	0.584732	0	0	0	0.592804	0
986	0.917755	0	0	0	0.576752	0	0	0	0.609235	0
987	0.903944	0	0	0	0.633268	0.529962	0	0	0.583627	0
988	0.892361	0	0	0	0.600972	1	0	0	0.592804	0
989	0.892361	0	0	0	0.626062	1	0	0	0.600972	0
990	0.903944	0	0	0	0.624738	0.522631	0	0	0.591652	0
991	0.892361	0	0	0	0.609235	1	0	0	0.592804	0
992	0.904943	0	0	0	0.971495	0.538163	0	0	0.617598	0
993	0.903944	0	0	0	0.624738	0.522631	0	0	0.591652	0
994	0.904943	0	0	0	0.985602	0.538163	0	0	0.609235	0
995	0.930807	0	0	0	0.600972	0	0	0	0.592804	0
996	0.904943	0	0	0	0.971495	0.530695	0	0	0.63463	0
997	0.917755	0	0	0	0.592804	0	0	0	0.609235	0
998	0.944405	0	0	0	0.643901	0.51619	0	0	0.62662	0
999	0.904943	0	0	0	0.971495	0.538163	0	0	0.617598	0
