# Supplementary material for: Virtual brain twins for stimulation in epilepsy
Source: Nat Comput Sci. 2025 Aug 5;5(9):754–68. doi: 10.1038/s43588-025-00841-6 (PMC12457187; doi:10.1038/s43588-025-00841-6)
Supplement: Supplementary file 8 — Posterior distribution of EVs integrated both SEEG and scalp-EEG of patient 1. [file 43588_2025_841_MOESM8_ESM.xlsx]

## Sheet: Figure5a
	Left-O2	Left-O1	Left-Lingual-gyrus	Left-T2-posterior	Left-Occipital-pole	Left-Calcarine-sulcus	Left-STS-posterior	Left-Cuneus	Left-Lingual-sulcus	Left-Temporal-pole
0	1	0	0.461065	0	0.67108	0.536277	0.527914	0	0.712236	0.123411
1	1	0	0.684223	0	0.623297	0.481843	0.511813	0	0	0.0754651
2	1	0	0.591604	0	0.612382	0.511813	0.474767	0	0	0
3	1	0	0.684223	0	0.634594	0.519763	0.511813	0	0	0
4	1	0	0.612376	0	0.708247	0.491437	0.521753	0	0	0
5	1	0	0.684223	0	0.634594	0.481843	0.496479	0	0	0.0815977
6	1	0	0.67108	0	0.697925	0.489078	0.536277	0	0.394635	0.107367
7	1	0	0.684223	0	0.684223	0.481843	0.527914	0	0.383902	0.121069
8	1	0	0.712236	0	0.623297	0.504055	0.496479	0	0	0
9	1	0	0.581697	0	0.684223	0.467843	0.496479	0	0	0
10	1	0	0.684223	0	0.684223	0.489078	0.536277	0	0.389224	0.100729
11	1	0	0.708247	0	0.656876	0.529784	0.538013	0	0	0
12	1	0	0.612382	0	0.623297	0.504055	0.461065	0	0.339595	0
13	1	0	0.684223	0	0.634594	0.519763	0.504055	0	0	0
14	1	0	0.612376	0	0.708247	0.491437	0.521753	0	0	0
15	1	0	0.612376	0	0.708247	0.491437	0.513912	0	0	0
16	1	0	0.67108	0	0.697925	0.489078	0.536277	0	0.378667	0.100729
17	1	0	0.684223	0	0.646303	0.474767	0.496479	0	0	0.0878493
18	1	0	0.447922	0	0.67108	0.519763	0.519763	0	0.712236	0.118745
19	1	0	0.67108	0	0.634594	0.489078	0.496479	0	0	0.0836681
20	1	0	0.67108	0	0.646303	0.481843	0.496479	0	0	0.0942247
21	1	0	0.612376	0	0.708247	0.491437	0.513912	0	0	0
22	1	0	0.612376	0	0.708247	0.48427	0.521753	0	0	0
23	1	0	0.581697	0	0.67108	0.461065	0.489078	0	0	0
24	1	0	0.591604	0	0.612382	0.504055	0.461065	0	0	0
25	1	0	0.684223	0	0.634594	0.481843	0.504055	0	0	0.0836681
26	1	0	0.461065	0	0.67108	0.536277	0.527914	0	0.712236	0.123411
27	1	0	0.581697	0	0.67108	0.467843	0.504055	0	0	0
28	1	0	0.591604	0	0.612382	0.504055	0.461065	0	0	0
29	1	0	0.67108	0	0.684223	0.489078	0.536277	0	0.383902	0.147813
30	1	0	0.72243	0	0.645182	0.521753	0.521753	0	0	0
31	1	0	0.684223	0	0.684223	0.489078	0.536277	0	0.383902	0.105139
32	1	0	0.581697	0	0.67108	0.461065	0.496479	0	0	0
33	1	0	0.454426	0	0.658453	0.519763	0.527914	0	0.712236	0.130539
34	1	0	0.461065	0	0.67108	0.527914	0.519763	0	0.697925	0.118745
35	1	0	0.72243	0	0.645182	0.538013	0.513912	0	0	0
36	1	0	0.581697	0	0.612382	0.504055	0.467843	0	0	0
37	1	0	0.461065	0	0.67108	0.527914	0.527914	0	0.697925	0.114145
38	1	0	0.581697	0	0.67108	0.467843	0.511813	0	0	0
39	1	0	0.612382	0	0.623297	0.504055	0.474767	0	0.358539	0
40	1	0	0.712236	0	0.612382	0.511813	0.504055	0	0	0
41	1	0	0.612376	0	0.708247	0.491437	0.513912	0	0	0
42	1	0	0.447922	0	0.67108	0.519763	0.511813	0	0.712236	0.123411
43	1	0	0.658453	0	0.646303	0.474767	0.511813	0	0	0.0795405
44	1	0	0.612382	0	0.623297	0.504055	0.467843	0	0.344228	0
45	1	0	0.601825	0	0.612382	0.519763	0.467843	0	0	0
46	1	0	0.581697	0	0.684223	0.461065	0.504055	0	0	0
47	1	0	0.67108	0	0.684223	0.481843	0.536277	0	0.378667	0.142782
48	1	0	0.67108	0	0.684223	0.489078	0.536277	0	0.389224	0.152923
49	1	0	0.623297	0	0.623297	0.504055	0.467843	0	0	0
50	1	0	0.612376	0	0.708247	0.491437	0.521753	0	0	0
51	1	0	0.591604	0	0.612382	0.504055	0.461065	0	0.330526	0
52	1	0	0.581697	0	0.612382	0.511813	0.474767	0	0	0
53	1	0	0.454426	0	0.658453	0.519763	0.519763	0	0.712236	0.128145
54	1	0	0.581697	0	0.67108	0.461065	0.496479	0	0	0
55	1	0	0.612382	0	0.623297	0.519763	0.481843	0	0	0
56	1	0	0.72243	0	0.645182	0.521753	0.529784	0	0	0
57	1	0	0.581697	0	0.67108	0.461065	0.496479	0	0	0
58	1	0	0.712236	0	0.634594	0.504055	0.511813	0	0	0
59	1	0	0.67108	0	0.634594	0.481843	0.496479	0	0	0.0899605
60	1	0	0.612376	0	0.708247	0.491437	0.521753	0	0	0
61	1	0	0.67108	0	0.634594	0.489078	0.489078	0	0	0.0920855
62	1	0	0.461065	0	0.67108	0.527914	0.519763	0	0.697925	0.118745
63	1	0	0.581697	0	0.612382	0.504055	0.467843	0	0	0
64	1	0	0.684223	0	0.684223	0.489078	0.519763	0	0.400138	0.118745
65	1	0	0.684223	0	0.684223	0.489078	0.527914	0	0.394635	0.107367
66	1	0	0.684223	0	0.634594	0.519763	0.511813	0	0	0
67	1	0	0.697925	0	0.623297	0.519763	0.504055	0	0	0
68	1	0	0.581697	0	0.67108	0.461065	0.496479	0	0	0
69	1	0	0.684223	0	0.684223	0.481843	0.519763	0	0.383902	0.121069
70	1	0	0.67108	0	0.684223	0.489078	0.544863	0	0.383902	0.102927
71	1	0	0.67108	0	0.646303	0.474767	0.504055	0	0	0.0878493
72	1	0	0.612376	0	0.708247	0.48427	0.521753	0	0	0
73	1	0	0.454426	0	0.67108	0.519763	0.511813	0	0.712236	0.123411
74	1	0	0.697925	0	0.623297	0.511813	0.496479	0	0	0
75	1	0	0.684223	0	0.697925	0.489078	0.527914	0	0.389224	0.11187
76	1	0	0.461065	0	0.67108	0.519763	0.519763	0	0.712236	0.125769
77	1	0	0.67108	0	0.646303	0.481843	0.504055	0	0	0.0857519
78	1	0	0.684223	0	0.684223	0.489078	0.536277	0	0.405738	0.135381
79	1	0	0.67108	0	0.634594	0.481843	0.496479	0	0	0.0878493
80	1	0	0.612376	0	0.708247	0.491437	0.521753	0	0	0
81	1	0	0.612382	0	0.612382	0.504055	0.474767	0	0.339595	0
82	1	0	0.684223	0	0.634594	0.527914	0.504055	0	0	0
83	1	0	0.67108	0	0.684223	0.481843	0.544863	0	0.383902	0.152923
84	1	0	0.67108	0	0.684223	0.489078	0.544863	0	0.373516	0.145287
85	1	0	0.454426	0	0.67108	0.527914	0.527914	0	0.712236	0.121069
86	1	0	0.697925	0	0.634594	0.519763	0.527914	0	0	0
87	1	0	0.591604	0	0.612382	0.511813	0.467843	0	0	0
88	1	0	0.581697	0	0.612382	0.504055	0.467843	0	0	0
89	1	0	0.581697	0	0.684223	0.467843	0.489078	0	0	0
90	1	0	0.684223	0	0.646303	0.474767	0.496479	0	0	0.0774963
91	1	0	0.612376	0	0.708247	0.491437	0.521753	0	0	0
92	1	0	0.447922	0	0.67108	0.519763	0.519763	0	0.712236	0.121069
93	1	0	0.454426	0	0.658453	0.519763	0.519763	0	0.712236	0.121069
94	1	0	0.623297	0	0.612382	0.504055	0.467843	0	0.339595	0
95	1	0	0.684223	0	0.684223	0.489078	0.519763	0	0.400138	0.114145
96	1	0	0.697925	0	0.623297	0.504055	0.511813	0	0	0
97	1	0	0.612382	0	0.612382	0.504055	0.481843	0	0.335028	0
98	1	0	0.581697	0	0.684223	0.467843	0.504055	0	0	0
99	1	0	0.454426	0	0.67108	0.519763	0.511813	0	0.712236	0.121069
100	1	0	0.581697	0	0.684223	0.467843	0.496479	0	0	0
101	1	0	0.697925	0	0.612382	0.511813	0.519763	0	0	0
102	1	0	0.684223	0	0.634594	0.474767	0.496479	0	0	0.0857519
103	1	0	0.697925	0	0.623297	0.519763	0.511813	0	0	0
104	1	0	0.612376	0	0.708247	0.491437	0.513912	0	0	0
105	1	0	0.658453	0	0.646303	0.474767	0.511813	0	0	0.0836681
106	1	0	0.612382	0	0.623297	0.504055	0.474767	0	0.353697	0
107	1	0	0.581697	0	0.67108	0.461065	0.496479	0	0	0
108	1	0	0.67108	0	0.684223	0.489078	0.527914	0	0.389224	0.158116
109	1	0	0.612376	0	0.708247	0.491437	0.521753	0	0	0
110	1	0	0.697925	0	0.634594	0.474767	0.496479	0	0	0.0734466
111	1	0	0.658453	0	0.634594	0.481843	0.504055	0	0	0.0857519
112	1	0	0.461065	0	0.67108	0.519763	0.511813	0	0.712236	0.128145
113	1	0	0.67108	0	0.634594	0.489078	0.504055	0	0	0.0795405
114	1	0	0.697925	0	0.612382	0.511813	0.511813	0	0	0
115	1	0	0.612376	0	0.708247	0.491437	0.521753	0	0	0
116	1	0	0.697925	0	0.634594	0.474767	0.496479	0	0	0.0734466
117	1	0	0.581697	0	0.684223	0.467843	0.489078	0	0	0
118	1	0	0.461065	0	0.67108	0.527914	0.519763	0	0.697925	0.116437
119	1	0	0.461065	0	0.67108	0.536277	0.519763	0	0.697925	0.116437
120	1	0	0.591604	0	0.612382	0.504055	0.467843	0	0	0
121	1	0	0.697925	0	0.623297	0.504055	0.511813	0	0	0
122	1	0	0.581697	0	0.67108	0.461065	0.496479	0	0	0
123	1	0	0.697925	0	0.612382	0.511813	0.504055	0	0	0
124	1	0	0.708247	0	0.656876	0.538013	0.513912	0	0	0
125	1	0	0.712236	0	0.634594	0.519763	0.511813	0	0	0
126	1	0	0.697925	0	0.612382	0.511813	0.519763	0	0	0
127	1	0	0.612376	0	0.708247	0.491437	0.521753	0	0	0
128	1	0	0.67108	0	0.684223	0.489078	0.527914	0	0.389224	0.135381
129	1	0	0.461065	0	0.67108	0.527914	0.519763	0	0.697925	0.118745
130	1	0	0.591604	0	0.612382	0.511813	0.474767	0	0	0
131	1	0	0.581697	0	0.67108	0.467843	0.511813	0	0	0
132	1	0	0.623297	0	0.623297	0.504055	0.474767	0	0	0
133	1	0	0.612376	0	0.708247	0.491437	0.521753	0	0	0
134	1	0	0.684223	0	0.697925	0.496479	0.527914	0	0.405738	0.123411
135	1	0	0.67108	0	0.684223	0.489078	0.536277	0	0.389224	0.128145
136	1	0	0.612376	0	0.708247	0.491437	0.513912	0	0	0
137	1	0	0.581697	0	0.67108	0.461065	0.504055	0	0	0
138	1	0	0.612376	0	0.708247	0.491437	0.513912	0	0	0
139	1	0	0.697925	0	0.634594	0.474767	0.496479	0	0	0.0714407
140	1	0	0.684223	0	0.684223	0.481843	0.527914	0	0.389224	0.109611
141	1	0	0.684223	0	0.623297	0.474767	0.511813	0	0	0.0754651
142	1	0	0.697925	0	0.623297	0.511813	0.504055	0	0	0
143	1	0	0.581697	0	0.612382	0.504055	0.467843	0	0	0
144	1	0	0.658453	0	0.634594	0.489078	0.496479	0	0	0.0878493
145	1	0	0.67108	0	0.634594	0.489078	0.489078	0	0	0.0942247
146	1	0	0.684223	0	0.623297	0.467843	0.504055	0	0	0.0734466
147	1	0	0.612376	0	0.708247	0.491437	0.513912	0	0	0
148	1	0	0.612376	0	0.708247	0.491437	0.513912	0	0	0
149	1	0	0.697925	0	0.634594	0.511813	0.511813	0	0	0
150	1	0	0.67108	0	0.646303	0.474767	0.504055	0	0	0.0878493
151	1	0	0.708247	0	0.656876	0.538013	0.513912	0	0	0
152	1	0	0.684223	0	0.646303	0.474767	0.496479	0	0	0.0878493
153	1	0	0.581697	0	0.684223	0.467843	0.496479	0	0	0
154	1	0	0.612376	0	0.708247	0.48427	0.521753	0	0	0
155	1	0	0.581697	0	0.612382	0.504055	0.474767	0	0	0
156	1	0	0.612382	0	0.623297	0.504055	0.474767	0	0	0
157	1	0	0.684223	0	0.634594	0.504055	0.519763	0	0	0
158	1	0	0.708247	0	0.633884	0.538013	0.529784	0	0	0
159	1	0	0.697925	0	0.612382	0.511813	0.511813	0	0	0
160	1	0	0.612376	0	0.708247	0.491437	0.521753	0	0	0
161	1	0	0.601825	0	0.623297	0.519763	0.467843	0	0	0
162	1	0	0.581697	0	0.67108	0.461065	0.496479	0	0	0
163	1	0	0.67108	0	0.684223	0.496479	0.544863	0	0.378667	0.147813
164	1	0	0.684223	0	0.623297	0.481843	0.504055	0	0	0.0815977
165	1	0	0.612376	0	0.708247	0.491437	0.521753	0	0	0
166	1	0	0.67108	0	0.646303	0.474767	0.504055	0	0	0.0878493
167	1	0	0.591604	0	0.612382	0.504055	0.467843	0	0	0
168	1	0	0.697925	0	0.646303	0.511813	0.519763	0	0	0
169	1	0	0.454426	0	0.658453	0.519763	0.519763	0	0.712236	0.121069
170	1	0	0.697925	0	0.623297	0.527914	0.519763	0	0	0
171	1	0	0.581697	0	0.67108	0.467843	0.511813	0	0	0
172	1	0	0.461065	0	0.67108	0.536277	0.527914	0	0.712236	0.121069
173	1	0	0.684223	0	0.646303	0.474767	0.496479	0	0	0.0836681
174	1	0	0.697925	0	0.623297	0.467843	0.496479	0	0	0.0654969
175	1	0	0.67108	0	0.634594	0.481843	0.496479	0	0	0.0857519
176	1	0	0.591604	0	0.612382	0.511813	0.467843	0	0	0
177	1	0	0.591604	0	0.623297	0.511813	0.467843	0	0	0
178	1	0	0.581697	0	0.612382	0.511813	0.474767	0	0	0
179	1	0	0.67108	0	0.684223	0.481843	0.536277	0	0.394635	0.150358
180	1	0	0.684223	0	0.697925	0.496479	0.527914	0	0.394635	0.116437
181	1	0	0.612376	0	0.708247	0.491437	0.521753	0	0	0
182	1	0	0.612376	0	0.708247	0.491437	0.521753	0	0	0
183	1	0	0.581697	0	0.612382	0.504055	0.467843	0	0	0
184	1	0	0.581697	0	0.67108	0.461065	0.496479	0	0	0
185	1	0	0.601825	0	0.623297	0.511813	0.467843	0	0	0
186	1	0	0.612382	0	0.623297	0.504055	0.467843	0	0.353697	0
187	1	0	0.591604	0	0.612382	0.519763	0.467843	0	0	0
188	1	0	0.447922	0	0.67108	0.527914	0.519763	0	0.712236	0.118745
189	1	0	0.591604	0	0.612382	0.504055	0.461065	0	0	0
190	1	0	0.612376	0	0.708247	0.491437	0.513912	0	0	0
191	1	0	0.447922	0	0.67108	0.519763	0.519763	0	0.712236	0.118745
192	1	0	0.612382	0	0.623297	0.511813	0.481843	0	0.348928	0
193	1	0	0.697925	0	0.634594	0.519763	0.519763	0	0	0
194	1	0	0.591604	0	0.612382	0.504055	0.461065	0	0	0
195	1	0	0.612376	0	0.708247	0.491437	0.521753	0	0	0
196	1	0	0.708247	0	0.645182	0.521753	0.529784	0	0	0
197	1	0	0.581697	0	0.612382	0.504055	0.467843	0	0	0
198	1	0	0.658453	0	0.646303	0.474767	0.511813	0	0	0.0857519
199	1	0	0.684223	0	0.623297	0.467843	0.504055	0	0	0.0774963
200	1	0	0.581697	0	0.612382	0.504055	0.474767	0	0	0
201	1	0	0.612376	0	0.708247	0.491437	0.521753	0	0	0
202	1	0	0.684223	0	0.634594	0.511813	0.519763	0	0	0
203	1	0	0.684223	0	0.684223	0.481843	0.536277	0	0.389224	0.135381
204	1	0	0.697925	0	0.623297	0.504055	0.511813	0	0	0
205	1	0	0.612382	0	0.623297	0.504055	0.467843	0	0.348928	0
206	1	0	0.591604	0	0.612382	0.511813	0.467843	0	0	0
207	1	0	0.684223	0	0.697925	0.489078	0.527914	0	0.400138	0.114145
208	1	0	0.67108	0	0.684223	0.481843	0.536277	0	0.368446	0.147813
209	1	0	0.684223	0	0.697925	0.496479	0.527914	0	0.400138	0.125769
210	1	0	0.67108	0	0.684223	0.496479	0.536277	0	0.383902	0.147813
211	1	0	0.581697	0	0.67108	0.461065	0.504055	0	0	0
212	1	0	0.684223	0	0.634594	0.474767	0.496479	0	0	0.0795405
213	1	0	0.581697	0	0.612382	0.504055	0.467843	0	0	0
214	1	0	0.697925	0	0.612382	0.519763	0.511813	0	0	0
215	1	0	0.612376	0	0.708247	0.491437	0.513912	0	0	0
216	1	0	0.591604	0	0.612382	0.504055	0.461065	0	0.330526	0
217	1	0	0.684223	0	0.623297	0.527914	0.511813	0	0	0
218	1	0	0.697925	0	0.623297	0.519763	0.519763	0	0	0
219	1	0	0.612376	0	0.708247	0.491437	0.513912	0	0	0
220	1	0	0.454426	0	0.67108	0.519763	0.519763	0	0.712236	0.123411
221	1	0	0.612382	0	0.623297	0.504055	0.481843	0	0.348928	0
222	1	0	0.684223	0	0.634594	0.474767	0.504055	0	0	0.0899605
223	1	0	0.581697	0	0.684223	0.467843	0.496479	0	0	0
224	1	0	0.612376	0	0.708247	0.48427	0.521753	0	0	0
225	1	0	0.697925	0	0.623297	0.511813	0.511813	0	0	0
226	1	0	0.684223	0	0.634594	0.474767	0.496479	0	0	0.0815977
227	1	0	0.67108	0	0.646303	0.474767	0.504055	0	0	0.0920855
228	1	0	0.612376	0	0.708247	0.491437	0.521753	0	0	0
229	1	0	0.684223	0	0.612382	0.511813	0.519763	0	0	0
230	1	0	0.684223	0	0.684223	0.489078	0.527914	0	0.389224	0.109611
231	1	0	0.612376	0	0.708247	0.491437	0.513912	0	0	0
232	1	0	0.601825	0	0.612382	0.496479	0.474767	0	0	0
233	1	0	0.581697	0	0.67108	0.461065	0.496479	0	0	0
234	1	0	0.67108	0	0.684223	0.489078	0.536277	0	0.389224	0.155509
235	1	0	0.581697	0	0.67108	0.467843	0.496479	0	0	0
236	1	0	0.581697	0	0.67108	0.461065	0.504055	0	0	0
237	1	0	0.623297	0	0.623297	0.511813	0.467843	0	0	0
238	1	0	0.447922	0	0.67108	0.527914	0.519763	0	0.712236	0.123411
239	1	0	0.447922	0	0.67108	0.519763	0.519763	0	0.712236	0.118745
240	1	0	0.581697	0	0.684223	0.461065	0.504055	0	0	0
241	1	0	0.447922	0	0.67108	0.519763	0.519763	0	0.712236	0.118745
242	1	0	0.581697	0	0.684223	0.461065	0.504055	0	0	0
243	1	0	0.612376	0	0.708247	0.491437	0.513912	0	0	0
244	1	0	0.684223	0	0.684223	0.481843	0.544863	0	0.394635	0.150358
245	1	0	0.67108	0	0.684223	0.489078	0.527914	0	0.389224	0.11187
246	1	0	0.581697	0	0.67108	0.461065	0.489078	0	0	0
247	1	0	0.67108	0	0.684223	0.489078	0.536277	0	0.389224	0.152923
248	1	0	0.684223	0	0.697925	0.489078	0.527914	0	0.405738	0.121069
249	1	0	0.581697	0	0.684223	0.467843	0.489078	0	0	0
250	1	0	0.447922	0	0.67108	0.527914	0.527914	0	0.712236	0.123411
251	1	0	0.581697	0	0.684223	0.461065	0.496479	0	0	0
252	1	0	0.72243	0	0.645182	0.521753	0.529784	0	0	0
253	1	0	0.612376	0	0.708247	0.491437	0.513912	0	0	0
254	1	0	0.712236	0	0.623297	0.504055	0.511813	0	0	0
255	1	0	0.684223	0	0.612382	0.519763	0.519763	0	0	0
256	1	0	0.697925	0	0.634594	0.467843	0.496479	0	0	0.0795405
257	1	0	0.712236	0	0.623297	0.504055	0.504055	0	0	0
258	1	0	0.684223	0	0.684223	0.474767	0.544863	0	0.389224	0.130539
259	1	0	0.612376	0	0.708247	0.491437	0.521753	0	0	0
260	1	0	0.581697	0	0.684223	0.467843	0.496479	0	0	0
261	1	0	0.591604	0	0.612382	0.511813	0.474767	0	0	0
262	1	0	0.623297	0	0.623297	0.504055	0.489078	0	0	0
263	1	0	0.612376	0	0.708247	0.491437	0.521753	0	0	0
264	1	0	0.697925	0	0.623297	0.519763	0.496479	0	0	0
265	1	0	0.581697	0	0.684223	0.467843	0.496479	0	0	0
266	1	0	0.712236	0	0.634594	0.511813	0.511813	0	0	0
267	1	0	0.697925	0	0.634594	0.519763	0.504055	0	0	0
268	1	0	0.612376	0	0.708247	0.491437	0.521753	0	0	0
269	1	0	0.612376	0	0.708247	0.491437	0.513912	0	0	0
270	1	0	0.581697	0	0.684223	0.467843	0.496479	0	0	0
271	1	0	0.612376	0	0.708247	0.491437	0.521753	0	0	0
272	1	0	0.684223	0	0.684223	0.489078	0.536277	0	0.389224	0.150358
273	1	0	0.612382	0	0.623297	0.511813	0.474767	0	0	0
274	1	0	0.581697	0	0.67108	0.467843	0.511813	0	0	0
275	1	0	0.612376	0	0.708247	0.491437	0.521753	0	0	0
276	1	0	0.697925	0	0.634594	0.511813	0.504055	0	0	0
277	1	0	0.67108	0	0.634594	0.481843	0.496479	0	0	0.0836681
278	1	0	0.612376	0	0.708247	0.491437	0.513912	0	0	0
279	1	0	0.712236	0	0.623297	0.519763	0.511813	0	0	0
280	1	0	0.581697	0	0.684223	0.461065	0.504055	0	0	0
281	1	0	0.441547	0	0.67108	0.519763	0.511813	0	0.712236	0.118745
282	1	0	0.684223	0	0.697925	0.489078	0.527914	0	0.394635	0.105139
283	1	0	0.601825	0	0.623297	0.511813	0.474767	0	0	0
284	1	0	0.581697	0	0.684223	0.467843	0.496479	0	0	0
285	1	0	0.697925	0	0.634594	0.519763	0.527914	0	0	0
286	1	0	0.67108	0	0.684223	0.496479	0.536277	0	0.389224	0.150358
287	1	0	0.697925	0	0.623297	0.519763	0.496479	0	0	0
288	1	0	0.67108	0	0.658453	0.474767	0.504055	0	0	0.0899605
289	1	0	0.612376	0	0.708247	0.491437	0.513912	0	0	0
290	1	0	0.684223	0	0.684223	0.474767	0.536277	0	0.394635	0.130539
291	1	0	0.684223	0	0.612382	0.511813	0.527914	0	0	0
292	1	0	0.684223	0	0.697925	0.489078	0.536277	0	0.383902	0.102927
293	1	0	0.591604	0	0.623297	0.519763	0.467843	0	0	0
294	1	0	0.658453	0	0.646303	0.474767	0.511813	0	0	0.0836681
295	1	0	0.684223	0	0.646303	0.474767	0.496479	0	0	0.0857519
296	1	0	0.684223	0	0.684223	0.474767	0.544863	0	0.389224	0.135381
297	1	0	0.712236	0	0.634594	0.511813	0.511813	0	0	0
298	1	0	0.581697	0	0.67108	0.467843	0.511813	0	0	0
299	1	0	0.684223	0	0.684223	0.481843	0.544863	0	0.394635	0.152923
300	1	0	0.601825	0	0.623297	0.504055	0.474767	0	0.339595	0
301	1	0	0.612376	0	0.708247	0.491437	0.521753	0	0	0
302	1	0	0.684223	0	0.623297	0.474767	0.504055	0	0	0.0754651
303	1	0	0.684223	0	0.684223	0.489078	0.527914	0	0.394635	0.105139
304	1	0	0.591604	0	0.612382	0.511813	0.467843	0	0.344228	0
305	1	0	0.684223	0	0.623297	0.481843	0.504055	0	0	0.0774963
306	1	0	0.658453	0	0.658453	0.481843	0.511813	0	0	0.0899605
307	1	0	0.712236	0	0.634594	0.511813	0.519763	0	0	0
308	1	0	0.581697	0	0.67108	0.461065	0.489078	0	0	0
309	1	0	0.591604	0	0.612382	0.504055	0.467843	0	0	0
310	1	0	0.461065	0	0.67108	0.527914	0.527914	0	0.697925	0.116437
311	1	0	0.67108	0	0.697925	0.489078	0.536277	0	0.383902	0.121069
312	1	0	0.612376	0	0.708247	0.48427	0.521753	0	0	0
313	1	0	0.581697	0	0.684223	0.461065	0.504055	0	0	0
314	1	0	0.461065	0	0.67108	0.527914	0.527914	0	0.712236	0.11187
315	1	0	0.684223	0	0.623297	0.474767	0.511813	0	0	0.0694472
316	1	0	0.461065	0	0.67108	0.519763	0.519763	0	0.712236	0.125769
317	1	0	0.72243	0	0.645182	0.521753	0.521753	0	0	0
318	1	0	0.447922	0	0.658453	0.527914	0.527914	0	0.712236	0.123411
319	1	0	0.461065	0	0.67108	0.536277	0.527914	0	0.712236	0.121069
320	1	0	0.612376	0	0.708247	0.48427	0.521753	0	0	0
321	1	0	0.581697	0	0.684223	0.461065	0.504055	0	0	0
322	1	0	0.658453	0	0.646303	0.474767	0.511813	0	0	0.0815977
323	1	0	0.612376	0	0.708247	0.48427	0.521753	0	0	0
324	1	0	0.581697	0	0.67108	0.454426	0.504055	0	0	0
325	1	0	0.697925	0	0.623297	0.467843	0.489078	0	0	0.0774963
326	1	0	0.684223	0	0.684223	0.481843	0.527914	0	0.389224	0.114145
327	1	0	0.684223	0	0.623297	0.481843	0.504055	0	0	0.0734466
328	1	0	0.67108	0	0.697925	0.489078	0.536277	0	0.383902	0.100729
329	1	0	0.697925	0	0.634594	0.511813	0.519763	0	0	0
330	1	0	0.447922	0	0.67108	0.519763	0.519763	0	0.712236	0.118745
331	1	0	0.697925	0	0.623297	0.467843	0.496479	0	0	0.0795405
332	1	0	0.684223	0	0.623297	0.527914	0.504055	0	0	0
333	1	0	0.581697	0	0.612382	0.504055	0.467843	0	0	0
334	1	0	0.67108	0	0.697925	0.496479	0.527914	0	0.405738	0.128145
335	1	0	0.581697	0	0.67108	0.461065	0.496479	0	0	0
336	1	0	0.697925	0	0.634594	0.519763	0.504055	0	0	0
337	1	0	0.712236	0	0.623297	0.511813	0.511813	0	0	0
338	1	0	0.581697	0	0.684223	0.461065	0.504055	0	0	0
339	1	0	0.623297	0	0.612382	0.504055	0.474767	0	0	0
340	1	0	0.612376	0	0.708247	0.491437	0.513912	0	0	0
341	1	0	0.461065	0	0.67108	0.519763	0.511813	0	0.712236	0.123411
342	1	0	0.684223	0	0.634594	0.481843	0.504055	0	0	0.0815977
343	1	0	0.697925	0	0.634594	0.511813	0.511813	0	0	0
344	1	0	0.467843	0	0.67108	0.527914	0.519763	0	0.712236	0.11187
345	1	0	0.684223	0	0.623297	0.504055	0.511813	0	0	0
346	1	0	0.67108	0	0.634594	0.489078	0.496479	0	0	0.0857519
347	1	0	0.684223	0	0.684223	0.481843	0.527914	0	0.378667	0.132951
348	1	0	0.712236	0	0.612382	0.519763	0.511813	0	0	0
349	1	0	0.581697	0	0.67108	0.461065	0.496479	0	0	0
350	1	0	0.581697	0	0.67108	0.461065	0.496479	0	0	0
351	1	0	0.684223	0	0.623297	0.481843	0.504055	0	0	0.0754651
352	1	0	0.461065	0	0.67108	0.527914	0.527914	0	0.697925	0.118745
353	1	0	0.697925	0	0.612382	0.519763	0.511813	0	0	0
354	1	0	0.697925	0	0.612382	0.519763	0.504055	0	0	0
355	1	0	0.612376	0	0.708247	0.491437	0.513912	0	0	0
356	1	0	0.697925	0	0.623297	0.511813	0.527914	0	0	0
357	1	0	0.712236	0	0.634594	0.511813	0.511813	0	0	0
358	1	0	0.591604	0	0.612382	0.504055	0.461065	0	0	0
359	1	0	0.697925	0	0.623297	0.527914	0.496479	0	0	0
360	1	0	0.581697	0	0.67108	0.461065	0.496479	0	0	0
361	1	0	0.581697	0	0.684223	0.461065	0.504055	0	0	0
362	1	0	0.581697	0	0.684223	0.461065	0.504055	0	0	0
363	1	0	0.467843	0	0.67108	0.527914	0.519763	0	0.712236	0.109611
364	1	0	0.581697	0	0.67108	0.467843	0.511813	0	0	0
365	1	0	0.591604	0	0.684223	0.467843	0.496479	0	0	0
366	1	0	0.454426	0	0.67108	0.527914	0.527914	0	0.712236	0.121069
367	1	0	0.612376	0	0.708247	0.48427	0.521753	0	0	0
368	1	0	0.658453	0	0.646303	0.474767	0.511813	0	0	0.0899605
369	1	0	0.684223	0	0.684223	0.489078	0.536277	0	0.389224	0.147813
370	1	0	0.684223	0	0.634594	0.467843	0.504055	0	0	0.0774963
371	1	0	0.612376	0	0.708247	0.491437	0.521753	0	0	0
372	1	0	0.591604	0	0.612382	0.511813	0.461065	0	0	0
373	1	0	0.591604	0	0.612382	0.504055	0.461065	0	0	0
374	1	0	0.697925	0	0.623297	0.511813	0.504055	0	0	0
375	1	0	0.591604	0	0.612382	0.511813	0.467843	0	0	0
376	1	0	0.684223	0	0.634594	0.474767	0.496479	0	0	0.0795405
377	1	0	0.581697	0	0.67108	0.467843	0.504055	0	0	0
378	1	0	0.712236	0	0.623297	0.504055	0.511813	0	0	0
379	1	0	0.684223	0	0.634594	0.519763	0.504055	0	0	0
380	1	0	0.454426	0	0.658453	0.519763	0.519763	0	0.712236	0.118745
381	1	0	0.67108	0	0.684223	0.496479	0.536277	0	0.389224	0.150358
382	1	0	0.447922	0	0.67108	0.519763	0.519763	0	0.712236	0.128145
383	1	0	0.67108	0	0.634594	0.481843	0.496479	0	0	0.0878493
384	1	0	0.612376	0	0.708247	0.491437	0.521753	0	0	0
385	1	0	0.67108	0	0.634594	0.481843	0.496479	0	0	0.0878493
386	1	0	0.684223	0	0.646303	0.474767	0.496479	0	0	0.0795405
387	1	0	0.612376	0	0.708247	0.491437	0.521753	0	0	0
388	1	0	0.601825	0	0.623297	0.519763	0.467843	0	0	0
389	1	0	0.454426	0	0.67108	0.527914	0.519763	0	0.712236	0.118745
390	1	0	0.67108	0	0.697925	0.489078	0.536277	0	0.389224	0.121069
391	1	0	0.447922	0	0.67108	0.519763	0.511813	0	0.712236	0.118745
392	1	0	0.612376	0	0.708247	0.491437	0.521753	0	0	0
393	1	0	0.612376	0	0.708247	0.491437	0.513912	0	0	0
394	1	0	0.684223	0	0.684223	0.489078	0.527914	0	0.389224	0.107367
395	1	0	0.581697	0	0.67108	0.461065	0.504055	0	0	0
396	1	0	0.694643	0	0.633884	0.538013	0.529784	0	0	0
397	1	0	0.612376	0	0.708247	0.491437	0.521753	0	0	0
398	1	0	0.612376	0	0.708247	0.48427	0.521753	0	0	0
399	1	0	0.67108	0	0.684223	0.474767	0.536277	0	0.383902	0.142782
400	1	0	0.591604	0	0.623297	0.511813	0.474767	0	0	0
401	1	0	0.684223	0	0.684223	0.489078	0.519763	0	0.400138	0.11187
402	1	0	0.67108	0	0.684223	0.489078	0.536277	0	0.394635	0.147813
403	1	0	0.581697	0	0.67108	0.467843	0.511813	0	0	0
404	1	0	0.591604	0	0.67108	0.461065	0.504055	0	0	0
405	1	0	0.612376	0	0.708247	0.491437	0.521753	0	0	0
406	1	0	0.454426	0	0.658453	0.519763	0.519763	0	0.712236	0.118745
407	1	0	0.684223	0	0.697925	0.489078	0.527914	0	0.383902	0.102927
408	1	0	0.601825	0	0.623297	0.504055	0.474767	0	0.344228	0
409	1	0	0.612382	0	0.623297	0.504055	0.467843	0	0	0
410	1	0	0.612376	0	0.708247	0.491437	0.521753	0	0	0
411	1	0	0.454426	0	0.67108	0.536277	0.527914	0	0.712236	0.121069
412	1	0	0.684223	0	0.684223	0.481843	0.536277	0	0.394635	0.140296
413	1	0	0.581697	0	0.612382	0.504055	0.474767	0	0	0
414	1	0	0.684223	0	0.646303	0.474767	0.496479	0	0	0.0836681
415	1	0	0.612382	0	0.623297	0.504055	0.481843	0	0.326085	0
416	1	0	0.67108	0	0.684223	0.489078	0.536277	0	0.389224	0.155509
417	1	0	0.591604	0	0.612382	0.511813	0.467843	0	0	0
418	1	0	0.697925	0	0.634594	0.519763	0.519763	0	0	0
419	1	0	0.697925	0	0.634594	0.519763	0.511813	0	0	0
420	1	0	0.581697	0	0.684223	0.461065	0.504055	0	0	0
421	1	0	0.581697	0	0.67108	0.461065	0.496479	0	0	0
422	1	0	0.684223	0	0.646303	0.474767	0.496479	0	0	0.0878493
423	1	0	0.67108	0	0.684223	0.489078	0.544863	0	0.383902	0.142782
424	1	0	0.591604	0	0.612382	0.511813	0.474767	0	0	0
425	1	0	0.612376	0	0.708247	0.48427	0.521753	0	0	0
426	1	0	0.697925	0	0.623297	0.511813	0.511813	0	0	0
427	1	0	0.461065	0	0.67108	0.536277	0.519763	0	0.697925	0.125769
428	1	0	0.697925	0	0.623297	0.474767	0.504055	0	0	0.0734466
429	1	0	0.684223	0	0.623297	0.467843	0.504055	0	0	0.0734466
430	1	0	0.684223	0	0.646303	0.474767	0.496479	0	0	0.0815977
431	1	0	0.697925	0	0.634594	0.461065	0.504055	0	0	0.0754651
432	1	0	0.67108	0	0.684223	0.489078	0.536277	0	0.394635	0.150358
433	1	0	0.447922	0	0.67108	0.519763	0.511813	0	0.712236	0.118745
434	1	0	0.581697	0	0.67108	0.461065	0.496479	0	0	0
435	1	0	0.67108	0	0.634594	0.481843	0.496479	0	0	0.0815977
436	1	0	0.612376	0	0.708247	0.491437	0.513912	0	0	0
437	1	0	0.684223	0	0.684223	0.481843	0.544863	0	0.400138	0.152923
438	1	0	0.612376	0	0.708247	0.491437	0.521753	0	0	0
439	1	0	0.581697	0	0.684223	0.467843	0.496479	0	0	0
440	1	0	0.67108	0	0.684223	0.489078	0.527914	0	0.378667	0.145287
441	1	0	0.581697	0	0.67108	0.461065	0.496479	0	0	0
442	1	0	0.684223	0	0.634594	0.474767	0.496479	0	0	0.0836681
443	1	0	0.658453	0	0.658453	0.474767	0.511813	0	0	0.0899605
444	1	0	0.581697	0	0.67108	0.467843	0.511813	0	0	0
445	1	0	0.612382	0	0.623297	0.504055	0.461065	0	0.353697	0
446	1	0	0.694643	0	0.633884	0.54645	0.529784	0	0	0
447	1	0	0.591604	0	0.612382	0.511813	0.467843	0	0	0
448	1	0	0.694643	0	0.633884	0.54645	0.521753	0	0	0
449	1	0	0.684223	0	0.697925	0.489078	0.536277	0	0.383902	0.102927
450	1	0	0.612376	0	0.708247	0.491437	0.521753	0	0	0
451	1	0	0.454426	0	0.67108	0.519763	0.519763	0	0.712236	0.125769
452	1	0	0.612376	0	0.708247	0.491437	0.513912	0	0	0
453	1	0	0.697925	0	0.623297	0.519763	0.519763	0	0	0
454	1	0	0.581697	0	0.612382	0.504055	0.474767	0	0	0
455	1	0	0.684223	0	0.623297	0.511813	0.504055	0	0	0
456	1	0	0.684223	0	0.684223	0.489078	0.527914	0	0.400138	0.109611
457	1	0	0.697925	0	0.623297	0.519763	0.519763	0	0	0
458	1	0	0.612376	0	0.708247	0.491437	0.513912	0	0	0
459	1	0	0.697925	0	0.623297	0.511813	0.519763	0	0	0
460	1	0	0.447922	0	0.67108	0.527914	0.519763	0	0.712236	0.121069
461	1	0	0.67108	0	0.634594	0.474767	0.504055	0	0	0.0815977
462	1	0	0.461065	0	0.67108	0.527914	0.519763	0	0.697925	0.116437
463	1	0	0.612376	0	0.708247	0.48427	0.521753	0	0	0
464	1	0	0.612376	0	0.708247	0.491437	0.521753	0	0	0
465	1	0	0.454426	0	0.67108	0.527914	0.519763	0	0.697925	0.118745
466	1	0	0.712236	0	0.623297	0.504055	0.504055	0	0	0
467	1	0	0.612382	0	0.623297	0.504055	0.467843	0	0.344228	0
468	1	0	0.591604	0	0.623297	0.511813	0.467843	0	0	0
469	1	0	0.712236	0	0.623297	0.504055	0.519763	0	0	0
470	1	0	0.684223	0	0.684223	0.489078	0.527914	0	0.378667	0.109611
471	1	0	0.684223	0	0.684223	0.489078	0.527914	0	0.383902	0.105139
472	1	0	0.601825	0	0.623297	0.504055	0.467843	0	0	0
473	1	0	0.581697	0	0.67108	0.467843	0.496479	0	0	0
474	1	0	0.601825	0	0.612382	0.496479	0.467843	0	0.353697	0
475	1	0	0.684223	0	0.623297	0.527914	0.504055	0	0	0
476	1	0	0.581697	0	0.67108	0.461065	0.496479	0	0	0
477	1	0	0.684223	0	0.684223	0.481843	0.519763	0	0.383902	0.121069
478	1	0	0.612376	0	0.708247	0.491437	0.521753	0	0	0
479	1	0	0.447922	0	0.67108	0.527914	0.519763	0	0.712236	0.118745
480	1	0	0.581697	0	0.612382	0.504055	0.467843	0	0	0
481	1	0	0.67108	0	0.697925	0.489078	0.536277	0	0.383902	0.116437
482	1	0	0.441547	0	0.67108	0.519763	0.511813	0	0.712236	0.118745
483	1	0	0.581697	0	0.612382	0.504055	0.467843	0	0	0
484	1	0	0.447922	0	0.67108	0.527914	0.527914	0	0.712236	0.123411
485	1	0	0.712236	0	0.623297	0.504055	0.511813	0	0	0
486	1	0	0.581697	0	0.67108	0.461065	0.496479	0	0	0
487	1	0	0.697925	0	0.623297	0.511813	0.511813	0	0	0
488	1	0	0.467843	0	0.67108	0.527914	0.519763	0	0.712236	0.109611
489	1	0	0.612376	0	0.708247	0.491437	0.521753	0	0	0
490	1	0	0.684223	0	0.697925	0.489078	0.527914	0	0.394635	0.11187
491	1	0	0.697925	0	0.634594	0.474767	0.504055	0	0	0.0754651
492	1	0	0.712236	0	0.623297	0.504055	0.511813	0	0	0
493	1	0	0.612376	0	0.708247	0.491437	0.521753	0	0	0
494	1	0	0.581697	0	0.612382	0.504055	0.474767	0	0	0
495	1	0	0.684223	0	0.646303	0.474767	0.496479	0	0	0.0774963
496	1	0	0.467843	0	0.67108	0.527914	0.519763	0	0.697925	0.114145
497	1	0	0.67108	0	0.646303	0.481843	0.496479	0	0	0.0899605
498	1	0	0.67108	0	0.697925	0.489078	0.536277	0	0.389224	0.121069
499	1	0	0.581697	0	0.67108	0.461065	0.496479	0	0	0
500	1	0	0.447922	0	0.67108	0.519763	0.519763	0	0.712236	0.121069
501	1	0	0.612376	0	0.708247	0.491437	0.521753	0	0	0
502	1	0	0.454426	0	0.67108	0.527914	0.519763	0	0.712236	0.118745
503	1	0	0.72243	0	0.645182	0.513912	0.529784	0	0	0
504	1	0	0.708247	0	0.645182	0.538013	0.521753	0	0	0
505	1	0	0.67108	0	0.697925	0.496479	0.527914	0	0.405738	0.128145
506	1	0	0.697925	0	0.623297	0.519763	0.504055	0	0	0
507	1	0	0.684223	0	0.684223	0.489078	0.527914	0	0.400138	0.11187
508	1	0	0.581697	0	0.67108	0.461065	0.496479	0	0	0
509	1	0	0.697925	0	0.623297	0.467843	0.496479	0	0	0.0714407
510	1	0	0.684223	0	0.634594	0.474767	0.489078	0	0	0.0754651
511	1	0	0.712236	0	0.623297	0.519763	0.511813	0	0	0
512	1	0	0.684223	0	0.623297	0.474767	0.504055	0	0	0.0734466
513	1	0	0.697925	0	0.623297	0.474767	0.504055	0	0	0.0774963
514	1	0	0.737244	0	0.645182	0.521753	0.538013	0	0	0
515	1	0	0.581697	0	0.612382	0.504055	0.474767	0	0	0
516	1	0	0.581697	0	0.684223	0.467843	0.496479	0	0	0
517	1	0	0.454426	0	0.67108	0.527914	0.519763	0	0.712236	0.118745
518	1	0	0.67108	0	0.646303	0.474767	0.504055	0	0	0.0857519
519	1	0	0.67108	0	0.684223	0.489078	0.536277	0	0.394635	0.11187
520	1	0	0.581697	0	0.67108	0.467843	0.511813	0	0	0
521	1	0	0.684223	0	0.634594	0.511813	0.519763	0	0	0
522	1	0	0.581697	0	0.684223	0.467843	0.489078	0	0	0
523	1	0	0.684223	0	0.623297	0.481843	0.511813	0	0	0.0774963
524	1	0	0.697925	0	0.623297	0.527914	0.511813	0	0	0
525	1	0	0.581697	0	0.67108	0.467843	0.511813	0	0	0
526	1	0	0.67108	0	0.684223	0.489078	0.536277	0	0.389224	0.150358
527	1	0	0.601825	0	0.623297	0.504055	0.474767	0	0	0
528	1	0	0.612382	0	0.623297	0.504055	0.474767	0	0	0
529	1	0	0.581697	0	0.67108	0.461065	0.504055	0	0	0
530	1	0	0.697925	0	0.623297	0.519763	0.511813	0	0	0
531	1	0	0.612382	0	0.623297	0.511813	0.474767	0	0.339595	0
532	1	0	0.591604	0	0.612382	0.511813	0.467843	0	0	0
533	1	0	0.697925	0	0.634594	0.467843	0.511813	0	0	0.0795405
534	1	0	0.612376	0	0.708247	0.48427	0.521753	0	0	0
535	1	0	0.684223	0	0.684223	0.489078	0.519763	0	0.400138	0.107367
536	1	0	0.697925	0	0.623297	0.519763	0.504055	0	0	0
537	1	0	0.697925	0	0.634594	0.467843	0.496479	0	0	0.0754651
538	1	0	0.612382	0	0.623297	0.496479	0.467843	0	0.344228	0
539	1	0	0.461065	0	0.67108	0.536277	0.527914	0	0.712236	0.123411
540	1	0	0.612376	0	0.708247	0.491437	0.513912	0	0	0
541	1	0	0.581697	0	0.612382	0.504055	0.467843	0	0	0
542	1	0	0.684223	0	0.634594	0.481843	0.496479	0	0	0.0795405
543	1	0	0.612376	0	0.708247	0.491437	0.521753	0	0	0
544	1	0	0.461065	0	0.67108	0.519763	0.511813	0	0.712236	0.123411
545	1	0	0.447922	0	0.67108	0.519763	0.519763	0	0.712236	0.118745
546	1	0	0.454426	0	0.67108	0.519763	0.519763	0	0.712236	0.128145
547	1	0	0.697925	0	0.623297	0.511813	0.496479	0	0	0
548	1	0	0.697925	0	0.623297	0.519763	0.519763	0	0	0
549	1	0	0.67108	0	0.646303	0.467843	0.504055	0	0	0.0878493
550	1	0	0.67108	0	0.684223	0.489078	0.527914	0	0.389224	0.137829
551	1	0	0.467843	0	0.67108	0.527914	0.519763	0	0.712236	0.11187
552	1	0	0.684223	0	0.634594	0.481843	0.496479	0	0	0.0857519
553	1	0	0.612376	0	0.708247	0.491437	0.521753	0	0	0
554	1	0	0.581697	0	0.684223	0.467843	0.496479	0	0	0
555	1	0	0.67108	0	0.697925	0.489078	0.536277	0	0.389224	0.107367
556	1	0	0.684223	0	0.684223	0.489078	0.527914	0	0.394635	0.11187
557	1	0	0.581697	0	0.684223	0.467843	0.489078	0	0	0
558	1	0	0.612376	0	0.708247	0.491437	0.513912	0	0	0
559	1	0	0.572086	0	0.67108	0.467843	0.511813	0	0	0
560	1	0	0.581697	0	0.684223	0.461065	0.504055	0	0	0
561	1	0	0.697925	0	0.612382	0.519763	0.519763	0	0	0
562	1	0	0.623297	0	0.623297	0.504055	0.481843	0	0	0
563	1	0	0.684223	0	0.634594	0.467843	0.511813	0	0	0.0754651
564	1	0	0.697925	0	0.623297	0.527914	0.496479	0	0	0
565	1	0	0.697925	0	0.623297	0.519763	0.511813	0	0	0
566	1	0	0.612382	0	0.623297	0.519763	0.474767	0	0	0
567	1	0	0.612376	0	0.708247	0.48427	0.521753	0	0	0
568	1	0	0.447922	0	0.67108	0.527914	0.519763	0	0.712236	0.125769
569	1	0	0.591604	0	0.623297	0.511813	0.467843	0	0	0
570	1	0	0.684223	0	0.697925	0.496479	0.527914	0	0.405738	0.121069
571	1	0	0.684223	0	0.623297	0.467843	0.504055	0	0	0.0754651
572	1	0	0.454426	0	0.67108	0.527914	0.519763	0	0.712236	0.118745
573	1	0	0.581697	0	0.67108	0.461065	0.496479	0	0	0
574	1	0	0.684223	0	0.646303	0.474767	0.496479	0	0	0.0878493
575	1	0	0.454426	0	0.658453	0.519763	0.519763	0	0.712236	0.125769
576	1	0	0.712236	0	0.623297	0.504055	0.511813	0	0	0
577	1	0	0.684223	0	0.634594	0.481843	0.504055	0	0	0.0836681
578	1	0	0.454426	0	0.67108	0.527914	0.519763	0	0.712236	0.121069
579	1	0	0.467843	0	0.67108	0.527914	0.527914	0	0.712236	0.107367
580	1	0	0.581697	0	0.67108	0.461065	0.496479	0	0	0
581	1	0	0.658453	0	0.634594	0.481843	0.504055	0	0	0.0899605
582	1	0	0.684223	0	0.697925	0.489078	0.519763	0	0.400138	0.118745
583	1	0	0.612382	0	0.623297	0.504055	0.467843	0	0	0
584	1	0	0.67108	0	0.684223	0.489078	0.544863	0	0.383902	0.137829
585	1	0	0.612376	0	0.708247	0.491437	0.521753	0	0	0
586	1	0	0.658453	0	0.646303	0.474767	0.511813	0	0	0.0795405
587	1	0	0.697925	0	0.623297	0.511813	0.519763	0	0	0
588	1	0	0.612376	0	0.708247	0.491437	0.513912	0	0	0
589	1	0	0.67108	0	0.697925	0.489078	0.536277	0	0.378667	0.107367
590	1	0	0.737244	0	0.645182	0.513912	0.529784	0	0	0
591	1	0	0.684223	0	0.623297	0.474767	0.504055	0	0	0.0694472
592	1	0	0.581697	0	0.67108	0.467843	0.511813	0	0	0
593	1	0	0.581697	0	0.684223	0.467843	0.496479	0	0	0
594	1	0	0.684223	0	0.623297	0.511813	0.511813	0	0	0
595	1	0	0.612376	0	0.708247	0.491437	0.521753	0	0	0
596	1	0	0.591604	0	0.67108	0.461065	0.504055	0	0	0
597	1	0	0.712236	0	0.623297	0.504055	0.504055	0	0	0
598	1	0	0.591604	0	0.612382	0.504055	0.467843	0	0	0
599	1	0	0.684223	0	0.623297	0.504055	0.511813	0	0	0
600	1	0	0.612376	0	0.708247	0.491437	0.521753	0	0	0
601	1	0	0.612382	0	0.623297	0.504055	0.481843	0	0.353697	0
602	1	0	0.612376	0	0.708247	0.491437	0.521753	0	0	0
603	1	0	0.581697	0	0.67108	0.467843	0.511813	0	0	0
604	1	0	0.684223	0	0.697925	0.489078	0.527914	0	0.400138	0.121069
605	1	0	0.67108	0	0.684223	0.496479	0.536277	0	0.389224	0.142782
606	1	0	0.612382	0	0.623297	0.504055	0.467843	0	0	0
607	1	0	0.67108	0	0.697925	0.489078	0.536277	0	0.400138	0.107367
608	1	0	0.612376	0	0.708247	0.491437	0.513912	0	0	0
609	1	0	0.581697	0	0.67108	0.461065	0.496479	0	0	0
610	1	0	0.658453	0	0.634594	0.481843	0.504055	0	0	0.0899605
611	1	0	0.658453	0	0.658453	0.474767	0.511813	0	0	0.0857519
612	1	0	0.454426	0	0.67108	0.536277	0.527914	0	0.712236	0.121069
613	1	0	0.67108	0	0.684223	0.489078	0.527914	0	0.389224	0.114145
614	1	0	0.581697	0	0.67108	0.461065	0.504055	0	0	0
615	1	0	0.461065	0	0.67108	0.536277	0.527914	0	0.712236	0.123411
616	1	0	0.697925	0	0.612382	0.511813	0.511813	0	0	0
617	1	0	0.461065	0	0.67108	0.527914	0.527914	0	0.712236	0.11187
618	1	0	0.581697	0	0.684223	0.467843	0.496479	0	0	0
619	1	0	0.591604	0	0.612382	0.504055	0.461065	0	0	0
620	1	0	0.461065	0	0.67108	0.519763	0.519763	0	0.712236	0.125769
621	1	0	0.67108	0	0.646303	0.474767	0.504055	0	0	0.0878493
622	1	0	0.581697	0	0.67108	0.461065	0.496479	0	0	0
623	1	0	0.684223	0	0.634594	0.474767	0.496479	0	0	0.0878493
624	1	0	0.454426	0	0.67108	0.536277	0.527914	0	0.697925	0.128145
625	1	0	0.461065	0	0.67108	0.527914	0.527914	0	0.697925	0.114145
626	1	0	0.461065	0	0.67108	0.527914	0.527914	0	0.697925	0.11187
627	1	0	0.67108	0	0.634594	0.489078	0.489078	0	0	0.0942247
628	1	0	0.581697	0	0.612382	0.504055	0.474767	0	0	0
629	1	0	0.697925	0	0.623297	0.527914	0.519763	0	0	0
630	1	0	0.697925	0	0.634594	0.527914	0.536277	0	0	0
631	1	0	0.612382	0	0.623297	0.504055	0.461065	0	0	0
632	1	0	0.612376	0	0.708247	0.491437	0.521753	0	0	0
633	1	0	0.454426	0	0.658453	0.519763	0.519763	0	0.712236	0.121069
634	1	0	0.461065	0	0.67108	0.536277	0.519763	0	0.712236	0.123411
635	1	0	0.697925	0	0.634594	0.474767	0.496479	0	0	0.0734466
636	1	0	0.684223	0	0.684223	0.474767	0.544863	0	0.389224	0.130539
637	1	0	0.67108	0	0.697925	0.489078	0.527914	0	0.400138	0.102927
638	1	0	0.454426	0	0.67108	0.527914	0.519763	0	0.712236	0.121069
639	1	0	0.581697	0	0.67108	0.461065	0.496479	0	0	0
640	1	0	0.581697	0	0.67108	0.461065	0.496479	0	0	0
641	1	0	0.581697	0	0.67108	0.467843	0.511813	0	0	0
642	1	0	0.591604	0	0.612382	0.511813	0.467843	0	0	0
643	1	0	0.697925	0	0.634594	0.467843	0.504055	0	0	0.0795405
644	1	0	0.694643	0	0.645182	0.54645	0.521753	0	0	0
645	1	0	0.581697	0	0.684223	0.467843	0.496479	0	0	0
646	1	0	0.461065	0	0.658453	0.519763	0.527914	0	0.712236	0.130539
647	1	0	0.684223	0	0.634594	0.481843	0.489078	0	0	0.0878493
648	1	0	0.708247	0	0.645182	0.529784	0.521753	0	0	0
649	1	0	0.461065	0	0.67108	0.519763	0.519763	0	0.712236	0.125769
650	1	0	0.591604	0	0.623297	0.511813	0.474767	0	0	0
651	1	0	0.67108	0	0.646303	0.474767	0.504055	0	0	0.0878493
652	1	0	0.612376	0	0.708247	0.491437	0.513912	0	0	0
653	1	0	0.612376	0	0.708247	0.491437	0.521753	0	0	0
654	1	0	0.461065	0	0.67108	0.519763	0.511813	0	0.712236	0.123411
655	1	0	0.461065	0	0.67108	0.536277	0.527914	0	0.697925	0.123411
656	1	0	0.658453	0	0.646303	0.474767	0.519763	0	0	0.0878493
657	1	0	0.67108	0	0.634594	0.481843	0.496479	0	0	0.0795405
658	1	0	0.67108	0	0.658453	0.474767	0.504055	0	0	0.0878493
659	1	0	0.684223	0	0.634594	0.481843	0.496479	0	0	0.0899605
660	1	0	0.612376	0	0.708247	0.491437	0.521753	0	0	0
661	1	0	0.612376	0	0.708247	0.491437	0.513912	0	0	0
662	1	0	0.684223	0	0.684223	0.489078	0.519763	0	0.400138	0.102927
663	1	0	0.67108	0	0.684223	0.489078	0.536277	0	0.383902	0.132951
664	1	0	0.67108	0	0.684223	0.489078	0.536277	0	0.378667	0.137829
665	1	0	0.67108	0	0.684223	0.496479	0.536277	0	0.389224	0.155509
666	1	0	0.67108	0	0.684223	0.489078	0.527914	0	0.383902	0.137829
667	1	0	0.684223	0	0.684223	0.481843	0.536277	0	0.389224	0.137829
668	1	0	0.684223	0	0.646303	0.474767	0.496479	0	0	0.0836681
669	1	0	0.712236	0	0.634594	0.511813	0.511813	0	0	0
670	1	0	0.581697	0	0.67108	0.461065	0.496479	0	0	0
671	1	0	0.581697	0	0.67108	0.467843	0.511813	0	0	0
672	1	0	0.697925	0	0.623297	0.511813	0.511813	0	0	0
673	1	0	0.447922	0	0.67108	0.527914	0.527914	0	0.712236	0.123411
674	1	0	0.612376	0	0.708247	0.491437	0.521753	0	0	0
675	1	0	0.454426	0	0.67108	0.527914	0.527914	0	0.712236	0.121069
676	1	0	0.67108	0	0.697925	0.489078	0.536277	0	0.400138	0.116437
677	1	0	0.612376	0	0.708247	0.491437	0.521753	0	0	0
678	1	0	0.581697	0	0.67108	0.461065	0.496479	0	0	0
679	1	0	0.67108	0	0.634594	0.481843	0.496479	0	0	0.0836681
680	1	0	0.591604	0	0.612382	0.504055	0.461065	0	0.330526	0
681	1	0	0.67108	0	0.684223	0.489078	0.544863	0	0.378667	0.155509
682	1	0	0.461065	0	0.67108	0.519763	0.511813	0	0.712236	0.128145
683	1	0	0.581697	0	0.612382	0.511813	0.474767	0	0	0
684	1	0	0.697925	0	0.623297	0.527914	0.519763	0	0	0
685	1	0	0.612376	0	0.708247	0.491437	0.521753	0	0	0
686	1	0	0.591604	0	0.612382	0.504055	0.467843	0	0	0
687	1	0	0.581697	0	0.67108	0.467843	0.504055	0	0	0
688	1	0	0.684223	0	0.697925	0.489078	0.527914	0	0.389224	0.109611
689	1	0	0.581697	0	0.684223	0.461065	0.504055	0	0	0
690	1	0	0.712236	0	0.623297	0.504055	0.504055	0	0	0
691	1	0	0.581697	0	0.67108	0.467843	0.496479	0	0	0
692	1	0	0.684223	0	0.684223	0.489078	0.536277	0	0.394635	0.155509
693	1	0	0.581697	0	0.684223	0.467843	0.496479	0	0	0
694	1	0	0.612382	0	0.623297	0.504055	0.467843	0	0	0
695	1	0	0.684223	0	0.646303	0.474767	0.496479	0	0	0.0774963
696	1	0	0.461065	0	0.67108	0.536277	0.527914	0	0.712236	0.123411
697	1	0	0.447922	0	0.67108	0.527914	0.519763	0	0.712236	0.123411
698	1	0	0.684223	0	0.623297	0.481843	0.511813	0	0	0.0734466
699	1	0	0.684223	0	0.623297	0.467843	0.504055	0	0	0.0734466
700	1	0	0.697925	0	0.634594	0.474767	0.504055	0	0	0.0774963
701	1	0	0.461065	0	0.67108	0.536277	0.527914	0	0.712236	0.118745
702	1	0	0.612382	0	0.623297	0.504055	0.481843	0	0.368446	0
703	1	0	0.601825	0	0.623297	0.519763	0.467843	0	0	0
704	1	0	0.601825	0	0.623297	0.511813	0.474767	0	0	0
705	1	0	0.461065	0	0.67108	0.536277	0.519763	0	0.697925	0.116437
706	1	0	0.67108	0	0.697925	0.489078	0.536277	0	0.389224	0.105139
707	1	0	0.712236	0	0.634594	0.527914	0.527914	0	0	0
708	1	0	0.67108	0	0.684223	0.481843	0.527914	0	0.389224	0.123411
709	1	0	0.601825	0	0.623297	0.519763	0.467843	0	0	0
710	1	0	0.581697	0	0.612382	0.511813	0.474767	0	0	0
711	1	0	0.581697	0	0.67108	0.467843	0.496479	0	0	0
712	1	0	0.612382	0	0.623297	0.504055	0.474767	0	0	0
713	1	0	0.447922	0	0.67108	0.519763	0.511813	0	0.712236	0.116437
714	1	0	0.67108	0	0.684223	0.489078	0.544863	0	0.389224	0.102927
715	1	0	0.612376	0	0.708247	0.48427	0.521753	0	0	0
716	1	0	0.684223	0	0.623297	0.511813	0.504055	0	0	0
717	1	0	0.612382	0	0.623297	0.504055	0.467843	0	0.348928	0
718	1	0	0.591604	0	0.67108	0.461065	0.504055	0	0	0
719	1	0	0.467843	0	0.67108	0.527914	0.527914	0	0.712236	0.109611
720	1	0	0.684223	0	0.684223	0.481843	0.544863	0	0.394635	0.135381
721	1	0	0.67108	0	0.684223	0.489078	0.544863	0	0.378667	0.142782
722	1	0	0.612382	0	0.623297	0.504055	0.467843	0	0.326085	0
723	1	0	0.712236	0	0.623297	0.519763	0.511813	0	0	0
724	1	0	0.612382	0	0.623297	0.504055	0.474767	0	0.358539	0
725	1	0	0.461065	0	0.67108	0.536277	0.527914	0	0.712236	0.121069
726	1	0	0.684223	0	0.623297	0.467843	0.504055	0	0	0.0714407
727	1	0	0.684223	0	0.623297	0.504055	0.504055	0	0	0
728	1	0	0.697925	0	0.612382	0.511813	0.511813	0	0	0
729	1	0	0.581697	0	0.67108	0.467843	0.504055	0	0	0
730	1	0	0.684223	0	0.684223	0.489078	0.527914	0	0.383902	0.105139
731	1	0	0.591604	0	0.612382	0.504055	0.461065	0	0	0
732	1	0	0.67108	0	0.684223	0.489078	0.536277	0	0.389224	0.147813
733	1	0	0.591604	0	0.684223	0.467843	0.496479	0	0	0
734	1	0	0.612376	0	0.708247	0.491437	0.513912	0	0	0
735	1	0	0.697925	0	0.623297	0.519763	0.496479	0	0	0
736	1	0	0.461065	0	0.67108	0.519763	0.527914	0	0.712236	0.130539
737	1	0	0.67108	0	0.684223	0.489078	0.544863	0	0.378667	0.137829
738	1	0	0.67108	0	0.634594	0.474767	0.496479	0	0	0.0836681
739	1	0	0.454426	0	0.67108	0.519763	0.519763	0	0.712236	0.130539
740	1	0	0.684223	0	0.646303	0.474767	0.496479	0	0	0.0857519
741	1	0	0.581697	0	0.67108	0.467843	0.511813	0	0	0
742	1	0	0.581697	0	0.67108	0.461065	0.496479	0	0	0
743	1	0	0.67108	0	0.646303	0.474767	0.504055	0	0	0.0857519
744	1	0	0.612382	0	0.623297	0.504055	0.467843	0	0.348928	0
745	1	0	0.67108	0	0.684223	0.496479	0.544863	0	0.394635	0.152923
746	1	0	0.708247	0	0.633884	0.538013	0.521753	0	0	0
747	1	0	0.612376	0	0.708247	0.48427	0.521753	0	0	0
748	1	0	0.67108	0	0.684223	0.489078	0.536277	0	0.389224	0.150358
749	1	0	0.623297	0	0.612382	0.504055	0.481843	0	0.339595	0
750	1	0	0.697925	0	0.634594	0.504055	0.504055	0	0	0
751	1	0	0.461065	0	0.67108	0.527914	0.527914	0	0.712236	0.109611
752	1	0	0.581697	0	0.67108	0.467843	0.511813	0	0	0
753	1	0	0.612376	0	0.708247	0.491437	0.521753	0	0	0
754	1	0	0.612376	0	0.708247	0.491437	0.513912	0	0	0
755	1	0	0.612376	0	0.708247	0.491437	0.521753	0	0	0
756	1	0	0.697925	0	0.634594	0.474767	0.496479	0	0	0.0714407
757	1	0	0.454426	0	0.67108	0.519763	0.519763	0	0.712236	0.123411
758	1	0	0.623297	0	0.612382	0.504055	0.474767	0	0.363454	0
759	1	0	0.612376	0	0.708247	0.491437	0.513912	0	0	0
760	1	0	0.684223	0	0.697925	0.496479	0.527914	0	0.400138	0.118745
761	1	0	0.684223	0	0.684223	0.489078	0.536277	0	0.394635	0.155509
762	1	0	0.461065	0	0.67108	0.527914	0.527914	0	0.697925	0.11187
763	1	0	0.712236	0	0.634594	0.519763	0.496479	0	0	0
764	1	0	0.712236	0	0.623297	0.504055	0.511813	0	0	0
765	1	0	0.581697	0	0.67108	0.467843	0.511813	0	0	0
766	1	0	0.712236	0	0.623297	0.504055	0.511813	0	0	0
767	1	0	0.591604	0	0.684223	0.467843	0.496479	0	0	0
768	1	0	0.591604	0	0.612382	0.511813	0.467843	0	0	0
769	1	0	0.591604	0	0.612382	0.511813	0.474767	0	0	0
770	1	0	0.67108	0	0.684223	0.489078	0.544863	0	0.383902	0.142782
771	1	0	0.697925	0	0.634594	0.474767	0.496479	0	0	0.0714407
772	1	0	0.581697	0	0.67108	0.461065	0.504055	0	0	0
773	1	0	0.612376	0	0.708247	0.491437	0.513912	0	0	0
774	1	0	0.697925	0	0.634594	0.511813	0.519763	0	0	0
775	1	0	0.461065	0	0.67108	0.527914	0.527914	0	0.712236	0.116437
776	1	0	0.67108	0	0.697925	0.489078	0.536277	0	0.400138	0.100729
777	1	0	0.581697	0	0.67108	0.461065	0.496479	0	0	0
778	1	0	0.67108	0	0.684223	0.489078	0.536277	0	0.389224	0.150358
779	1	0	0.67108	0	0.684223	0.489078	0.544863	0	0.383902	0.142782
780	1	0	0.461065	0	0.67108	0.536277	0.527914	0	0.712236	0.121069
781	1	0	0.612376	0	0.708247	0.491437	0.521753	0	0	0
782	1	0	0.712236	0	0.612382	0.511813	0.504055	0	0	0
783	1	0	0.697925	0	0.612382	0.527914	0.519763	0	0	0
784	1	0	0.612382	0	0.612382	0.504055	0.467843	0	0	0
785	1	0	0.612382	0	0.623297	0.504055	0.481843	0	0	0
786	1	0	0.467843	0	0.67108	0.527914	0.519763	0	0.712236	0.109611
787	1	0	0.684223	0	0.697925	0.489078	0.527914	0	0.405738	0.114145
788	1	0	0.454426	0	0.67108	0.536277	0.527914	0	0.697925	0.125769
789	1	0	0.591604	0	0.612382	0.504055	0.474767	0	0	0
790	1	0	0.612382	0	0.623297	0.504055	0.467843	0	0.353697	0
791	1	0	0.684223	0	0.684223	0.489078	0.519763	0	0.378667	0.114145
792	1	0	0.684223	0	0.623297	0.474767	0.504055	0	0	0.0714407
793	1	0	0.684223	0	0.684223	0.489078	0.527914	0	0.394635	0.102927
794	1	0	0.67108	0	0.684223	0.489078	0.527914	0	0.378667	0.137829
795	1	0	0.67108	0	0.634594	0.489078	0.496479	0	0	0.0878493
796	1	0	0.461065	0	0.67108	0.536277	0.519763	0	0.697925	0.125769
797	1	0	0.581697	0	0.684223	0.467843	0.496479	0	0	0
798	1	0	0.684223	0	0.684223	0.489078	0.519763	0	0.400138	0.109611
799	1	0	0.697925	0	0.634594	0.519763	0.511813	0	0	0
800	1	0	0.612376	0	0.708247	0.491437	0.521753	0	0	0
801	1	0	0.581697	0	0.67108	0.461065	0.496479	0	0	0
802	1	0	0.684223	0	0.634594	0.519763	0.511813	0	0	0
803	1	0	0.454426	0	0.67108	0.527914	0.519763	0	0.712236	0.118745
804	1	0	0.581697	0	0.684223	0.461065	0.504055	0	0	0
805	1	0	0.697925	0	0.612382	0.519763	0.519763	0	0	0
806	1	0	0.697925	0	0.623297	0.519763	0.511813	0	0	0
807	1	0	0.454426	0	0.658453	0.519763	0.519763	0	0.712236	0.118745
808	1	0	0.581697	0	0.684223	0.467843	0.489078	0	0	0
809	1	0	0.67108	0	0.684223	0.481843	0.536277	0	0.394635	0.150358
810	1	0	0.684223	0	0.646303	0.474767	0.496479	0	0	0.0774963
811	1	0	0.658453	0	0.658453	0.474767	0.511813	0	0	0.0815977
812	1	0	0.684223	0	0.623297	0.474767	0.511813	0	0	0.067466
813	1	0	0.684223	0	0.684223	0.489078	0.527914	0	0.389224	0.100729
814	1	0	0.684223	0	0.684223	0.489078	0.527914	0	0.389224	0.102927
815	1	0	0.623297	0	0.612382	0.504055	0.481843	0	0	0
816	1	0	0.581697	0	0.67108	0.461065	0.496479	0	0	0
817	1	0	0.67108	0	0.623297	0.481843	0.489078	0	0	0.0878493
818	1	0	0.612382	0	0.623297	0.519763	0.481843	0	0.339595	0
819	1	0	0.612376	0	0.708247	0.491437	0.521753	0	0	0
820	1	0	0.581697	0	0.67108	0.474767	0.504055	0	0	0
821	1	0	0.697925	0	0.646303	0.519763	0.511813	0	0	0
822	1	0	0.581697	0	0.684223	0.461065	0.504055	0	0	0
823	1	0	0.67108	0	0.697925	0.489078	0.536277	0	0.389224	0.116437
824	1	0	0.684223	0	0.612382	0.527914	0.519763	0	0	0
825	1	0	0.612376	0	0.708247	0.491437	0.521753	0	0	0
826	1	0	0.612376	0	0.708247	0.491437	0.513912	0	0	0
827	1	0	0.612376	0	0.708247	0.491437	0.521753	0	0	0
828	1	0	0.67108	0	0.684223	0.481843	0.527914	0	0.383902	0.142782
829	1	0	0.697925	0	0.623297	0.511813	0.496479	0	0	0
830	1	0	0.612376	0	0.708247	0.491437	0.513912	0	0	0
831	1	0	0.67108	0	0.684223	0.489078	0.544863	0	0.389224	0.132951
832	1	0	0.612376	0	0.708247	0.491437	0.513912	0	0	0
833	1	0	0.684223	0	0.634594	0.467843	0.511813	0	0	0.0754651
834	1	0	0.591604	0	0.612382	0.511813	0.467843	0	0	0
835	1	0	0.591604	0	0.612382	0.511813	0.474767	0	0	0
836	1	0	0.461065	0	0.67108	0.536277	0.527914	0	0.712236	0.121069
837	1	0	0.581697	0	0.67108	0.467843	0.496479	0	0	0
838	1	0	0.684223	0	0.646303	0.474767	0.496479	0	0	0.0795405
839	1	0	0.612376	0	0.708247	0.491437	0.513912	0	0	0
840	1	0	0.67108	0	0.697925	0.489078	0.536277	0	0.378667	0.102927
841	1	0	0.697925	0	0.623297	0.467843	0.496479	0	0	0.0714407
842	1	0	0.581697	0	0.684223	0.467843	0.504055	0	0	0
843	1	0	0.684223	0	0.623297	0.511813	0.511813	0	0	0
844	1	0	0.581697	0	0.67108	0.467843	0.511813	0	0	0
845	1	0	0.591604	0	0.623297	0.519763	0.467843	0	0	0
846	1	0	0.67108	0	0.697925	0.489078	0.527914	0	0.389224	0.107367
847	1	0	0.67108	0	0.684223	0.496479	0.544863	0	0.378667	0.147813
848	1	0	0.684223	0	0.623297	0.474767	0.511813	0	0	0.0694472
849	1	0	0.658453	0	0.646303	0.481843	0.511813	0	0	0.0920855
850	1	0	0.67108	0	0.684223	0.489078	0.544863	0	0.394635	0.150358
851	1	0	0.684223	0	0.634594	0.481843	0.496479	0	0	0.0899605
852	1	0	0.581697	0	0.684223	0.461065	0.504055	0	0	0
853	1	0	0.612376	0	0.708247	0.491437	0.521753	0	0	0
854	1	0	0.684223	0	0.634594	0.481843	0.496479	0	0	0.0878493
855	1	0	0.684223	0	0.646303	0.474767	0.496479	0	0	0.0774963
856	1	0	0.697925	0	0.634594	0.527914	0.511813	0	0	0
857	1	0	0.581697	0	0.684223	0.467843	0.496479	0	0	0
858	1	0	0.581697	0	0.612382	0.504055	0.467843	0	0	0
859	1	0	0.697925	0	0.623297	0.527914	0.527914	0	0	0
860	1	0	0.612376	0	0.708247	0.491437	0.513912	0	0	0
861	1	0	0.67108	0	0.634594	0.489078	0.496479	0	0	0.0878493
862	1	0	0.601825	0	0.623297	0.519763	0.467843	0	0	0
863	1	0	0.612376	0	0.708247	0.48427	0.521753	0	0	0
864	1	0	0.67108	0	0.684223	0.496479	0.544863	0	0.378667	0.147813
865	1	0	0.712236	0	0.623297	0.504055	0.511813	0	0	0
866	1	0	0.623297	0	0.612382	0.504055	0.474767	0	0	0
867	1	0	0.461065	0	0.67108	0.536277	0.519763	0	0.697925	0.121069
868	1	0	0.697925	0	0.623297	0.519763	0.519763	0	0	0
869	1	0	0.461065	0	0.67108	0.536277	0.527914	0	0.712236	0.123411
870	1	0	0.591604	0	0.612382	0.504055	0.461065	0	0	0
871	1	0	0.447922	0	0.67108	0.527914	0.519763	0	0.712236	0.118745
872	1	0	0.684223	0	0.646303	0.474767	0.496479	0	0	0.0815977
873	1	0	0.612376	0	0.708247	0.48427	0.521753	0	0	0
874	1	0	0.581697	0	0.612382	0.511813	0.474767	0	0	0
875	1	0	0.461065	0	0.67108	0.527914	0.527914	0	0.712236	0.11187
876	1	0	0.612382	0	0.612382	0.504055	0.481843	0	0.353697	0
877	1	0	0.67108	0	0.634594	0.481843	0.504055	0	0	0.0836681
878	1	0	0.697925	0	0.623297	0.519763	0.527914	0	0	0
879	1	0	0.441547	0	0.67108	0.519763	0.519763	0	0.712236	0.123411
880	1	0	0.581697	0	0.67108	0.461065	0.496479	0	0	0
881	1	0	0.67108	0	0.634594	0.489078	0.496479	0	0	0.0857519
882	1	0	0.684223	0	0.697925	0.481843	0.536277	0	0.383902	0.11187
883	1	0	0.612376	0	0.708247	0.491437	0.513912	0	0	0
884	1	0	0.581697	0	0.67108	0.467843	0.504055	0	0	0
885	1	0	0.581697	0	0.67108	0.467843	0.496479	0	0	0
886	1	0	0.67108	0	0.684223	0.489078	0.536277	0	0.383902	0.116437
887	1	0	0.612376	0	0.708247	0.491437	0.521753	0	0	0
888	1	0	0.612382	0	0.623297	0.504055	0.474767	0	0	0
889	1	0	0.581697	0	0.67108	0.461065	0.504055	0	0	0
890	1	0	0.581697	0	0.67108	0.467843	0.511813	0	0	0
891	1	0	0.67108	0	0.634594	0.474767	0.496479	0	0	0.0857519
892	1	0	0.67108	0	0.684223	0.489078	0.527914	0	0.383902	0.137829
893	1	0	0.591604	0	0.612382	0.511813	0.467843	0	0.358539	0
894	1	0	0.581697	0	0.612382	0.504055	0.474767	0	0	0
895	1	0	0.612376	0	0.708247	0.491437	0.513912	0	0	0
896	1	0	0.612376	0	0.708247	0.48427	0.521753	0	0	0
897	1	0	0.67108	0	0.634594	0.474767	0.496479	0	0	0.0920855
898	1	0	0.697925	0	0.623297	0.511813	0.519763	0	0	0
899	1	0	0.601825	0	0.623297	0.504055	0.467843	0	0	0
900	1	0	0.612376	0	0.708247	0.491437	0.513912	0	0	0
901	1	0	0.697925	0	0.623297	0.519763	0.519763	0	0	0
902	1	0	0.658453	0	0.658453	0.474767	0.511813	0	0	0.0899605
903	1	0	0.684223	0	0.697925	0.489078	0.527914	0	0.400138	0.114145
904	1	0	0.684223	0	0.634594	0.511813	0.511813	0	0	0
905	1	0	0.697925	0	0.623297	0.519763	0.504055	0	0	0
906	1	0	0.712236	0	0.634594	0.519763	0.519763	0	0	0
907	1	0	0.581697	0	0.684223	0.461065	0.504055	0	0	0
908	1	0	0.67108	0	0.646303	0.474767	0.504055	0	0	0.0920855
909	1	0	0.67108	0	0.646303	0.474767	0.504055	0	0	0.0836681
910	1	0	0.612382	0	0.623297	0.504055	0.467843	0	0.348928	0
911	1	0	0.581697	0	0.684223	0.461065	0.496479	0	0	0
912	1	0	0.684223	0	0.684223	0.489078	0.527914	0	0.383902	0.107367
913	1	0	0.581697	0	0.67108	0.467843	0.511813	0	0	0
914	1	0	0.581697	0	0.612382	0.504055	0.474767	0	0	0
915	1	0	0.612376	0	0.708247	0.491437	0.513912	0	0	0
916	1	0	0.612376	0	0.708247	0.491437	0.521753	0	0	0
917	1	0	0.612376	0	0.708247	0.491437	0.513912	0	0	0
918	1	0	0.612376	0	0.708247	0.491437	0.513912	0	0	0
919	1	0	0.454426	0	0.67108	0.536277	0.527914	0	0.712236	0.123411
920	1	0	0.684223	0	0.646303	0.474767	0.496479	0	0	0.0774963
921	1	0	0.612376	0	0.708247	0.491437	0.521753	0	0	0
922	1	0	0.461065	0	0.67108	0.536277	0.519763	0	0.712236	0.125769
923	1	0	0.467843	0	0.67108	0.527914	0.519763	0	0.712236	0.11187
924	1	0	0.581697	0	0.67108	0.461065	0.496479	0	0	0
925	1	0	0.67108	0	0.684223	0.489078	0.536277	0	0.394635	0.11187
926	1	0	0.684223	0	0.634594	0.519763	0.504055	0	0	0
927	1	0	0.461065	0	0.67108	0.527914	0.519763	0	0.697925	0.114145
928	1	0	0.612376	0	0.708247	0.491437	0.513912	0	0	0
929	1	0	0.581697	0	0.67108	0.467843	0.496479	0	0	0
930	1	0	0.67108	0	0.697925	0.489078	0.536277	0	0.389224	0.105139
931	1	0	0.581697	0	0.684223	0.461065	0.504055	0	0	0
932	1	0	0.581697	0	0.684223	0.461065	0.504055	0	0	0
933	1	0	0.684223	0	0.623297	0.481843	0.504055	0	0	0.0734466
934	1	0	0.67108	0	0.646303	0.474767	0.504055	0	0	0.0878493
935	1	0	0.454426	0	0.67108	0.536277	0.519763	0	0.712236	0.121069
936	1	0	0.612376	0	0.708247	0.491437	0.513912	0	0	0
937	1	0	0.601825	0	0.623297	0.504055	0.467843	0	0	0
938	1	0	0.581697	0	0.684223	0.461065	0.504055	0	0	0
939	1	0	0.581697	0	0.67108	0.461065	0.496479	0	0	0
940	1	0	0.581697	0	0.67108	0.461065	0.496479	0	0	0
941	1	0	0.67108	0	0.697925	0.489078	0.536277	0	0.400138	0.107367
942	1	0	0.684223	0	0.634594	0.474767	0.496479	0	0	0.0878493
943	1	0	0.612382	0	0.623297	0.504055	0.481843	0	0.348928	0
944	1	0	0.684223	0	0.634594	0.519763	0.504055	0	0	0
945	1	0	0.697925	0	0.634594	0.519763	0.511813	0	0	0
946	1	0	0.591604	0	0.67108	0.454426	0.504055	0	0	0
947	1	0	0.67108	0	0.634594	0.489078	0.496479	0	0	0.0878493
948	1	0	0.581697	0	0.67108	0.461065	0.489078	0	0	0
949	1	0	0.697925	0	0.612382	0.504055	0.504055	0	0	0
950	1	0	0.623297	0	0.623297	0.504055	0.474767	0	0.344228	0
951	1	0	0.658453	0	0.646303	0.481843	0.511813	0	0	0.0836681
952	1	0	0.454426	0	0.658453	0.519763	0.519763	0	0.712236	0.121069
953	1	0	0.684223	0	0.634594	0.519763	0.511813	0	0	0
954	1	0	0.67108	0	0.684223	0.496479	0.536277	0	0.383902	0.145287
955	1	0	0.697925	0	0.612382	0.519763	0.527914	0	0	0
956	1	0	0.684223	0	0.634594	0.474767	0.496479	0	0	0.0795405
957	1	0	0.612376	0	0.708247	0.491437	0.521753	0	0	0
958	1	0	0.612376	0	0.708247	0.491437	0.513912	0	0	0
959	1	0	0.581697	0	0.67108	0.467843	0.504055	0	0	0
960	1	0	0.67108	0	0.684223	0.481843	0.536277	0	0.394635	0.150358
961	1	0	0.67108	0	0.684223	0.489078	0.544863	0	0.394635	0.114145
962	1	0	0.461065	0	0.67108	0.536277	0.527914	0	0.712236	0.123411
963	1	0	0.684223	0	0.634594	0.511813	0.519763	0	0	0
964	1	0	0.454426	0	0.67108	0.519763	0.519763	0	0.712236	0.128145
965	1	0	0.612382	0	0.623297	0.504055	0.467843	0	0.321704	0
966	1	0	0.612382	0	0.623297	0.496479	0.474767	0	0	0
967	1	0	0.612382	0	0.623297	0.504055	0.467843	0	0.344228	0
968	1	0	0.67108	0	0.684223	0.489078	0.536277	0	0.378667	0.147813
969	1	0	0.712236	0	0.623297	0.511813	0.511813	0	0	0
970	1	0	0.684223	0	0.684223	0.481843	0.544863	0	0.400138	0.150358
971	1	0	0.684223	0	0.684223	0.489078	0.527914	0	0.394635	0.109611
972	1	0	0.454426	0	0.67108	0.519763	0.519763	0	0.712236	0.128145
973	1	0	0.447922	0	0.67108	0.527914	0.519763	0	0.712236	0.118745
974	1	0	0.67108	0	0.684223	0.489078	0.544863	0	0.378667	0.137829
975	1	0	0.581697	0	0.612382	0.504055	0.474767	0	0	0
976	1	0	0.447922	0	0.67108	0.527914	0.527914	0	0.712236	0.123411
977	1	0	0.684223	0	0.623297	0.467843	0.504055	0	0	0.0754651
978	1	0	0.612376	0	0.708247	0.48427	0.521753	0	0	0
979	1	0	0.67108	0	0.684223	0.489078	0.544863	0	0.383902	0.142782
980	1	0	0.684223	0	0.646303	0.474767	0.496479	0	0	0.0774963
981	1	0	0.697925	0	0.623297	0.527914	0.519763	0	0	0
982	1	0	0.684223	0	0.684223	0.489078	0.536277	0	0.389224	0.100729
983	1	0	0.67108	0	0.697925	0.489078	0.536277	0	0.389224	0.107367
984	1	0	0.612382	0	0.612382	0.504055	0.474767	0	0	0
985	1	0	0.684223	0	0.684223	0.489078	0.536277	0	0.383902	0.114145
986	1	0	0.461065	0	0.67108	0.536277	0.519763	0	0.697925	0.128145
987	1	0	0.581697	0	0.67108	0.461065	0.504055	0	0	0
988	1	0	0.581697	0	0.684223	0.467843	0.496479	0	0	0
989	1	0	0.67108	0	0.634594	0.489078	0.489078	0	0	0.0942247
990	1	0	0.658453	0	0.634594	0.489078	0.504055	0	0	0.0836681
991	1	0	0.612376	0	0.708247	0.48427	0.521753	0	0	0
992	1	0	0.581697	0	0.67108	0.474767	0.504055	0	0	0
993	1	0	0.581697	0	0.67108	0.461065	0.489078	0	0	0
994	1	0	0.591604	0	0.67108	0.454426	0.504055	0	0	0
995	1	0	0.658453	0	0.646303	0.474767	0.511813	0	0	0.0836681
996	1	0	0.612382	0	0.623297	0.504055	0.481843	0	0	0
997	1	0	0.67108	0	0.697925	0.489078	0.527914	0	0.389224	0.107367
998	1	0	0.67108	0	0.634594	0.481843	0.496479	0	0	0.0836681
999	1	0	0.581697	0	0.67108	0.461065	0.496479	0	0	0
1000	1	0	0.454426	0	0.67108	0.536277	0.527914	0	0.697925	0.118745
1001	1	0	0.684223	0	0.684223	0.489078	0.519763	0	0.394635	0.107367
1002	1	0	0.612376	0	0.708247	0.491437	0.521753	0	0	0
1003	1	0	0.612382	0	0.623297	0.504055	0.467843	0	0.330526	0
1004	1	0	0.612382	0	0.623297	0.504055	0.461065	0	0	0
1005	1	0	0.684223	0	0.684223	0.489078	0.536277	0	0.389224	0.155509
1006	1	0	0.684223	0	0.623297	0.481843	0.511813	0	0	0.0774963
1007	1	0	0.712236	0	0.623297	0.519763	0.511813	0	0	0
1008	1	0	0.684223	0	0.697925	0.489078	0.536277	0	0.389224	0.107367
1009	1	0	0.461065	0	0.67108	0.536277	0.519763	0	0.697925	0.128145
1010	1	0	0.581697	0	0.684223	0.461065	0.504055	0	0	0
1011	1	0	0.67108	0	0.658453	0.474767	0.504055	0	0	0.0878493
1012	1	0	0.684223	0	0.634594	0.474767	0.511813	0	0	0.0774963
1013	1	0	0.684223	0	0.623297	0.474767	0.504055	0	0	0.0815977
1014	1	0	0.67108	0	0.646303	0.474767	0.504055	0	0	0.0899605
1015	1	0	0.454426	0	0.67108	0.527914	0.519763	0	0.712236	0.121069
1016	1	0	0.697925	0	0.634594	0.519763	0.504055	0	0	0
1017	1	0	0.581697	0	0.612382	0.504055	0.474767	0	0	0
1018	1	0	0.684223	0	0.634594	0.474767	0.496479	0	0	0.0836681
1019	1	0	0.684223	0	0.623297	0.481843	0.504055	0	0	0.0774963
1020	1	0	0.623297	0	0.612382	0.504055	0.481843	0	0	0
1021	1	0	0.591604	0	0.612382	0.504055	0.461065	0	0.335028	0
1022	1	0	0.67108	0	0.646303	0.474767	0.511813	0	0	0.0942247
1023	1	0	0.684223	0	0.634594	0.474767	0.519763	0	0	0.0815977
1024	1	0	0.612376	0	0.708247	0.48427	0.521753	0	0	0
1025	1	0	0.447922	0	0.67108	0.519763	0.511813	0	0.712236	0.118745
1026	1	0	0.697925	0	0.634594	0.467843	0.504055	0	0	0.0734466
1027	1	0	0.447922	0	0.67108	0.519763	0.519763	0	0.712236	0.121069
1028	1	0	0.454426	0	0.67108	0.527914	0.519763	0	0.712236	0.118745
1029	1	0	0.67108	0	0.634594	0.489078	0.496479	0	0	0.0815977
1030	1	0	0.697925	0	0.623297	0.519763	0.511813	0	0	0
1031	1	0	0.684223	0	0.684223	0.489078	0.544863	0	0.383902	0.105139
1032	1	0	0.581697	0	0.67108	0.467843	0.511813	0	0	0
1033	1	0	0.67108	0	0.684223	0.489078	0.536277	0	0.378667	0.150358
1034	1	0	0.612376	0	0.708247	0.491437	0.521753	0	0	0
1035	1	0	0.697925	0	0.612382	0.511813	0.511813	0	0	0
1036	1	0	0.581697	0	0.684223	0.461065	0.496479	0	0	0
1037	1	0	0.612382	0	0.623297	0.504055	0.467843	0	0	0
1038	1	0	0.612382	0	0.623297	0.504055	0.467843	0	0.344228	0
1039	1	0	0.441547	0	0.67108	0.519763	0.511813	0	0.712236	0.121069
1040	1	0	0.612376	0	0.708247	0.491437	0.513912	0	0	0
1041	1	0	0.581697	0	0.67108	0.467843	0.511813	0	0	0
1042	1	0	0.612382	0	0.623297	0.511813	0.467843	0	0.358539	0
1043	1	0	0.581697	0	0.612382	0.504055	0.467843	0	0	0
1044	1	0	0.591604	0	0.612382	0.511813	0.467843	0	0	0
1045	1	0	0.684223	0	0.684223	0.474767	0.544863	0	0.389224	0.125769
1046	1	0	0.684223	0	0.623297	0.467843	0.504055	0	0	0.0714407
1047	1	0	0.684223	0	0.623297	0.527914	0.504055	0	0	0
1048	1	0	0.581697	0	0.684223	0.467843	0.496479	0	0	0
1049	1	0	0.461065	0	0.67108	0.527914	0.519763	0	0.697925	0.118745
1050	1	0	0.684223	0	0.684223	0.489078	0.536277	0	0.394635	0.155509
1051	1	0	0.591604	0	0.623297	0.511813	0.467843	0	0	0
1052	1	0	0.697925	0	0.634594	0.474767	0.504055	0	0	0.0815977
1053	1	0	0.623297	0	0.612382	0.504055	0.474767	0	0	0
1054	1	0	0.67108	0	0.634594	0.474767	0.496479	0	0	0.0899605
1055	1	0	0.697925	0	0.634594	0.481843	0.504055	0	0	0.0774963
1056	1	0	0.581697	0	0.612382	0.504055	0.474767	0	0	0
1057	1	0	0.461065	0	0.67108	0.527914	0.519763	0	0.697925	0.118745
1058	1	0	0.612382	0	0.623297	0.519763	0.481843	0	0.353697	0
1059	1	0	0.581697	0	0.684223	0.461065	0.504055	0	0	0
1060	1	0	0.454426	0	0.67108	0.527914	0.519763	0	0.712236	0.121069
1061	1	0	0.72243	0	0.633884	0.529784	0.521753	0	0	0
1062	1	0	0.601825	0	0.612382	0.496479	0.474767	0	0.335028	0
1063	1	0	0.612376	0	0.708247	0.491437	0.521753	0	0	0
1064	1	0	0.712236	0	0.623297	0.519763	0.511813	0	0	0
1065	1	0	0.581697	0	0.67108	0.467843	0.511813	0	0	0
1066	1	0	0.697925	0	0.623297	0.519763	0.496479	0	0	0
1067	1	0	0.72243	0	0.645182	0.521753	0.538013	0	0	0
1068	1	0	0.447922	0	0.67108	0.519763	0.519763	0	0.712236	0.118745
1069	1	0	0.612376	0	0.708247	0.48427	0.521753	0	0	0
1070	1	0	0.612382	0	0.623297	0.504055	0.481843	0	0	0
1071	1	0	0.581697	0	0.612382	0.504055	0.474767	0	0	0
1072	1	0	0.684223	0	0.697925	0.489078	0.527914	0	0.400138	0.114145
1073	1	0	0.581697	0	0.67108	0.467843	0.511813	0	0	0
1074	1	0	0.447922	0	0.67108	0.527914	0.519763	0	0.712236	0.123411
1075	1	0	0.612376	0	0.708247	0.48427	0.521753	0	0	0
1076	1	0	0.684223	0	0.623297	0.511813	0.511813	0	0	0
1077	1	0	0.684223	0	0.634594	0.481843	0.496479	0	0	0.0795405
1078	1	0	0.67108	0	0.634594	0.489078	0.496479	0	0	0.0878493
1079	1	0	0.697925	0	0.623297	0.461065	0.496479	0	0	0.0857519
1080	1	0	0.467843	0	0.67108	0.527914	0.519763	0	0.697925	0.11187
1081	1	0	0.684223	0	0.697925	0.489078	0.536277	0	0.383902	0.114145
1082	1	0	0.591604	0	0.67108	0.461065	0.504055	0	0	0
1083	1	0	0.612376	0	0.708247	0.491437	0.521753	0	0	0
1084	1	0	0.67108	0	0.684223	0.481843	0.536277	0	0.383902	0.145287
1085	1	0	0.461065	0	0.67108	0.519763	0.511813	0	0.712236	0.121069
1086	1	0	0.623297	0	0.612382	0.504055	0.481843	0	0	0
1087	1	0	0.623297	0	0.623297	0.504055	0.474767	0	0.348928	0
1088	1	0	0.612382	0	0.623297	0.504055	0.474767	0	0	0
1089	1	0	0.684223	0	0.697925	0.496479	0.536277	0	0.383902	0.105139
1090	1	0	0.67108	0	0.684223	0.489078	0.536277	0	0.389224	0.150358
1091	1	0	0.697925	0	0.623297	0.504055	0.519763	0	0	0
1092	1	0	0.612382	0	0.623297	0.519763	0.474767	0	0.344228	0
1093	1	0	0.684223	0	0.684223	0.481843	0.536277	0	0.389224	0.109611
1094	1	0	0.684223	0	0.646303	0.474767	0.496479	0	0	0.0795405
1095	1	0	0.712236	0	0.634594	0.504055	0.511813	0	0	0
1096	1	0	0.67108	0	0.634594	0.481843	0.489078	0	0	0.0899605
1097	1	0	0.612376	0	0.708247	0.48427	0.521753	0	0	0
1098	1	0	0.67108	0	0.697925	0.489078	0.536277	0	0.400138	0.107367
1099	1	0	0.67108	0	0.684223	0.489078	0.544863	0	0.378667	0.130539
1100	1	0	0.447922	0	0.67108	0.519763	0.511813	0	0.712236	0.118745
1101	1	0	0.684223	0	0.623297	0.519763	0.511813	0	0	0
1102	1	0	0.612376	0	0.708247	0.491437	0.521753	0	0	0
1103	1	0	0.454426	0	0.658453	0.519763	0.527914	0	0.712236	0.130539
1104	1	0	0.612376	0	0.708247	0.491437	0.513912	0	0	0
1105	1	0	0.684223	0	0.623297	0.474767	0.504055	0	0	0.0815977
1106	1	0	0.581697	0	0.67108	0.461065	0.496479	0	0	0
1107	1	0	0.612376	0	0.708247	0.491437	0.513912	0	0	0
1108	1	0	0.67108	0	0.697925	0.496479	0.527914	0	0.405738	0.121069
1109	1	0	0.697925	0	0.634594	0.519763	0.496479	0	0	0
1110	1	0	0.454426	0	0.67108	0.527914	0.519763	0	0.712236	0.123411
1111	1	0	0.684223	0	0.697925	0.489078	0.527914	0	0.400138	0.121069
1112	1	0	0.697925	0	0.634594	0.511813	0.511813	0	0	0
1113	1	0	0.697925	0	0.623297	0.474767	0.504055	0	0	0.0714407
1114	1	0	0.67108	0	0.634594	0.474767	0.496479	0	0	0.0899605
1115	1	0	0.454426	0	0.67108	0.536277	0.527914	0	0.712236	0.123411
1116	1	0	0.684223	0	0.684223	0.481843	0.544863	0	0.394635	0.147813
1117	1	0	0.612376	0	0.708247	0.491437	0.521753	0	0	0
1118	1	0	0.684223	0	0.634594	0.481843	0.496479	0	0	0.0836681
1119	1	0	0.581697	0	0.67108	0.461065	0.504055	0	0	0
1120	1	0	0.581697	0	0.67108	0.461065	0.496479	0	0	0
1121	1	0	0.601825	0	0.623297	0.496479	0.467843	0	0	0
1122	1	0	0.708247	0	0.656876	0.529784	0.538013	0	0	0
1123	1	0	0.581697	0	0.67108	0.467843	0.504055	0	0	0
1124	1	0	0.581697	0	0.684223	0.461065	0.496479	0	0	0
1125	1	0	0.581697	0	0.684223	0.467843	0.489078	0	0	0
1126	1	0	0.67108	0	0.684223	0.481843	0.536277	0	0.389224	0.145287
1127	1	0	0.684223	0	0.623297	0.467843	0.504055	0	0	0.0714407
1128	1	0	0.684223	0	0.634594	0.519763	0.504055	0	0	0
1129	1	0	0.67108	0	0.646303	0.467843	0.504055	0	0	0.0920855
1130	1	0	0.684223	0	0.623297	0.467843	0.504055	0	0	0.0734466
1131	1	0	0.581697	0	0.684223	0.467843	0.489078	0	0	0
1132	1	0	0.697925	0	0.623297	0.527914	0.519763	0	0	0
1133	1	0	0.461065	0	0.67108	0.536277	0.527914	0	0.697925	0.123411
1134	1	0	0.684223	0	0.684223	0.481843	0.527914	0	0.394635	0.109611
1135	1	0	0.612376	0	0.708247	0.491437	0.521753	0	0	0
1136	1	0	0.67108	0	0.684223	0.481843	0.536277	0	0.373516	0.145287
1137	1	0	0.697925	0	0.623297	0.504055	0.511813	0	0	0
1138	1	0	0.67108	0	0.634594	0.489078	0.496479	0	0	0.0899605
1139	1	0	0.612376	0	0.708247	0.491437	0.521753	0	0	0
1140	1	0	0.697925	0	0.623297	0.519763	0.496479	0	0	0
1141	1	0	0.67108	0	0.684223	0.489078	0.544863	0	0.383902	0.114145
1142	1	0	0.581697	0	0.612382	0.504055	0.467843	0	0	0
1143	1	0	0.67108	0	0.684223	0.489078	0.544863	0	0.378667	0.142782
1144	1	0	0.708247	0	0.656876	0.491437	0.513912	0	0	0.0975331
1145	1	0	0.461065	0	0.67108	0.527914	0.527914	0	0.697925	0.118745
1146	1	0	0.581697	0	0.67108	0.461065	0.496479	0	0	0
1147	1	0	0.684223	0	0.684223	0.481843	0.519763	0	0.383902	0.121069
1148	1	0	0.67108	0	0.684223	0.496479	0.527914	0	0.389224	0.142782
1149	1	0	0.612376	0	0.708247	0.491437	0.513912	0	0	0
1150	1	0	0.591604	0	0.612382	0.511813	0.467843	0	0	0
1151	1	0	0.658453	0	0.658453	0.474767	0.511813	0	0	0.0836681
1152	1	0	0.581697	0	0.612382	0.511813	0.474767	0	0	0
1153	1	0	0.591604	0	0.612382	0.511813	0.474767	0	0	0
1154	1	0	0.67108	0	0.684223	0.489078	0.536277	0	0.389224	0.125769
1155	1	0	0.712236	0	0.623297	0.496479	0.504055	0	0	0
1156	1	0	0.612376	0	0.708247	0.491437	0.521753	0	0	0
1157	1	0	0.612382	0	0.623297	0.504055	0.481843	0	0.353697	0
1158	1	0	0.684223	0	0.684223	0.489078	0.536277	0	0.378667	0.105139
1159	1	0	0.461065	0	0.67108	0.527914	0.527914	0	0.712236	0.116437
1160	1	0	0.67108	0	0.684223	0.489078	0.527914	0	0.383902	0.137829
1161	1	0	0.684223	0	0.623297	0.481843	0.511813	0	0	0.0754651
1162	1	0	0.67108	0	0.634594	0.489078	0.496479	0	0	0.0815977
1163	1	0	0.67108	0	0.684223	0.496479	0.536277	0	0.383902	0.145287
1164	1	0	0.612382	0	0.623297	0.511813	0.474767	0	0.348928	0
1165	1	0	0.454426	0	0.67108	0.527914	0.519763	0	0.712236	0.116437
1166	1	0	0.461065	0	0.67108	0.527914	0.527914	0	0.712236	0.11187
1167	1	0	0.697925	0	0.623297	0.527914	0.519763	0	0	0
1168	1	0	0.72243	0	0.645182	0.529784	0.521753	0	0	0
1169	1	0	0.708247	0	0.645182	0.538013	0.521753	0	0	0
1170	1	0	0.447922	0	0.67108	0.519763	0.519763	0	0.712236	0.121069
1171	1	0	0.612382	0	0.623297	0.511813	0.474767	0	0.348928	0
1172	1	0	0.454426	0	0.67108	0.519763	0.511813	0	0.712236	0.123411
1173	1	0	0.612376	0	0.708247	0.491437	0.513912	0	0	0
1174	1	0	0.454426	0	0.67108	0.527914	0.519763	0	0.712236	0.121069
1175	1	0	0.684223	0	0.684223	0.489078	0.527914	0	0.383902	0.105139
1176	1	0	0.612376	0	0.708247	0.491437	0.513912	0	0	0
1177	1	0	0.612376	0	0.708247	0.491437	0.521753	0	0	0
1178	1	0	0.697925	0	0.634594	0.527914	0.519763	0	0	0
1179	1	0	0.684223	0	0.623297	0.474767	0.504055	0	0	0.0754651
1180	1	0	0.612376	0	0.708247	0.491437	0.521753	0	0	0
1181	1	0	0.581697	0	0.684223	0.461065	0.496479	0	0	0
1182	1	0	0.708247	0	0.633884	0.538013	0.521753	0	0	0
1183	1	0	0.67108	0	0.684223	0.496479	0.536277	0	0.389224	0.150358
1184	1	0	0.67108	0	0.684223	0.474767	0.536277	0	0.383902	0.140296
1185	1	0	0.712236	0	0.623297	0.504055	0.511813	0	0	0
1186	1	0	0.581697	0	0.612382	0.504055	0.474767	0	0	0
1187	1	0	0.67108	0	0.634594	0.489078	0.496479	0	0	0.0857519
1188	1	0	0.684223	0	0.612382	0.519763	0.504055	0	0	0
1189	1	0	0.581697	0	0.612382	0.504055	0.474767	0	0	0
1190	1	0	0.697925	0	0.634594	0.511813	0.511813	0	0	0
1191	1	0	0.712236	0	0.623297	0.511813	0.519763	0	0	0
1192	1	0	0.712236	0	0.623297	0.504055	0.504055	0	0	0
1193	1	0	0.67108	0	0.634594	0.474767	0.496479	0	0	0.0836681
1194	1	0	0.67108	0	0.634594	0.481843	0.496479	0	0	0.0815977
1195	1	0	0.67108	0	0.684223	0.489078	0.536277	0	0.394635	0.147813
1196	1	0	0.581697	0	0.67108	0.467843	0.511813	0	0	0
1197	1	0	0.697925	0	0.623297	0.474767	0.496479	0	0	0.0795405
1198	1	0	0.67108	0	0.646303	0.481843	0.504055	0	0	0.0899605
1199	1	0	0.612376	0	0.708247	0.491437	0.513912	0	0	0
1200	1	0	0.581697	0	0.67108	0.461065	0.496479	0	0	0
1201	1	0	0.461065	0	0.67108	0.519763	0.511813	0	0.712236	0.123411
1202	1	0	0.612382	0	0.623297	0.504055	0.461065	0	0.335028	0
1203	1	0	0.591604	0	0.612382	0.504055	0.461065	0	0	0
1204	1	0	0.447922	0	0.67108	0.519763	0.511813	0	0.712236	0.118745
1205	1	0	0.447922	0	0.67108	0.527914	0.519763	0	0.712236	0.121069
1206	1	0	0.712236	0	0.623297	0.511813	0.511813	0	0	0
1207	1	0	0.454426	0	0.658453	0.519763	0.519763	0	0.712236	0.128145
1208	1	0	0.612376	0	0.708247	0.491437	0.513912	0	0	0
1209	1	0	0.581697	0	0.612382	0.504055	0.474767	0	0	0
1210	1	0	0.684223	0	0.697925	0.496479	0.527914	0	0.400138	0.121069
1211	1	0	0.612376	0	0.708247	0.491437	0.513912	0	0	0
1212	1	0	0.467843	0	0.67108	0.527914	0.519763	0	0.712236	0.109611
1213	1	0	0.697925	0	0.634594	0.519763	0.511813	0	0	0
1214	1	0	0.708247	0	0.645182	0.521753	0.529784	0	0	0
1215	1	0	0.581697	0	0.684223	0.461065	0.496479	0	0	0
1216	1	0	0.67108	0	0.684223	0.489078	0.544863	0	0.383902	0.147813
1217	1	0	0.612376	0	0.708247	0.491437	0.513912	0	0	0
1218	1	0	0.581697	0	0.67108	0.467843	0.511813	0	0	0
1219	1	0	0.67108	0	0.658453	0.474767	0.504055	0	0	0.0878493
1220	1	0	0.684223	0	0.697925	0.489078	0.536277	0	0.383902	0.105139
1221	1	0	0.591604	0	0.67108	0.461065	0.504055	0	0	0
1222	1	0	0.591604	0	0.612382	0.504055	0.467843	0	0	0
1223	1	0	0.658453	0	0.646303	0.474767	0.504055	0	0	0.0878493
1224	1	0	0.697925	0	0.634594	0.527914	0.511813	0	0	0
1225	1	0	0.581697	0	0.67108	0.461065	0.496479	0	0	0
1226	1	0	0.454426	0	0.67108	0.536277	0.511813	0	0.697925	0.121069
1227	1	0	0.697925	0	0.623297	0.467843	0.496479	0	0	0.0714407
1228	1	0	0.461065	0	0.67108	0.527914	0.527914	0	0.712236	0.116437
1229	1	0	0.684223	0	0.684223	0.489078	0.527914	0	0.394635	0.105139
1230	1	0	0.581697	0	0.612382	0.511813	0.474767	0	0	0
1231	1	0	0.684223	0	0.684223	0.481843	0.536277	0	0.394635	0.137829
1232	1	0	0.454426	0	0.67108	0.519763	0.519763	0	0.712236	0.128145
1233	1	0	0.697925	0	0.623297	0.474767	0.504055	0	0	0.0714407
1234	1	0	0.67108	0	0.684223	0.481843	0.536277	0	0.389224	0.142782
1235	1	0	0.612376	0	0.708247	0.491437	0.521753	0	0	0
1236	1	0	0.612376	0	0.708247	0.491437	0.513912	0	0	0
1237	1	0	0.697925	0	0.646303	0.511813	0.511813	0	0	0
1238	1	0	0.72243	0	0.633884	0.529784	0.521753	0	0	0
1239	1	0	0.67108	0	0.634594	0.481843	0.496479	0	0	0.0878493
1240	1	0	0.72243	0	0.645182	0.521753	0.529784	0	0	0
1241	1	0	0.697925	0	0.623297	0.511813	0.511813	0	0	0
1242	1	0	0.601825	0	0.623297	0.511813	0.474767	0	0	0
1243	1	0	0.591604	0	0.623297	0.519763	0.474767	0	0	0
1244	1	0	0.697925	0	0.634594	0.519763	0.504055	0	0	0
1245	1	0	0.67108	0	0.634594	0.481843	0.496479	0	0	0.0857519
1246	1	0	0.581697	0	0.67108	0.467843	0.504055	0	0	0
1247	1	0	0.581697	0	0.67108	0.454426	0.504055	0	0	0
1248	1	0	0.467843	0	0.67108	0.527914	0.519763	0	0.712236	0.109611
1249	1	0	0.712236	0	0.623297	0.504055	0.519763	0	0	0
1250	1	0	0.712236	0	0.623297	0.504055	0.496479	0	0	0
1251	1	0	0.454426	0	0.658453	0.519763	0.527914	0	0.712236	0.128145
1252	1	0	0.684223	0	0.684223	0.496479	0.544863	0	0.389224	0.158116
1253	1	0	0.612376	0	0.708247	0.48427	0.521753	0	0	0
1254	1	0	0.684223	0	0.646303	0.474767	0.496479	0	0	0.0795405
1255	1	0	0.467843	0	0.67108	0.527914	0.519763	0	0.697925	0.11187
1256	1	0	0.581697	0	0.684223	0.467843	0.496479	0	0	0
1257	1	0	0.581697	0	0.67108	0.467843	0.504055	0	0	0
1258	1	0	0.454426	0	0.67108	0.519763	0.511813	0	0.712236	0.118745
1259	1	0	0.581697	0	0.67108	0.467843	0.511813	0	0	0
1260	1	0	0.684223	0	0.634594	0.474767	0.504055	0	0	0.0857519
1261	1	0	0.581697	0	0.67108	0.461065	0.496479	0	0	0
1262	1	0	0.697925	0	0.623297	0.519763	0.519763	0	0	0
1263	1	0	0.581697	0	0.67108	0.461065	0.496479	0	0	0
1264	1	0	0.612376	0	0.708247	0.491437	0.521753	0	0	0
1265	1	0	0.581697	0	0.67108	0.461065	0.496479	0	0	0
1266	1	0	0.581697	0	0.67108	0.467843	0.511813	0	0	0
1267	1	0	0.612376	0	0.708247	0.48427	0.521753	0	0	0
1268	1	0	0.623297	0	0.612382	0.504055	0.467843	0	0	0
1269	1	0	0.684223	0	0.634594	0.511813	0.511813	0	0	0
1270	1	0	0.581697	0	0.67108	0.467843	0.511813	0	0	0
1271	1	0	0.697925	0	0.623297	0.474767	0.504055	0	0	0.0774963
1272	1	0	0.591604	0	0.67108	0.461065	0.504055	0	0	0
1273	1	0	0.581697	0	0.67108	0.467843	0.504055	0	0	0
1274	1	0	0.712236	0	0.634594	0.511813	0.519763	0	0	0
1275	1	0	0.612376	0	0.708247	0.491437	0.513912	0	0	0
1276	1	0	0.612382	0	0.623297	0.504055	0.474767	0	0	0
1277	1	0	0.67108	0	0.684223	0.489078	0.536277	0	0.389224	0.152923
1278	1	0	0.623297	0	0.612382	0.504055	0.474767	0	0	0
1279	1	0	0.612376	0	0.708247	0.491437	0.513912	0	0	0
1280	1	0	0.581697	0	0.623297	0.519763	0.467843	0	0	0
1281	1	0	0.612376	0	0.708247	0.491437	0.521753	0	0	0
1282	1	0	0.461065	0	0.67108	0.527914	0.519763	0	0.712236	0.114145
1283	1	0	0.612382	0	0.623297	0.504055	0.481843	0	0	0
1284	1	0	0.612382	0	0.612382	0.504055	0.481843	0	0	0
1285	1	0	0.612376	0	0.708247	0.491437	0.513912	0	0	0
1286	1	0	0.67108	0	0.646303	0.474767	0.496479	0	0	0.0857519
1287	1	0	0.697925	0	0.623297	0.519763	0.511813	0	0	0
1288	1	0	0.581697	0	0.684223	0.467843	0.489078	0	0	0
1289	1	0	0.684223	0	0.684223	0.489078	0.544863	0	0.383902	0.105139
1290	1	0	0.461065	0	0.658453	0.519763	0.511813	0	0.712236	0.123411
1291	1	0	0.67108	0	0.684223	0.489078	0.527914	0	0.383902	0.11187
1292	1	0	0.601825	0	0.623297	0.504055	0.474767	0	0.326085	0
1293	1	0	0.697925	0	0.623297	0.511813	0.511813	0	0	0
1294	1	0	0.684223	0	0.623297	0.474767	0.511813	0	0	0.0714407
1295	1	0	0.684223	0	0.623297	0.467843	0.504055	0	0	0.0754651
1296	1	0	0.441547	0	0.67108	0.519763	0.511813	0	0.712236	0.123411
1297	1	0	0.67108	0	0.684223	0.489078	0.536277	0	0.394635	0.152923
1298	1	0	0.612382	0	0.623297	0.504055	0.467843	0	0	0
1299	1	0	0.581697	0	0.684223	0.467843	0.496479	0	0	0
1300	1	0	0.581697	0	0.612382	0.511813	0.474767	0	0	0
1301	1	0	0.601825	0	0.623297	0.511813	0.467843	0	0	0
1302	1	0	0.612376	0	0.708247	0.491437	0.521753	0	0	0
1303	1	0	0.581697	0	0.684223	0.467843	0.489078	0	0	0
1304	1	0	0.591604	0	0.612382	0.504055	0.461065	0	0	0
1305	1	0	0.581697	0	0.67108	0.467843	0.504055	0	0	0
1306	1	0	0.454426	0	0.67108	0.519763	0.511813	0	0.712236	0.121069
1307	1	0	0.581697	0	0.67108	0.461065	0.496479	0	0	0
1308	1	0	0.612376	0	0.708247	0.491437	0.513912	0	0	0
1309	1	0	0.581697	0	0.67108	0.467843	0.504055	0	0	0
1310	1	0	0.581697	0	0.67108	0.461065	0.496479	0	0	0
1311	1	0	0.697925	0	0.634594	0.511813	0.511813	0	0	0
1312	1	0	0.684223	0	0.623297	0.511813	0.511813	0	0	0
1313	1	0	0.612382	0	0.623297	0.504055	0.467843	0	0	0
1314	1	0	0.697925	0	0.634594	0.511813	0.519763	0	0	0
1315	1	0	0.697925	0	0.612382	0.519763	0.519763	0	0	0
1316	1	0	0.591604	0	0.612382	0.504055	0.467843	0	0	0
1317	1	0	0.612382	0	0.623297	0.511813	0.474767	0	0	0
1318	1	0	0.712236	0	0.623297	0.504055	0.504055	0	0	0
1319	1	0	0.454426	0	0.67108	0.519763	0.511813	0	0.712236	0.118745
1320	1	0	0.612376	0	0.708247	0.491437	0.521753	0	0	0
1321	1	0	0.612376	0	0.708247	0.491437	0.521753	0	0	0
1322	1	0	0.684223	0	0.634594	0.481843	0.496479	0	0	0.0836681
1323	1	0	0.684223	0	0.634594	0.481843	0.504055	0	0	0.0857519
1324	1	0	0.612376	0	0.708247	0.491437	0.521753	0	0	0
1325	1	0	0.684223	0	0.623297	0.504055	0.511813	0	0	0
1326	1	0	0.454426	0	0.658453	0.519763	0.527914	0	0.712236	0.130539
1327	1	0	0.684223	0	0.634594	0.467843	0.496479	0	0	0.0878493
1328	1	0	0.581697	0	0.684223	0.467843	0.496479	0	0	0
1329	1	0	0.612376	0	0.708247	0.491437	0.521753	0	0	0
1330	1	0	0.67108	0	0.634594	0.489078	0.496479	0	0	0.0878493
1331	1	0	0.684223	0	0.684223	0.489078	0.519763	0	0.400138	0.114145
1332	1	0	0.601825	0	0.623297	0.511813	0.467843	0	0	0
1333	1	0	0.612376	0	0.708247	0.48427	0.521753	0	0	0
1334	1	0	0.684223	0	0.634594	0.474767	0.496479	0	0	0.0815977
1335	1	0	0.684223	0	0.634594	0.474767	0.496479	0	0	0.0878493
1336	1	0	0.684223	0	0.623297	0.511813	0.511813	0	0	0
1337	1	0	0.591604	0	0.623297	0.511813	0.474767	0	0	0
1338	1	0	0.67108	0	0.684223	0.489078	0.544863	0	0.389224	0.137829
1339	1	0	0.612376	0	0.708247	0.491437	0.513912	0	0	0
1340	1	0	0.697925	0	0.634594	0.511813	0.511813	0	0	0
1341	1	0	0.612376	0	0.708247	0.491437	0.513912	0	0	0
1342	1	0	0.454426	0	0.67108	0.527914	0.519763	0	0.712236	0.121069
1343	1	0	0.712236	0	0.634594	0.504055	0.511813	0	0	0
1344	1	0	0.454426	0	0.67108	0.536277	0.519763	0	0.712236	0.121069
1345	1	0	0.697925	0	0.623297	0.519763	0.496479	0	0	0
1346	1	0	0.581697	0	0.67108	0.461065	0.504055	0	0	0
1347	1	0	0.581697	0	0.67108	0.467843	0.511813	0	0	0
1348	1	0	0.67108	0	0.646303	0.481843	0.496479	0	0	0.0857519
1349	1	0	0.67108	0	0.684223	0.489078	0.536277	0	0.389224	0.155509
1350	1	0	0.581697	0	0.684223	0.461065	0.504055	0	0	0
1351	1	0	0.67108	0	0.646303	0.467843	0.504055	0	0	0.0815977
1352	1	0	0.623297	0	0.612382	0.504055	0.481843	0	0.358539	0
1353	1	0	0.684223	0	0.684223	0.474767	0.536277	0	0.389224	0.132951
1354	1	0	0.72243	0	0.656876	0.529784	0.521753	0	0	0
1355	1	0	0.684223	0	0.634594	0.481843	0.504055	0	0	0.0754651
1356	1	0	0.684223	0	0.646303	0.474767	0.496479	0	0	0.0857519
1357	1	0	0.697925	0	0.623297	0.504055	0.519763	0	0	0
1358	1	0	0.612376	0	0.708247	0.491437	0.513912	0	0	0
1359	1	0	0.612376	0	0.708247	0.491437	0.521753	0	0	0
1360	1	0	0.67108	0	0.684223	0.481843	0.536277	0	0.394635	0.150358
1361	1	0	0.684223	0	0.684223	0.489078	0.527914	0	0.394635	0.11187
1362	1	0	0.454426	0	0.67108	0.527914	0.519763	0	0.712236	0.123411
1363	1	0	0.447922	0	0.67108	0.519763	0.519763	0	0.712236	0.123411
1364	1	0	0.67108	0	0.684223	0.481843	0.536277	0	0.394635	0.150358
1365	1	0	0.581697	0	0.684223	0.467843	0.489078	0	0	0
1366	1	0	0.684223	0	0.634594	0.481843	0.496479	0	0	0.0836681
1367	1	0	0.697925	0	0.623297	0.527914	0.489078	0	0	0
1368	1	0	0.581697	0	0.684223	0.461065	0.496479	0	0	0
1369	1	0	0.581697	0	0.684223	0.467843	0.496479	0	0	0
1370	1	0	0.612376	0	0.708247	0.491437	0.521753	0	0	0
1371	1	0	0.612376	0	0.708247	0.491437	0.513912	0	0	0
1372	1	0	0.684223	0	0.623297	0.467843	0.504055	0	0	0.0714407
1373	1	0	0.454426	0	0.67108	0.536277	0.519763	0	0.697925	0.128145
1374	1	0	0.581697	0	0.684223	0.467843	0.496479	0	0	0
1375	1	0	0.684223	0	0.634594	0.474767	0.504055	0	0	0.0857519
1376	1	0	0.708247	0	0.656876	0.529784	0.529784	0	0	0
1377	1	0	0.612382	0	0.612382	0.504055	0.481843	0	0	0
1378	1	0	0.712236	0	0.623297	0.519763	0.511813	0	0	0
1379	1	0	0.461065	0	0.67108	0.536277	0.527914	0	0.712236	0.123411
1380	1	0	0.601825	0	0.623297	0.511813	0.474767	0	0	0
1381	1	0	0.684223	0	0.684223	0.481843	0.544863	0	0.400138	0.150358
1382	1	0	0.67108	0	0.684223	0.489078	0.536277	0	0.389224	0.132951
1383	1	0	0.581697	0	0.67108	0.467843	0.504055	0	0	0
1384	1	0	0.697925	0	0.623297	0.511813	0.511813	0	0	0
1385	1	0	0.591604	0	0.623297	0.511813	0.474767	0	0	0
1386	1	0	0.684223	0	0.684223	0.496479	0.544863	0	0.389224	0.155509
1387	1	0	0.461065	0	0.67108	0.536277	0.527914	0	0.712236	0.121069
1388	1	0	0.612376	0	0.708247	0.491437	0.513912	0	0	0
1389	1	0	0.67108	0	0.684223	0.489078	0.536277	0	0.394635	0.152923
1390	1	0	0.697925	0	0.623297	0.474767	0.504055	0	0	0.0815977
1391	1	0	0.591604	0	0.612382	0.511813	0.474767	0	0	0
1392	1	0	0.623297	0	0.612382	0.504055	0.467843	0	0.368446	0
1393	1	0	0.612376	0	0.708247	0.491437	0.521753	0	0	0
1394	1	0	0.447922	0	0.67108	0.519763	0.519763	0	0.712236	0.118745
1395	1	0	0.684223	0	0.684223	0.481843	0.527914	0	0.389224	0.107367
1396	1	0	0.67108	0	0.697925	0.489078	0.536277	0	0.389224	0.107367
1397	1	0	0.712236	0	0.612382	0.527914	0.511813	0	0	0
1398	1	0	0.697925	0	0.623297	0.467843	0.496479	0	0	0.0714407
1399	1	0	0.697925	0	0.623297	0.511813	0.519763	0	0	0
1400	1	0	0.697925	0	0.623297	0.467843	0.496479	0	0	0.0734466
1401	1	0	0.612376	0	0.708247	0.491437	0.521753	0	0	0
1402	1	0	0.581697	0	0.67108	0.467843	0.504055	0	0	0
1403	1	0	0.612376	0	0.708247	0.491437	0.513912	0	0	0
1404	1	0	0.697925	0	0.623297	0.504055	0.511813	0	0	0
1405	1	0	0.712236	0	0.623297	0.504055	0.511813	0	0	0
1406	1	0	0.67108	0	0.684223	0.489078	0.544863	0	0.389224	0.132951
1407	1	0	0.581697	0	0.67108	0.467843	0.504055	0	0	0
1408	1	0	0.612382	0	0.623297	0.504055	0.481843	0	0.348928	0
1409	1	0	0.697925	0	0.634594	0.511813	0.511813	0	0	0
1410	1	0	0.67108	0	0.684223	0.489078	0.536277	0	0.394635	0.150358
1411	1	0	0.454426	0	0.67108	0.527914	0.519763	0	0.697925	0.118745
1412	1	0	0.684223	0	0.684223	0.481843	0.527914	0	0.389224	0.107367
1413	1	0	0.67108	0	0.684223	0.489078	0.527914	0	0.389224	0.145287
1414	1	0	0.684223	0	0.684223	0.481843	0.536277	0	0.389224	0.11187
1415	1	0	0.67108	0	0.684223	0.496479	0.536277	0	0.383902	0.145287
1416	1	0	0.67108	0	0.646303	0.474767	0.496479	0	0	0.0985463
1417	1	0	0.623297	0	0.612382	0.511813	0.474767	0	0	0
1418	1	0	0.591604	0	0.623297	0.511813	0.467843	0	0	0
1419	1	0	0.612376	0	0.708247	0.48427	0.521753	0	0	0
1420	1	0	0.684223	0	0.646303	0.474767	0.496479	0	0	0.0836681
1421	1	0	0.697925	0	0.623297	0.511813	0.519763	0	0	0
1422	1	0	0.623297	0	0.612382	0.504055	0.474767	0	0	0
1423	1	0	0.581697	0	0.684223	0.467843	0.496479	0	0	0
1424	1	0	0.67108	0	0.684223	0.481843	0.536277	0	0.389224	0.142782
1425	1	0	0.67108	0	0.684223	0.489078	0.544863	0	0.378667	0.130539
1426	1	0	0.581697	0	0.684223	0.461065	0.504055	0	0	0
1427	1	0	0.67108	0	0.684223	0.481843	0.536277	0	0.378667	0.130539
1428	1	0	0.447922	0	0.67108	0.527914	0.527914	0	0.712236	0.123411
1429	1	0	0.612376	0	0.708247	0.491437	0.513912	0	0	0
1430	1	0	0.67108	0	0.697925	0.489078	0.536277	0	0.400138	0.105139
1431	1	0	0.612382	0	0.623297	0.504055	0.467843	0	0.353697	0
1432	1	0	0.601825	0	0.623297	0.519763	0.467843	0	0	0
1433	1	0	0.697925	0	0.623297	0.527914	0.511813	0	0	0
1434	1	0	0.447922	0	0.67108	0.527914	0.519763	0	0.712236	0.118745
1435	1	0	0.612382	0	0.623297	0.504055	0.481843	0	0.373516	0
1436	1	0	0.612376	0	0.708247	0.491437	0.513912	0	0	0
1437	1	0	0.697925	0	0.612382	0.504055	0.519763	0	0	0
1438	1	0	0.684223	0	0.697925	0.489078	0.527914	0	0.394635	0.114145
1439	1	0	0.684223	0	0.646303	0.474767	0.496479	0	0	0.0754651
1440	1	0	0.658453	0	0.646303	0.481843	0.511813	0	0	0.0920855
1441	1	0	0.612376	0	0.708247	0.491437	0.521753	0	0	0
1442	1	0	0.581697	0	0.67108	0.461065	0.496479	0	0	0
1443	1	0	0.684223	0	0.646303	0.474767	0.496479	0	0	0.0815977
1444	1	0	0.612382	0	0.623297	0.504055	0.481843	0	0	0
1445	1	0	0.67108	0	0.634594	0.481843	0.496479	0	0	0.0857519
1446	1	0	0.67108	0	0.684223	0.489078	0.536277	0	0.389224	0.150358
1447	1	0	0.612376	0	0.708247	0.491437	0.513912	0	0	0
1448	1	0	0.454426	0	0.67108	0.536277	0.511813	0	0.712236	0.121069
1449	1	0	0.591604	0	0.67108	0.461065	0.504055	0	0	0
1450	1	0	0.581697	0	0.684223	0.467843	0.496479	0	0	0
1451	1	0	0.684223	0	0.684223	0.474767	0.536277	0	0.394635	0.135381
1452	1	0	0.581697	0	0.684223	0.467843	0.496479	0	0	0
1453	1	0	0.591604	0	0.623297	0.511813	0.474767	0	0	0
1454	1	0	0.712236	0	0.623297	0.511813	0.511813	0	0	0
1455	1	0	0.684223	0	0.697925	0.489078	0.527914	0	0.400138	0.11187
1456	1	0	0.612376	0	0.708247	0.491437	0.521753	0	0	0
1457	1	0	0.581697	0	0.612382	0.504055	0.467843	0	0	0
1458	1	0	0.684223	0	0.684223	0.474767	0.536277	0	0.389224	0.130539
1459	1	0	0.581697	0	0.684223	0.467843	0.496479	0	0	0
1460	1	0	0.612382	0	0.623297	0.504055	0.467843	0	0	0
1461	1	0	0.612376	0	0.708247	0.491437	0.513912	0	0	0
1462	1	0	0.67108	0	0.646303	0.474767	0.504055	0	0	0.0836681
1463	1	0	0.447922	0	0.67108	0.527914	0.519763	0	0.712236	0.118745
1464	1	0	0.601825	0	0.623297	0.496479	0.474767	0	0	0
1465	1	0	0.612376	0	0.708247	0.491437	0.513912	0	0	0
1466	1	0	0.612376	0	0.708247	0.491437	0.513912	0	0	0
1467	1	0	0.454426	0	0.67108	0.527914	0.519763	0	0.697925	0.121069
1468	1	0	0.581697	0	0.67108	0.461065	0.496479	0	0	0
1469	1	0	0.67108	0	0.634594	0.489078	0.489078	0	0	0.0942247
1470	1	0	0.67108	0	0.684223	0.496479	0.536277	0	0.383902	0.142782
1471	1	0	0.581697	0	0.67108	0.461065	0.496479	0	0	0
1472	1	0	0.447922	0	0.67108	0.527914	0.519763	0	0.712236	0.123411
1473	1	0	0.612376	0	0.708247	0.491437	0.513912	0	0	0
1474	1	0	0.623297	0	0.612382	0.504055	0.474767	0	0	0
1475	1	0	0.612376	0	0.708247	0.491437	0.513912	0	0	0
1476	1	0	0.591604	0	0.612382	0.511813	0.461065	0	0	0
1477	1	0	0.612382	0	0.623297	0.504055	0.481843	0	0.368446	0
1478	1	0	0.461065	0	0.67108	0.527914	0.519763	0	0.697925	0.118745
1479	1	0	0.67108	0	0.684223	0.489078	0.527914	0	0.389224	0.145287
1480	1	0	0.591604	0	0.612382	0.504055	0.467843	0	0	0
1481	1	0	0.461065	0	0.67108	0.527914	0.527914	0	0.697925	0.116437
1482	1	0	0.467843	0	0.67108	0.527914	0.527914	0	0.712236	0.107367
1483	1	0	0.67108	0	0.684223	0.489078	0.536277	0	0.383902	0.150358
1484	1	0	0.581697	0	0.612382	0.504055	0.467843	0	0	0
1485	1	0	0.612376	0	0.708247	0.491437	0.521753	0	0	0
1486	1	0	0.612376	0	0.708247	0.491437	0.521753	0	0	0
1487	1	0	0.684223	0	0.684223	0.474767	0.536277	0	0.394635	0.135381
1488	1	0	0.591604	0	0.67108	0.461065	0.504055	0	0	0
1489	1	0	0.708247	0	0.656876	0.529784	0.529784	0	0	0
1490	1	0	0.612376	0	0.708247	0.48427	0.513912	0	0	0
1491	1	0	0.623297	0	0.612382	0.504055	0.481843	0	0	0
1492	1	0	0.601825	0	0.623297	0.511813	0.474767	0	0	0
1493	1	0	0.67108	0	0.634594	0.481843	0.489078	0	0	0.0878493
1494	1	0	0.684223	0	0.684223	0.481843	0.536277	0	0.389224	0.11187
1495	1	0	0.612376	0	0.708247	0.491437	0.521753	0	0	0
1496	1	0	0.712236	0	0.634594	0.527914	0.527914	0	0	0
1497	1	0	0.591604	0	0.612382	0.504055	0.461065	0	0	0
1498	1	0	0.67108	0	0.658453	0.474767	0.504055	0	0	0.0878493
1499	1	0	0.684223	0	0.623297	0.481843	0.511813	0	0	0.0774963
1500	1	0	0.684223	0	0.684223	0.481843	0.544863	0	0.400138	0.147813
1501	1	0	0.697925	0	0.634594	0.474767	0.504055	0	0	0.0774963
1502	1	0	0.67108	0	0.646303	0.474767	0.504055	0	0	0.0878493
1503	1	0	0.67108	0	0.684223	0.496479	0.536277	0	0.378667	0.147813
1504	1	0	0.581697	0	0.67108	0.461065	0.489078	0	0	0
1505	1	0	0.67108	0	0.697925	0.489078	0.527914	0	0.400138	0.102927
1506	1	0	0.581697	0	0.612382	0.511813	0.474767	0	0	0
1507	1	0	0.591604	0	0.612382	0.511813	0.474767	0	0	0
1508	1	0	0.697925	0	0.623297	0.519763	0.519763	0	0	0
1509	1	0	0.581697	0	0.612382	0.504055	0.474767	0	0	0
1510	1	0	0.461065	0	0.67108	0.527914	0.519763	0	0.697925	0.118745
1511	1	0	0.697925	0	0.634594	0.519763	0.519763	0	0	0
1512	1	0	0.658453	0	0.646303	0.474767	0.519763	0	0	0.0836681
1513	1	0	0.712236	0	0.623297	0.504055	0.511813	0	0	0
1514	1	0	0.67108	0	0.684223	0.481843	0.527914	0	0.383902	0.137829
1515	1	0	0.67108	0	0.684223	0.481843	0.536277	0	0.389224	0.132951
1516	1	0	0.684223	0	0.697925	0.496479	0.527914	0	0.400138	0.11187
1517	1	0	0.67108	0	0.684223	0.489078	0.536277	0	0.394635	0.150358
1518	1	0	0.684223	0	0.623297	0.474767	0.511813	0	0	0.0754651
1519	1	0	0.697925	0	0.623297	0.519763	0.504055	0	0	0
1520	1	0	0.697925	0	0.623297	0.519763	0.511813	0	0	0
1521	1	0	0.612376	0	0.708247	0.48427	0.521753	0	0	0
1522	1	0	0.708247	0	0.645182	0.529784	0.529784	0	0	0
1523	1	0	0.612376	0	0.708247	0.491437	0.521753	0	0	0
1524	1	0	0.447922	0	0.67108	0.527914	0.511813	0	0.712236	0.123411
1525	1	0	0.612376	0	0.708247	0.491437	0.513912	0	0	0
1526	1	0	0.67108	0	0.697925	0.489078	0.536277	0	0.394635	0.114145
1527	1	0	0.591604	0	0.67108	0.461065	0.504055	0	0	0
1528	1	0	0.612376	0	0.708247	0.48427	0.521753	0	0	0
1529	1	0	0.684223	0	0.623297	0.481843	0.504055	0	0	0.0754651
1530	1	0	0.67108	0	0.684223	0.481843	0.536277	0	0.373516	0.145287
1531	1	0	0.684223	0	0.684223	0.481843	0.527914	0	0.383902	0.11187
1532	1	0	0.447922	0	0.67108	0.527914	0.527914	0	0.712236	0.128145
1533	1	0	0.684223	0	0.623297	0.519763	0.511813	0	0	0
1534	1	0	0.454426	0	0.67108	0.527914	0.527914	0	0.712236	0.121069
1535	1	0	0.684223	0	0.684223	0.489078	0.544863	0	0.405738	0.132951
1536	1	0	0.612376	0	0.708247	0.491437	0.513912	0	0	0
1537	1	0	0.684223	0	0.634594	0.481843	0.489078	0	0	0.0878493
1538	1	0	0.712236	0	0.623297	0.511813	0.519763	0	0	0
1539	1	0	0.581697	0	0.612382	0.504055	0.467843	0	0	0
1540	1	0	0.447922	0	0.67108	0.527914	0.519763	0	0.712236	0.118745
1541	1	0	0.612376	0	0.708247	0.491437	0.521753	0	0	0
1542	1	0	0.454426	0	0.67108	0.527914	0.519763	0	0.712236	0.125769
1543	1	0	0.684223	0	0.697925	0.496479	0.527914	0	0.400138	0.121069
1544	1	0	0.447922	0	0.67108	0.527914	0.519763	0	0.712236	0.118745
1545	1	0	0.461065	0	0.67108	0.527914	0.519763	0	0.697925	0.11187
1546	1	0	0.454426	0	0.67108	0.519763	0.519763	0	0.712236	0.125769
1547	1	0	0.612376	0	0.708247	0.491437	0.513912	0	0	0
1548	1	0	0.612376	0	0.708247	0.48427	0.521753	0	0	0
1549	1	0	0.697925	0	0.612382	0.511813	0.511813	0	0	0
1550	1	0	0.454426	0	0.67108	0.519763	0.519763	0	0.712236	0.128145
1551	1	0	0.612376	0	0.708247	0.48427	0.521753	0	0	0
1552	1	0	0.581697	0	0.684223	0.467843	0.489078	0	0	0
1553	1	0	0.612376	0	0.708247	0.491437	0.513912	0	0	0
1554	1	0	0.581697	0	0.67108	0.467843	0.511813	0	0	0
1555	1	0	0.67108	0	0.684223	0.481843	0.536277	0	0.394635	0.121069
1556	1	0	0.467843	0	0.67108	0.527914	0.519763	0	0.712236	0.11187
1557	1	0	0.612376	0	0.708247	0.491437	0.521753	0	0	0
1558	1	0	0.467843	0	0.67108	0.527914	0.519763	0	0.697925	0.114145
1559	1	0	0.697925	0	0.634594	0.511813	0.519763	0	0	0
1560	1	0	0.591604	0	0.612382	0.511813	0.474767	0	0	0
1561	1	0	0.697925	0	0.634594	0.461065	0.504055	0	0	0.0734466
1562	1	0	0.697925	0	0.623297	0.511813	0.519763	0	0	0
1563	1	0	0.454426	0	0.67108	0.536277	0.527914	0	0.712236	0.123411
1564	1	0	0.581697	0	0.67108	0.461065	0.496479	0	0	0
1565	1	0	0.447922	0	0.67108	0.519763	0.519763	0	0.712236	0.118745
1566	1	0	0.581697	0	0.67108	0.461065	0.496479	0	0	0
1567	1	0	0.581697	0	0.67108	0.461065	0.489078	0	0	0
1568	1	0	0.708247	0	0.656876	0.529784	0.538013	0	0	0
1569	1	0	0.712236	0	0.623297	0.527914	0.511813	0	0	0
1570	1	0	0.712236	0	0.623297	0.504055	0.511813	0	0	0
1571	1	0	0.447922	0	0.67108	0.519763	0.519763	0	0.712236	0.121069
1572	1	0	0.712236	0	0.634594	0.527914	0.527914	0	0	0
1573	1	0	0.581697	0	0.67108	0.461065	0.496479	0	0	0
1574	1	0	0.581697	0	0.67108	0.461065	0.489078	0	0	0
1575	1	0	0.684223	0	0.646303	0.474767	0.496479	0	0	0.0795405
1576	1	0	0.447922	0	0.67108	0.527914	0.519763	0	0.712236	0.123411
1577	1	0	0.454426	0	0.67108	0.527914	0.519763	0	0.712236	0.118745
1578	1	0	0.697925	0	0.634594	0.511813	0.511813	0	0	0
1579	1	0	0.581697	0	0.67108	0.461065	0.496479	0	0	0
1580	1	0	0.461065	0	0.67108	0.519763	0.511813	0	0.712236	0.121069
1581	1	0	0.612382	0	0.623297	0.511813	0.474767	0	0	0
1582	1	0	0.581697	0	0.684223	0.467843	0.496479	0	0	0
1583	1	0	0.694643	0	0.645182	0.529784	0.538013	0	0	0
1584	1	0	0.612376	0	0.708247	0.491437	0.521753	0	0	0
1585	1	0	0.684223	0	0.684223	0.489078	0.527914	0	0.394635	0.109611
1586	1	0	0.697925	0	0.623297	0.511813	0.496479	0	0	0
1587	1	0	0.612376	0	0.708247	0.491437	0.513912	0	0	0
1588	1	0	0.684223	0	0.634594	0.474767	0.511813	0	0	0.0734466
1589	1	0	0.697925	0	0.623297	0.467843	0.496479	0	0	0.0734466
1590	1	0	0.612376	0	0.708247	0.491437	0.513912	0	0	0
1591	1	0	0.612376	0	0.708247	0.491437	0.521753	0	0	0
1592	1	0	0.697925	0	0.623297	0.527914	0.527914	0	0	0
1593	1	0	0.581697	0	0.684223	0.467843	0.489078	0	0	0
1594	1	0	0.447922	0	0.67108	0.527914	0.527914	0	0.712236	0.128145
1595	1	0	0.581697	0	0.67108	0.461065	0.496479	0	0	0
1596	1	0	0.67108	0	0.634594	0.474767	0.504055	0	0	0.0899605
1597	1	0	0.612376	0	0.708247	0.491437	0.513912	0	0	0
1598	1	0	0.591604	0	0.623297	0.511813	0.467843	0	0	0
1599	1	0	0.612376	0	0.708247	0.491437	0.513912	0	0	0
1600	1	0	0.581697	0	0.684223	0.467843	0.496479	0	0	0
1601	1	0	0.712236	0	0.612382	0.519763	0.504055	0	0	0
1602	1	0	0.67108	0	0.684223	0.489078	0.527914	0	0.389224	0.116437
1603	1	0	0.581697	0	0.67108	0.467843	0.504055	0	0	0
1604	1	0	0.684223	0	0.684223	0.481843	0.519763	0	0.389224	0.107367
1605	1	0	0.67108	0	0.684223	0.489078	0.536277	0	0.389224	0.150358
1606	1	0	0.67108	0	0.634594	0.481843	0.496479	0	0	0.0878493
1607	1	0	0.684223	0	0.623297	0.474767	0.504055	0	0	0.0754651
1608	1	0	0.581697	0	0.612382	0.504055	0.474767	0	0	0
1609	1	0	0.581697	0	0.67108	0.461065	0.496479	0	0	0
1610	1	0	0.67108	0	0.634594	0.474767	0.496479	0	0	0.0815977
1611	1	0	0.581697	0	0.684223	0.461065	0.504055	0	0	0
1612	1	0	0.612376	0	0.708247	0.491437	0.521753	0	0	0
1613	1	0	0.684223	0	0.634594	0.474767	0.511813	0	0	0.0754651
1614	1	0	0.684223	0	0.684223	0.481843	0.527914	0	0.389224	0.116437
1615	1	0	0.612376	0	0.708247	0.491437	0.513912	0	0	0
1616	1	0	0.684223	0	0.623297	0.474767	0.504055	0	0	0.0774963
1617	1	0	0.601825	0	0.623297	0.496479	0.474767	0	0.330526	0
1618	1	0	0.697925	0	0.634594	0.519763	0.511813	0	0	0
1619	1	0	0.581697	0	0.67108	0.461065	0.496479	0	0	0
1620	1	0	0.67108	0	0.684223	0.481843	0.527914	0	0.383902	0.145287
1621	1	0	0.697925	0	0.623297	0.481843	0.504055	0	0	0.0734466
1622	1	0	0.697925	0	0.623297	0.527914	0.519763	0	0	0
1623	1	0	0.67108	0	0.684223	0.489078	0.527914	0	0.383902	0.140296
1624	1	0	0.447922	0	0.67108	0.527914	0.519763	0	0.712236	0.123411
1625	1	0	0.712236	0	0.634594	0.504055	0.527914	0	0	0
1626	1	0	0.684223	0	0.697925	0.489078	0.536277	0	0.394635	0.11187
1627	1	0	0.612376	0	0.708247	0.491437	0.521753	0	0	0
1628	1	0	0.581697	0	0.684223	0.461065	0.496479	0	0	0
1629	1	0	0.612376	0	0.708247	0.491437	0.513912	0	0	0
1630	1	0	0.591604	0	0.67108	0.461065	0.504055	0	0	0
1631	1	0	0.67108	0	0.684223	0.489078	0.536277	0	0.394635	0.150358
1632	1	0	0.591604	0	0.67108	0.454426	0.504055	0	0	0
1633	1	0	0.684223	0	0.634594	0.467843	0.511813	0	0	0.067466
1634	1	0	0.612382	0	0.623297	0.504055	0.481843	0	0	0
1635	1	0	0.697925	0	0.634594	0.467843	0.504055	0	0	0.0734466
1636	1	0	0.67108	0	0.684223	0.481843	0.527914	0	0.383902	0.145287
1637	1	0	0.581697	0	0.67108	0.461065	0.504055	0	0	0
1638	1	0	0.612376	0	0.708247	0.48427	0.521753	0	0	0
1639	1	0	0.461065	0	0.67108	0.536277	0.527914	0	0.697925	0.121069
1640	1	0	0.684223	0	0.684223	0.489078	0.536277	0	0.394635	0.155509
1641	1	0	0.612376	0	0.708247	0.491437	0.513912	0	0	0
1642	1	0	0.67108	0	0.697925	0.489078	0.536277	0	0.383902	0.100729
1643	1	0	0.612376	0	0.708247	0.48427	0.521753	0	0	0
1644	1	0	0.447922	0	0.67108	0.527914	0.519763	0	0.712236	0.121069
1645	1	0	0.581697	0	0.684223	0.461065	0.504055	0	0	0
1646	1	0	0.581697	0	0.612382	0.504055	0.467843	0	0	0
1647	1	0	0.684223	0	0.634594	0.481843	0.504055	0	0	0.0815977
1648	1	0	0.612376	0	0.708247	0.491437	0.513912	0	0	0
1649	1	0	0.581697	0	0.67108	0.461065	0.496479	0	0	0
1650	1	0	0.612382	0	0.623297	0.511813	0.474767	0	0.335028	0
1651	1	0	0.612376	0	0.708247	0.491437	0.513912	0	0	0
1652	1	0	0.447922	0	0.67108	0.527914	0.527914	0	0.712236	0.125769
1653	1	0	0.684223	0	0.634594	0.474767	0.496479	0	0	0.0795405
1654	1	0	0.591604	0	0.612382	0.504055	0.467843	0	0	0
1655	1	0	0.612382	0	0.623297	0.504055	0.474767	0	0	0
1656	1	0	0.67108	0	0.634594	0.489078	0.504055	0	0	0.0836681
1657	1	0	0.591604	0	0.612382	0.511813	0.474767	0	0	0
1658	1	0	0.612376	0	0.708247	0.491437	0.513912	0	0	0
1659	1	0	0.67108	0	0.684223	0.481843	0.536277	0	0.389224	0.140296
1660	1	0	0.684223	0	0.697925	0.489078	0.527914	0	0.373516	0.109611
1661	1	0	0.684223	0	0.634594	0.519763	0.504055	0	0	0
1662	1	0	0.581697	0	0.684223	0.467843	0.496479	0	0	0
1663	1	0	0.684223	0	0.684223	0.481843	0.536277	0	0.400138	0.130539
1664	1	0	0.454426	0	0.67108	0.527914	0.519763	0	0.712236	0.121069
1665	1	0	0.684223	0	0.634594	0.481843	0.489078	0	0	0.0774963
1666	1	0	0.454426	0	0.67108	0.519763	0.519763	0	0.712236	0.128145
1667	1	0	0.697925	0	0.623297	0.504055	0.504055	0	0	0
1668	1	0	0.697925	0	0.623297	0.519763	0.496479	0	0	0
1669	1	0	0.612376	0	0.708247	0.491437	0.513912	0	0	0
1670	1	0	0.581697	0	0.67108	0.467843	0.504055	0	0	0
1671	1	0	0.454426	0	0.67108	0.519763	0.519763	0	0.712236	0.128145
1672	1	0	0.581697	0	0.67108	0.467843	0.504055	0	0	0
1673	1	0	0.581697	0	0.684223	0.467843	0.496479	0	0	0
1674	1	0	0.67108	0	0.684223	0.496479	0.536277	0	0.378667	0.145287
1675	1	0	0.612376	0	0.708247	0.491437	0.513912	0	0	0
1676	1	0	0.67108	0	0.697925	0.489078	0.536277	0	0.389224	0.107367
1677	1	0	0.581697	0	0.67108	0.467843	0.504055	0	0	0
1678	1	0	0.684223	0	0.623297	0.474767	0.504055	0	0	0.0714407
1679	1	0	0.581697	0	0.684223	0.467843	0.489078	0	0	0
1680	1	0	0.454426	0	0.67108	0.527914	0.519763	0	0.712236	0.116437
1681	1	0	0.684223	0	0.646303	0.474767	0.504055	0	0	0.0836681
1682	1	0	0.684223	0	0.684223	0.481843	0.519763	0	0.383902	0.121069
1683	1	0	0.461065	0	0.67108	0.527914	0.527914	0	0.712236	0.114145
1684	1	0	0.612376	0	0.708247	0.491437	0.513912	0	0	0
1685	1	0	0.612376	0	0.708247	0.491437	0.513912	0	0	0
1686	1	0	0.697925	0	0.623297	0.467843	0.504055	0	0	0.0774963
1687	1	0	0.467843	0	0.67108	0.527914	0.519763	0	0.697925	0.109611
1688	1	0	0.658453	0	0.658453	0.474767	0.511813	0	0	0.0899605
1689	1	0	0.697925	0	0.634594	0.519763	0.496479	0	0	0
1690	1	0	0.581697	0	0.67108	0.467843	0.504055	0	0	0
1691	1	0	0.697925	0	0.612382	0.511813	0.519763	0	0	0
1692	1	0	0.454426	0	0.67108	0.519763	0.519763	0	0.712236	0.125769
1693	1	0	0.623297	0	0.612382	0.504055	0.474767	0	0	0
1694	1	0	0.441547	0	0.67108	0.519763	0.511813	0	0.712236	0.121069
1695	1	0	0.581697	0	0.67108	0.467843	0.511813	0	0	0
1696	1	0	0.623297	0	0.623297	0.504055	0.481843	0	0.368446	0
1697	1	0	0.461065	0	0.67108	0.519763	0.519763	0	0.712236	0.123411
1698	1	0	0.454426	0	0.67108	0.527914	0.519763	0	0.712236	0.121069
1699	1	0	0.581697	0	0.67108	0.467843	0.511813	0	0	0
1700	1	0	0.612382	0	0.623297	0.504055	0.481843	0	0	0
1701	1	0	0.684223	0	0.623297	0.481843	0.511813	0	0	0.0815977
1702	1	0	0.612376	0	0.708247	0.491437	0.521753	0	0	0
1703	1	0	0.684223	0	0.623297	0.467843	0.504055	0	0	0.0734466
1704	1	0	0.67108	0	0.697925	0.489078	0.536277	0	0.394635	0.114145
1705	1	0	0.612376	0	0.708247	0.491437	0.513912	0	0	0
1706	1	0	0.461065	0	0.67108	0.536277	0.519763	0	0.712236	0.121069
1707	1	0	0.447922	0	0.67108	0.527914	0.519763	0	0.712236	0.118745
1708	1	0	0.612376	0	0.708247	0.491437	0.521753	0	0	0
1709	1	0	0.454426	0	0.67108	0.527914	0.527914	0	0.712236	0.123411
1710	1	0	0.612376	0	0.708247	0.491437	0.521753	0	0	0
1711	1	0	0.612376	0	0.708247	0.491437	0.521753	0	0	0
1712	1	0	0.612382	0	0.623297	0.504055	0.481843	0	0.353697	0
1713	1	0	0.612376	0	0.708247	0.491437	0.521753	0	0	0
1714	1	0	0.591604	0	0.612382	0.511813	0.467843	0	0.339595	0
1715	1	0	0.581697	0	0.684223	0.467843	0.489078	0	0	0
1716	1	0	0.67108	0	0.684223	0.496479	0.527914	0	0.394635	0.145287
1717	1	0	0.684223	0	0.646303	0.474767	0.504055	0	0	0.0815977
1718	1	0	0.612382	0	0.623297	0.504055	0.467843	0	0.353697	0
1719	1	0	0.67108	0	0.684223	0.481843	0.536277	0	0.383902	0.128145
1720	1	0	0.697925	0	0.634594	0.519763	0.511813	0	0	0
1721	1	0	0.581697	0	0.67108	0.467843	0.511813	0	0	0
1722	1	0	0.684223	0	0.646303	0.474767	0.504055	0	0	0.0795405
1723	1	0	0.684223	0	0.684223	0.481843	0.527914	0	0.389224	0.105139
1724	1	0	0.467843	0	0.67108	0.527914	0.519763	0	0.712236	0.11187
1725	1	0	0.67108	0	0.646303	0.474767	0.504055	0	0	0.0878493
1726	1	0	0.67108	0	0.684223	0.489078	0.536277	0	0.389224	0.150358
1727	1	0	0.712236	0	0.623297	0.511813	0.519763	0	0	0
1728	1	0	0.612382	0	0.623297	0.504055	0.461065	0	0	0
1729	1	0	0.581697	0	0.67108	0.467843	0.511813	0	0	0
1730	1	0	0.581697	0	0.67108	0.461065	0.496479	0	0	0
1731	1	0	0.612376	0	0.708247	0.491437	0.513912	0	0	0
1732	1	0	0.697925	0	0.623297	0.504055	0.504055	0	0	0
1733	1	0	0.697925	0	0.634594	0.467843	0.504055	0	0	0.0774963
1734	1	0	0.591604	0	0.612382	0.511813	0.474767	0	0	0
1735	1	0	0.447922	0	0.67108	0.519763	0.519763	0	0.712236	0.118745
1736	1	0	0.684223	0	0.697925	0.489078	0.527914	0	0.383902	0.11187
1737	1	0	0.601825	0	0.623297	0.511813	0.474767	0	0	0
1738	1	0	0.697925	0	0.612382	0.511813	0.511813	0	0	0
1739	1	0	0.612376	0	0.708247	0.491437	0.521753	0	0	0
1740	1	0	0.612382	0	0.623297	0.504055	0.467843	0	0	0
1741	1	0	0.454426	0	0.67108	0.536277	0.527914	0	0.712236	0.123411
1742	1	0	0.697925	0	0.623297	0.527914	0.511813	0	0	0
1743	1	0	0.612376	0	0.708247	0.491437	0.521753	0	0	0
1744	1	0	0.697925	0	0.634594	0.496479	0.519763	0	0	0
1745	1	0	0.684223	0	0.623297	0.474767	0.504055	0	0	0.0714407
1746	1	0	0.591604	0	0.612382	0.511813	0.467843	0	0.335028	0
1747	1	0	0.612376	0	0.708247	0.491437	0.513912	0	0	0
1748	1	0	0.581697	0	0.67108	0.461065	0.496479	0	0	0
1749	1	0	0.581697	0	0.612382	0.504055	0.467843	0	0	0
1750	1	0	0.612376	0	0.708247	0.48427	0.521753	0	0	0
1751	1	0	0.591604	0	0.623297	0.519763	0.467843	0	0	0
1752	1	0	0.712236	0	0.623297	0.511813	0.519763	0	0	0
1753	1	0	0.461065	0	0.67108	0.519763	0.511813	0	0.712236	0.123411
1754	1	0	0.612376	0	0.708247	0.48427	0.521753	0	0	0
1755	1	0	0.581697	0	0.67108	0.467843	0.511813	0	0	0
1756	1	0	0.612376	0	0.708247	0.48427	0.521753	0	0	0
1757	1	0	0.67108	0	0.684223	0.481843	0.536277	0	0.389224	0.147813
1758	1	0	0.461065	0	0.67108	0.519763	0.519763	0	0.712236	0.125769
1759	1	0	0.658453	0	0.658453	0.474767	0.511813	0	0	0.0836681
1760	1	0	0.612382	0	0.623297	0.504055	0.474767	0	0.344228	0
1761	1	0	0.684223	0	0.634594	0.511813	0.511813	0	0	0
1762	1	0	0.684223	0	0.623297	0.519763	0.511813	0	0	0
1763	1	0	0.454426	0	0.658453	0.519763	0.527914	0	0.712236	0.130539
1764	1	0	0.67108	0	0.684223	0.489078	0.536277	0	0.400138	0.107367
1765	1	0	0.581697	0	0.67108	0.467843	0.504055	0	0	0
1766	1	0	0.601825	0	0.623297	0.504055	0.467843	0	0	0
1767	1	0	0.658453	0	0.646303	0.474767	0.504055	0	0	0.0878493
1768	1	0	0.581697	0	0.67108	0.461065	0.504055	0	0	0
1769	1	0	0.684223	0	0.697925	0.489078	0.527914	0	0.389224	0.114145
1770	1	0	0.67108	0	0.634594	0.481843	0.496479	0	0	0.0878493
1771	1	0	0.712236	0	0.623297	0.527914	0.519763	0	0	0
1772	1	0	0.67108	0	0.684223	0.481843	0.536277	0	0.378667	0.130539
1773	1	0	0.601825	0	0.623297	0.511813	0.474767	0	0.368446	0
1774	1	0	0.684223	0	0.684223	0.481843	0.544863	0	0.394635	0.147813
1775	1	0	0.447922	0	0.67108	0.519763	0.519763	0	0.712236	0.118745
1776	1	0	0.591604	0	0.612382	0.511813	0.467843	0	0.339595	0
1777	1	0	0.697925	0	0.634594	0.511813	0.519763	0	0	0
1778	1	0	0.623297	0	0.623297	0.504055	0.474767	0	0	0
1779	1	0	0.591604	0	0.612382	0.504055	0.467843	0	0	0
1780	1	0	0.447922	0	0.67108	0.527914	0.519763	0	0.712236	0.116437
1781	1	0	0.697925	0	0.634594	0.511813	0.519763	0	0	0
1782	1	0	0.67108	0	0.646303	0.474767	0.504055	0	0	0.0942247
1783	1	0	0.612376	0	0.708247	0.491437	0.521753	0	0	0
1784	1	0	0.658453	0	0.646303	0.474767	0.511813	0	0	0.0815977
1785	1	0	0.623297	0	0.612382	0.504055	0.474767	0	0.344228	0
1786	1	0	0.67108	0	0.684223	0.489078	0.536277	0	0.389224	0.152923
1787	1	0	0.612376	0	0.708247	0.491437	0.521753	0	0	0
1788	1	0	0.591604	0	0.612382	0.511813	0.467843	0	0.348928	0
1789	1	0	0.67108	0	0.634594	0.481843	0.496479	0	0	0.0942247
1790	1	0	0.684223	0	0.646303	0.474767	0.496479	0	0	0.0878493
1791	1	0	0.581697	0	0.684223	0.467843	0.489078	0	0	0
1792	1	0	0.612376	0	0.708247	0.491437	0.513912	0	0	0
1793	1	0	0.581697	0	0.67108	0.461065	0.496479	0	0	0
1794	1	0	0.612376	0	0.708247	0.491437	0.521753	0	0	0
1795	1	0	0.623297	0	0.612382	0.504055	0.481843	0	0	0
1796	1	0	0.612376	0	0.708247	0.491437	0.513912	0	0	0
1797	1	0	0.67108	0	0.684223	0.489078	0.527914	0	0.383902	0.102927
1798	1	0	0.612382	0	0.612382	0.504055	0.481843	0	0.353697	0
1799	1	0	0.581697	0	0.684223	0.467843	0.496479	0	0	0
1800	1	0	0.67108	0	0.646303	0.474767	0.511813	0	0	0.0963783
1801	1	0	0.612382	0	0.623297	0.504055	0.481843	0	0	0
1802	1	0	0.612382	0	0.623297	0.504055	0.474767	0	0	0
1803	1	0	0.581697	0	0.67108	0.467843	0.511813	0	0	0
1804	1	0	0.697925	0	0.612382	0.511813	0.527914	0	0	0
1805	1	0	0.581697	0	0.67108	0.467843	0.511813	0	0	0
1806	1	0	0.67108	0	0.634594	0.481843	0.489078	0	0	0.0899605
1807	1	0	0.601825	0	0.623297	0.496479	0.474767	0	0.330526	0
1808	1	0	0.612376	0	0.708247	0.491437	0.513912	0	0	0
1809	1	0	0.581697	0	0.612382	0.504055	0.467843	0	0	0
1810	1	0	0.697925	0	0.634594	0.504055	0.511813	0	0	0
1811	1	0	0.684223	0	0.697925	0.489078	0.527914	0	0.394635	0.114145
1812	1	0	0.623297	0	0.623297	0.504055	0.481843	0	0	0
1813	1	0	0.581697	0	0.612382	0.504055	0.467843	0	0	0
1814	1	0	0.461065	0	0.67108	0.536277	0.527914	0	0.697925	0.121069
1815	1	0	0.581697	0	0.67108	0.461065	0.489078	0	0	0
1816	1	0	0.581697	0	0.684223	0.461065	0.496479	0	0	0
1817	1	0	0.67108	0	0.684223	0.489078	0.536277	0	0.389224	0.145287
1818	1	0	0.581697	0	0.67108	0.461065	0.496479	0	0	0
1819	1	0	0.461065	0	0.67108	0.527914	0.527914	0	0.712236	0.116437
1820	1	0	0.684223	0	0.684223	0.481843	0.536277	0	0.389224	0.116437
1821	1	0	0.684223	0	0.684223	0.496479	0.544863	0	0.389224	0.155509
1822	1	0	0.708247	0	0.645182	0.521753	0.529784	0	0	0
1823	1	0	0.684223	0	0.684223	0.489078	0.536277	0	0.383902	0.105139
1824	1	0	0.712236	0	0.623297	0.519763	0.511813	0	0	0
1825	1	0	0.67108	0	0.634594	0.481843	0.496479	0	0	0.0857519
1826	1	0	0.581697	0	0.67108	0.461065	0.496479	0	0	0
1827	1	0	0.612376	0	0.708247	0.491437	0.521753	0	0	0
1828	1	0	0.581697	0	0.67108	0.461065	0.504055	0	0	0
1829	1	0	0.581697	0	0.684223	0.461065	0.504055	0	0	0
1830	1	0	0.581697	0	0.67108	0.467843	0.511813	0	0	0
1831	1	0	0.712236	0	0.623297	0.504055	0.519763	0	0	0
1832	1	0	0.67108	0	0.697925	0.489078	0.527914	0	0.394635	0.102927
1833	1	0	0.612376	0	0.708247	0.491437	0.513912	0	0	0
1834	1	0	0.612376	0	0.708247	0.491437	0.513912	0	0	0
1835	1	0	0.684223	0	0.646303	0.474767	0.496479	0	0	0.0857519
1836	1	0	0.612376	0	0.708247	0.48427	0.521753	0	0	0
1837	1	0	0.623297	0	0.612382	0.504055	0.481843	0	0	0
1838	1	0	0.581697	0	0.684223	0.461065	0.504055	0	0	0
1839	1	0	0.697925	0	0.623297	0.527914	0.511813	0	0	0
1840	1	0	0.581697	0	0.684223	0.461065	0.504055	0	0	0
1841	1	0	0.67108	0	0.634594	0.474767	0.496479	0	0	0.0836681
1842	1	0	0.612382	0	0.623297	0.504055	0.474767	0	0.335028	0
1843	1	0	0.712236	0	0.623297	0.504055	0.511813	0	0	0
1844	1	0	0.612376	0	0.708247	0.491437	0.513912	0	0	0
1845	1	0	0.581697	0	0.67108	0.461065	0.496479	0	0	0
1846	1	0	0.684223	0	0.697925	0.481843	0.536277	0	0.383902	0.11187
1847	1	0	0.454426	0	0.658453	0.519763	0.527914	0	0.712236	0.132951
1848	1	0	0.684223	0	0.684223	0.474767	0.544863	0	0.389224	0.125769
1849	1	0	0.684223	0	0.646303	0.474767	0.496479	0	0	0.0878493
1850	1	0	0.697925	0	0.634594	0.467843	0.504055	0	0	0.0795405
1851	1	0	0.581697	0	0.67108	0.467843	0.511813	0	0	0
1852	1	0	0.581697	0	0.612382	0.511813	0.467843	0	0	0
1853	1	0	0.697925	0	0.623297	0.504055	0.519763	0	0	0
1854	1	0	0.612376	0	0.708247	0.48427	0.521753	0	0	0
1855	1	0	0.612376	0	0.708247	0.491437	0.513912	0	0	0
1856	1	0	0.461065	0	0.67108	0.527914	0.527914	0	0.697925	0.118745
1857	1	0	0.684223	0	0.634594	0.481843	0.504055	0	0	0.0857519
1858	1	0	0.684223	0	0.623297	0.467843	0.504055	0	0	0.0795405
1859	1	0	0.623297	0	0.612382	0.504055	0.481843	0	0.339595	0
1860	1	0	0.591604	0	0.67108	0.461065	0.504055	0	0	0
1861	1	0	0.612382	0	0.623297	0.504055	0.467843	0	0	0
1862	1	0	0.454426	0	0.67108	0.527914	0.519763	0	0.697925	0.118745
1863	1	0	0.684223	0	0.634594	0.481843	0.496479	0	0	0.0836681
1864	1	0	0.612382	0	0.623297	0.504055	0.467843	0	0.339595	0
1865	1	0	0.697925	0	0.623297	0.519763	0.527914	0	0	0
1866	1	0	0.581697	0	0.612382	0.511813	0.474767	0	0	0
1867	1	0	0.454426	0	0.67108	0.527914	0.519763	0	0.712236	0.116437
1868	1	0	0.612376	0	0.708247	0.491437	0.513912	0	0	0
1869	1	0	0.684223	0	0.697925	0.496479	0.527914	0	0.405738	0.11187
1870	1	0	0.447922	0	0.67108	0.519763	0.519763	0	0.712236	0.125769
1871	1	0	0.612382	0	0.623297	0.511813	0.481843	0	0	0
1872	1	0	0.684223	0	0.623297	0.467843	0.504055	0	0	0.0754651
1873	1	0	0.581697	0	0.612382	0.504055	0.467843	0	0	0
1874	1	0	0.612376	0	0.708247	0.491437	0.513912	0	0	0
1875	1	0	0.581697	0	0.67108	0.467843	0.511813	0	0	0
1876	1	0	0.461065	0	0.67108	0.536277	0.527914	0	0.712236	0.128145
1877	1	0	0.67108	0	0.684223	0.489078	0.544863	0	0.383902	0.155509
1878	1	0	0.694643	0	0.633884	0.54645	0.521753	0	0	0
1879	1	0	0.67108	0	0.684223	0.489078	0.536277	0	0.383902	0.137829
1880	1	0	0.697925	0	0.612382	0.511813	0.519763	0	0	0
1881	1	0	0.612376	0	0.708247	0.491437	0.513912	0	0	0
1882	1	0	0.684223	0	0.684223	0.489078	0.544863	0	0.394635	0.150358
1883	1	0	0.67108	0	0.684223	0.489078	0.527914	0	0.389224	0.145287
1884	1	0	0.612382	0	0.623297	0.504055	0.461065	0	0	0
1885	1	0	0.612376	0	0.708247	0.491437	0.513912	0	0	0
1886	1	0	0.697925	0	0.623297	0.519763	0.496479	0	0	0
1887	1	0	0.684223	0	0.697925	0.489078	0.527914	0	0.394635	0.107367
1888	1	0	0.612376	0	0.708247	0.491437	0.521753	0	0	0
1889	1	0	0.658453	0	0.646303	0.474767	0.511813	0	0	0.0754651
1890	1	0	0.67108	0	0.684223	0.481843	0.527914	0	0.378667	0.142782
1891	1	0	0.612376	0	0.708247	0.491437	0.513912	0	0	0
1892	1	0	0.581697	0	0.67108	0.467843	0.504055	0	0	0
1893	1	0	0.67108	0	0.646303	0.474767	0.496479	0	0	0.102927
1894	1	0	0.591604	0	0.612382	0.511813	0.474767	0	0	0
1895	1	0	0.612376	0	0.708247	0.48427	0.521753	0	0	0
1896	1	0	0.684223	0	0.697925	0.496479	0.527914	0	0.400138	0.125769
1897	1	0	0.67108	0	0.684223	0.489078	0.527914	0	0.383902	0.137829
1898	1	0	0.658453	0	0.634594	0.489078	0.504055	0	0	0.0857519
1899	1	0	0.697925	0	0.623297	0.511813	0.496479	0	0	0
1900	1	0	0.684223	0	0.684223	0.489078	0.527914	0	0.400138	0.109611
1901	1	0	0.601825	0	0.623297	0.504055	0.467843	0	0.330526	0
1902	1	0	0.461065	0	0.67108	0.527914	0.519763	0	0.712236	0.114145
1903	1	0	0.684223	0	0.634594	0.481843	0.504055	0	0	0.0836681
1904	1	0	0.612382	0	0.623297	0.504055	0.481843	0	0	0
1905	1	0	0.612382	0	0.623297	0.504055	0.474767	0	0	0
1906	1	0	0.581697	0	0.67108	0.454426	0.496479	0	0	0
1907	1	0	0.591604	0	0.623297	0.511813	0.474767	0	0	0
1908	1	0	0.67108	0	0.684223	0.481843	0.527914	0	0.383902	0.140296
1909	1	0	0.684223	0	0.634594	0.481843	0.496479	0	0	0.0815977
1910	1	0	0.454426	0	0.67108	0.536277	0.527914	0	0.712236	0.121069
1911	1	0	0.67108	0	0.684223	0.481843	0.536277	0	0.389224	0.118745
1912	1	0	0.612376	0	0.708247	0.491437	0.521753	0	0	0
1913	1	0	0.441547	0	0.67108	0.519763	0.519763	0	0.712236	0.123411
1914	1	0	0.581697	0	0.67108	0.461065	0.504055	0	0	0
1915	1	0	0.684223	0	0.634594	0.467843	0.511813	0	0	0.0795405
1916	1	0	0.684223	0	0.684223	0.481843	0.527914	0	0.383902	0.114145
1917	1	0	0.601825	0	0.623297	0.504055	0.474767	0	0	0
1918	1	0	0.67108	0	0.684223	0.474767	0.536277	0	0.383902	0.142782
1919	1	0	0.697925	0	0.623297	0.519763	0.519763	0	0	0
1920	1	0	0.461065	0	0.67108	0.527914	0.519763	0	0.697925	0.118745
1921	1	0	0.612376	0	0.708247	0.48427	0.521753	0	0	0
1922	1	0	0.612376	0	0.708247	0.491437	0.513912	0	0	0
1923	1	0	0.684223	0	0.697925	0.489078	0.527914	0	0.383902	0.109611
1924	1	0	0.461065	0	0.67108	0.536277	0.519763	0	0.712236	0.125769
1925	1	0	0.712236	0	0.634594	0.504055	0.511813	0	0	0
1926	1	0	0.461065	0	0.67108	0.527914	0.527914	0	0.712236	0.11187
1927	1	0	0.601825	0	0.623297	0.511813	0.474767	0	0	0
1928	1	0	0.461065	0	0.67108	0.536277	0.519763	0	0.712236	0.123411
1929	1	0	0.581697	0	0.67108	0.461065	0.496479	0	0	0
1930	1	0	0.684223	0	0.623297	0.481843	0.511813	0	0	0.0654969
1931	1	0	0.612376	0	0.708247	0.491437	0.513912	0	0	0
1932	1	0	0.581697	0	0.612382	0.504055	0.474767	0	0	0
1933	1	0	0.461065	0	0.67108	0.536277	0.527914	0	0.712236	0.121069
1934	1	0	0.581697	0	0.67108	0.467843	0.504055	0	0	0
1935	1	0	0.612376	0	0.708247	0.48427	0.521753	0	0	0
1936	1	0	0.581697	0	0.67108	0.467843	0.511813	0	0	0
1937	1	0	0.612376	0	0.708247	0.48427	0.521753	0	0	0
1938	1	0	0.441547	0	0.67108	0.519763	0.511813	0	0.712236	0.121069
1939	1	0	0.612376	0	0.708247	0.48427	0.521753	0	0	0
1940	1	0	0.684223	0	0.634594	0.481843	0.496479	0	0	0.0857519
1941	1	0	0.454426	0	0.67108	0.536277	0.527914	0	0.712236	0.123411
1942	1	0	0.697925	0	0.634594	0.474767	0.504055	0	0	0.0774963
1943	1	0	0.712236	0	0.634594	0.504055	0.511813	0	0	0
1944	1	0	0.454426	0	0.67108	0.519763	0.511813	0	0.712236	0.123411
1945	1	0	0.684223	0	0.623297	0.481843	0.511813	0	0	0.0734466
1946	1	0	0.581697	0	0.67108	0.467843	0.511813	0	0	0
1947	1	0	0.612376	0	0.708247	0.491437	0.513912	0	0	0
1948	1	0	0.67108	0	0.684223	0.489078	0.544863	0	0.394635	0.114145
1949	1	0	0.67108	0	0.646303	0.474767	0.504055	0	0	0.0857519
1950	1	0	0.684223	0	0.697925	0.489078	0.536277	0	0.389224	0.0985463
1951	1	0	0.447922	0	0.67108	0.527914	0.519763	0	0.712236	0.123411
1952	1	0	0.67108	0	0.697925	0.489078	0.536277	0	0.400138	0.105139
1953	1	0	0.697925	0	0.612382	0.519763	0.511813	0	0	0
1954	1	0	0.612376	0	0.708247	0.48427	0.521753	0	0	0
1955	1	0	0.697925	0	0.634594	0.467843	0.496479	0	0	0.0714407
1956	1	0	0.658453	0	0.646303	0.474767	0.519763	0	0	0.0836681
1957	1	0	0.612376	0	0.708247	0.491437	0.513912	0	0	0
1958	1	0	0.447922	0	0.67108	0.519763	0.519763	0	0.712236	0.118745
1959	1	0	0.612376	0	0.708247	0.491437	0.513912	0	0	0
1960	1	0	0.591604	0	0.67108	0.454426	0.504055	0	0	0
1961	1	0	0.684223	0	0.697925	0.489078	0.527914	0	0.405738	0.118745
1962	1	0	0.591604	0	0.612382	0.511813	0.461065	0	0.326085	0
1963	1	0	0.697925	0	0.646303	0.511813	0.511813	0	0	0
1964	1	0	0.684223	0	0.634594	0.467843	0.511813	0	0	0.0774963
1965	1	0	0.454426	0	0.67108	0.536277	0.527914	0	0.697925	0.128145
1966	1	0	0.684223	0	0.634594	0.481843	0.496479	0	0	0.0878493
1967	1	0	0.612376	0	0.708247	0.491437	0.513912	0	0	0
1968	1	0	0.684223	0	0.697925	0.489078	0.536277	0	0.383902	0.114145
1969	1	0	0.67108	0	0.697925	0.481843	0.536277	0	0.394635	0.118745
1970	1	0	0.441547	0	0.67108	0.519763	0.519763	0	0.712236	0.123411
1971	1	0	0.454426	0	0.67108	0.536277	0.527914	0	0.712236	0.123411
1972	1	0	0.612376	0	0.708247	0.491437	0.521753	0	0	0
1973	1	0	0.612376	0	0.708247	0.48427	0.521753	0	0	0
1974	1	0	0.612376	0	0.708247	0.491437	0.513912	0	0	0
1975	1	0	0.697925	0	0.623297	0.467843	0.489078	0	0	0.0774963
1976	1	0	0.454426	0	0.67108	0.536277	0.519763	0	0.712236	0.121069
1977	1	0	0.447922	0	0.67108	0.519763	0.519763	0	0.712236	0.121069
1978	1	0	0.454426	0	0.67108	0.527914	0.519763	0	0.697925	0.114145
1979	1	0	0.581697	0	0.684223	0.467843	0.496479	0	0	0
1980	1	0	0.67108	0	0.684223	0.481843	0.536277	0	0.383902	0.118745
1981	1	0	0.684223	0	0.623297	0.527914	0.504055	0	0	0
1982	1	0	0.461065	0	0.67108	0.527914	0.519763	0	0.697925	0.114145
1983	1	0	0.697925	0	0.623297	0.527914	0.496479	0	0	0
1984	1	0	0.658453	0	0.646303	0.481843	0.511813	0	0	0.0899605
1985	1	0	0.581697	0	0.67108	0.467843	0.504055	0	0	0
1986	1	0	0.591604	0	0.623297	0.511813	0.467843	0	0	0
1987	1	0	0.591604	0	0.612382	0.504055	0.467843	0	0	0
1988	1	0	0.697925	0	0.623297	0.519763	0.496479	0	0	0
1989	1	0	0.612382	0	0.623297	0.504055	0.481843	0	0	0
1990	1	0	0.612376	0	0.708247	0.491437	0.513912	0	0	0
1991	1	0	0.612376	0	0.708247	0.491437	0.513912	0	0	0
1992	1	0	0.684223	0	0.697925	0.496479	0.527914	0	0.405738	0.123411
1993	1	0	0.697925	0	0.634594	0.504055	0.511813	0	0	0
1994	1	0	0.581697	0	0.612382	0.511813	0.467843	0	0	0
1995	1	0	0.461065	0	0.67108	0.527914	0.527914	0	0.697925	0.11187
1996	1	0	0.601825	0	0.623297	0.504055	0.467843	0	0.348928	0
1997	1	0	0.612376	0	0.708247	0.491437	0.521753	0	0	0
1998	1	0	0.612376	0	0.708247	0.491437	0.513912	0	0	0
[truncated: 1 more rows]

## Sheet: Figure5b
	Left-O2	Left-O1	Left-Lingual-gyrus	Left-T2-posterior	Left-Occipital-pole	Left-Calcarine-sulcus	Left-STS-posterior	Left-Cuneus	Left-Lingual-sulcus	Left-Temporal-pole
0	1	0.77744	0.761429	0.77744	0	0.643392	0.916996	0.343924	0.421891	0.268987
1	1	0.77744	0.666346	0.478859	0	0.46536	0.916996	0.794233	0.522858	0.284286
2	1	0.811888	0.746129	0.830497	0.439853	0.53077	0.916996	0.611599	0.45237	0.317091
3	1	0.794233	0.77744	0.77744	0.427775	0.46536	0.916996	0.632465	0.621874	0.339304
4	1	0.830497	0.731481	0.811888	0.433761	0.547163	0.916996	0.811888	0.515123	0.317091
5	1	0.830497	0.731481	0.811888	0.427775	0.547163	0.916996	0.811888	0.515123	0.325805
6	1	0.77744	0.666346	0.472043	0	0.46536	0.916996	0.794233	0.522858	0.28822
7	1	0.811888	0.746129	0.830497	0.458804	0.53077	0.916996	0.621874	0.446055	0.30442
8	1	0.830497	0.731481	0.811888	0.427775	0.547163	0.916996	0.811888	0.515123	0.32142
9	1	0.830497	0.746129	0.811888	0.410418	0.555662	0.916996	0.621874	0.472043	0.325805
10	1	0.811888	0.746129	0.830497	0.458804	0.53077	0.916996	0.621874	0.439853	0.30442
11	1	0.811888	0.746129	0.830497	0.439853	0.53077	0.916996	0.611599	0.45237	0.317091
12	1	0.830497	0.761429	0.811888	0.421891	0.53077	0.916996	0.601621	0.439853	0.348607
13	1	0.830497	0.746129	0.811888	0.410418	0.555662	0.916996	0.621874	0.472043	0.330246
14	1	0.794233	0.761429	0.77744	0.433761	0.478859	0.942502	0.643392	0.621874	0.339304
15	1	0.830497	0.746129	0.811888	0.410418	0.555662	0.916996	0.621874	0.472043	0.325805
16	1	0.830497	0.746129	0.811888	0.410418	0.555662	0.916996	0.621874	0.472043	0.32142
17	1	0.77744	0.666346	0.478859	0	0.472043	0.916996	0.794233	0.53077	0.284286
18	1	0.830497	0.761429	0.811888	0.427775	0.53077	0.916996	0.601621	0.439853	0.348607
19	1	0.811888	0.746129	0.811888	0.458804	0.53077	0.916996	0.621874	0.446055	0.300298
20	1	0.761429	0.761429	0.77744	0	0.643392	0.942502	0.343924	0.421891	0.265266
21	1	0.830497	0.746129	0.811888	0.410418	0.555662	0.916996	0.621874	0.472043	0.325805
22	1	0.811888	0.761429	0.811888	0.427775	0.538869	0.916996	0.611599	0.439853	0.334745
23	1	0.746129	0.746129	0.77744	0	0.654678	0.916996	0.339304	0.416107	0.257942
24	1	0.830497	0.77744	0.811888	0.421891	0.53077	0.916996	0.601621	0.439853	0.353354
25	1	0.794233	0.761429	0.77744	0.433761	0.478859	0.942502	0.643392	0.621874	0.343924
26	1	0.811888	0.746129	0.830497	0.439853	0.538869	0.916996	0.611599	0.458804	0.312815
27	1	0.830497	0.731481	0.811888	0.427775	0.547163	0.916996	0.811888	0.522858	0.32142
28	1	0.830497	0.731481	0.811888	0.427775	0.547163	0.916996	0.811888	0.515123	0.317091
29	1	0.830497	0.746129	0.794233	0.410418	0.555662	0.916996	0.621874	0.472043	0.317091
30	1	0.794233	0.761429	0.761429	0.439853	0.478859	0.942502	0.632465	0.632465	0.325805
31	1	0.830497	0.761429	0.811888	0.421891	0.53077	0.916996	0.601621	0.439853	0.353354
32	1	0.77744	0.666346	0.478859	0	0.46536	0.916996	0.794233	0.53077	0.28822
33	1	0.830497	0.761429	0.811888	0.427775	0.53077	0.916996	0.601621	0.439853	0.343924
34	1	0.811888	0.746129	0.830497	0.458804	0.53077	0.916996	0.621874	0.446055	0.30442
35	1	0.811888	0.746129	0.830497	0.439853	0.53077	0.916996	0.611599	0.45237	0.317091
36	1	0.77744	0.666346	0.472043	0	0.46536	0.916996	0.794233	0.522858	0.284286
37	1	0.77744	0.666346	0.472043	0	0.472043	0.916996	0.794233	0.53077	0.28822
38	1	0.830497	0.761429	0.811888	0.416107	0.538869	0.916996	0.611599	0.433761	0.353354
39	1	0.830497	0.761429	0.811888	0.421891	0.53077	0.916996	0.601621	0.439853	0.343924
40	1	0.77744	0.761429	0.77744	0	0.643392	0.916996	0.334745	0.416107	0.268987
41	1	0.811888	0.746129	0.811888	0.458804	0.53077	0.916996	0.621874	0.446055	0.300298
42	1	0.830497	0.746129	0.811888	0.410418	0.555662	0.916996	0.621874	0.46536	0.325805
43	1	0.794233	0.77744	0.77744	0.427775	0.478859	0.916996	0.632465	0.632465	0.339304
44	1	0.811888	0.761429	0.811888	0.427775	0.538869	0.916996	0.611599	0.446055	0.343924
45	1	0.830497	0.731481	0.811888	0.433761	0.547163	0.916996	0.811888	0.515123	0.317091
46	1	0.794233	0.77744	0.77744	0	0.643392	0.942502	0.339304	0.416107	0.257942
47	1	0.77744	0.666346	0.472043	0	0.46536	0.916996	0.794233	0.53077	0.28822
48	1	0.811888	0.746129	0.830497	0.446055	0.53077	0.916996	0.611599	0.45237	0.317091
49	1	0.830497	0.746129	0.811888	0.410418	0.555662	0.916996	0.621874	0.472043	0.32142
50	1	0.794233	0.761429	0.761429	0.433761	0.485813	0.942502	0.632465	0.621874	0.325805
51	1	0.830497	0.731481	0.811888	0.427775	0.547163	0.916996	0.811888	0.515123	0.32142
52	1	0.830497	0.731481	0.811888	0.427775	0.547163	0.916996	0.811888	0.515123	0.325805
53	1	0.830497	0.731481	0.811888	0.433761	0.547163	0.916996	0.811888	0.515123	0.32142
54	1	0.811888	0.746129	0.830497	0.45237	0.53077	0.916996	0.621874	0.45237	0.308592
55	1	0.811888	0.746129	0.830497	0.458804	0.53077	0.916996	0.621874	0.439853	0.300298
56	1	0.761429	0.746129	0.77744	0	0.654678	0.942502	0.343924	0.416107	0.268987
57	1	0.794233	0.761429	0.77744	0.427775	0.472043	0.942502	0.632465	0.621874	0.339304
58	1	0.830497	0.761429	0.811888	0.427775	0.53077	0.916996	0.601621	0.439853	0.343924
59	1	0.830497	0.746129	0.811888	0.410418	0.555662	0.916996	0.621874	0.46536	0.325805
60	1	0.811888	0.746129	0.830497	0.439853	0.53077	0.916996	0.611599	0.45237	0.317091
61	1	0.77744	0.666346	0.478859	0	0.458804	0.916996	0.794233	0.522858	0.276551
62	1	0.794233	0.761429	0.761429	0.439853	0.478859	0.916996	0.632465	0.632465	0.330246
63	1	0.830497	0.746129	0.811888	0.410418	0.555662	0.916996	0.621874	0.46536	0.325805
64	1	0.830497	0.731481	0.811888	0.427775	0.547163	0.916996	0.811888	0.515123	0.32142
65	1	0.830497	0.746129	0.794233	0.410418	0.555662	0.916996	0.621874	0.472043	0.317091
66	1	0.830497	0.761429	0.811888	0.421891	0.53077	0.916996	0.601621	0.446055	0.353354
67	1	0.794233	0.77744	0.77744	0.427775	0.485813	0.916996	0.632465	0.632465	0.334745
68	1	0.830497	0.731481	0.811888	0.427775	0.547163	0.916996	0.811888	0.522858	0.32142
69	1	0.830497	0.761429	0.811888	0.416107	0.538869	0.916996	0.611599	0.439853	0.348607
70	1	0.761429	0.746129	0.77744	0	0.654678	0.942502	0.348607	0.421891	0.268987
71	1	0.794233	0.761429	0.77744	0.427775	0.478859	0.942502	0.632465	0.621874	0.334745
72	1	0.830497	0.761429	0.811888	0.427775	0.53077	0.916996	0.601621	0.439853	0.353354
73	1	0.77744	0.761429	0.77744	0	0.643392	0.942502	0.339304	0.421891	0.265266
74	1	0.830497	0.731481	0.811888	0.427775	0.547163	0.916996	0.811888	0.515123	0.32142
75	1	0.830497	0.761429	0.811888	0.421891	0.53077	0.916996	0.601621	0.439853	0.353354
76	1	0.746129	0.731481	0.77744	0	0.666346	0.916996	0.348607	0.421891	0.254338
77	1	0.77744	0.761429	0.77744	0	0.643392	0.916996	0.334745	0.416107	0.272748
78	1	0.77744	0.761429	0.77744	0	0.643392	0.942502	0.334745	0.421891	0.265266
79	1	0.811888	0.746129	0.811888	0.458804	0.53077	0.916996	0.621874	0.446055	0.300298
80	1	0.811888	0.746129	0.830497	0.458804	0.53077	0.916996	0.621874	0.446055	0.30442
81	1	0.77744	0.666346	0.472043	0	0.46536	0.916996	0.794233	0.522858	0.28822
82	1	0.77744	0.666346	0.472043	0	0.472043	0.916996	0.794233	0.53077	0.28822
83	1	0.811888	0.746129	0.830497	0.45237	0.53077	0.916996	0.621874	0.446055	0.308592
84	1	0.811888	0.746129	0.811888	0.458804	0.53077	0.916996	0.621874	0.446055	0.300298
85	1	0.77744	0.666346	0.478859	0	0.472043	0.916996	0.794233	0.53077	0.284286
86	1	0.830497	0.77744	0.811888	0.427775	0.522858	0.916996	0.601621	0.439853	0.353354
87	1	0.811888	0.746129	0.830497	0.458804	0.53077	0.916996	0.621874	0.446055	0.30442
88	1	0.77744	0.77744	0.77744	0	0.643392	0.942502	0.339304	0.421891	0.261584
89	1	0.794233	0.761429	0.761429	0.433761	0.485813	0.942502	0.632465	0.621874	0.32142
90	1	0.811888	0.761429	0.811888	0.427775	0.538869	0.916996	0.611599	0.439853	0.348607
91	1	0.746129	0.746129	0.794233	0	0.643392	0.916996	0.330246	0.427775	0.254338
92	1	0.811888	0.746129	0.830497	0.439853	0.538869	0.916996	0.611599	0.458804	0.317091
93	1	0.761429	0.746129	0.77744	0	0.643392	0.916996	0.334745	0.427775	0.254338
94	1	0.746129	0.731481	0.77744	0	0.654678	0.916996	0.339304	0.416107	0.257942
95	1	0.811888	0.746129	0.830497	0.458804	0.53077	0.916996	0.621874	0.446055	0.300298
96	1	0.830497	0.731481	0.811888	0.427775	0.547163	0.916996	0.811888	0.515123	0.32142
97	1	0.830497	0.746129	0.811888	0.410418	0.555662	0.916996	0.621874	0.472043	0.32142
98	1	0.794233	0.77744	0.77744	0	0.643392	0.942502	0.343924	0.427775	0.268987
99	1	0.830497	0.746129	0.811888	0.404821	0.555662	0.916996	0.621874	0.472043	0.317091
100	1	0.811888	0.746129	0.811888	0.458804	0.53077	0.916996	0.621874	0.446055	0.300298
101	1	0.77744	0.666346	0.478859	0	0.458804	0.916996	0.794233	0.522858	0.280397
102	1	0.830497	0.731481	0.811888	0.427775	0.547163	0.916996	0.811888	0.515123	0.317091
103	1	0.811888	0.761429	0.811888	0.421891	0.538869	0.916996	0.611599	0.439853	0.348607
104	1	0.761429	0.746129	0.77744	0	0.643392	0.916996	0.339304	0.416107	0.247241
105	1	0.830497	0.761429	0.811888	0.421891	0.538869	0.916996	0.611599	0.439853	0.348607
106	1	0.830497	0.731481	0.811888	0.433761	0.547163	0.916996	0.811888	0.515123	0.317091
107	1	0.794233	0.77744	0.77744	0.421891	0.472043	0.942502	0.632465	0.632465	0.339304
108	1	0.830497	0.746129	0.811888	0.410418	0.555662	0.916996	0.621874	0.46536	0.325805
109	1	0.794233	0.761429	0.77744	0.433761	0.478859	0.942502	0.643392	0.621874	0.339304
110	1	0.77744	0.666346	0.478859	0	0.46536	0.916996	0.794233	0.53077	0.284286
111	1	0.811888	0.746129	0.830497	0.439853	0.53077	0.916996	0.611599	0.45237	0.317091
112	1	0.77744	0.666346	0.478859	0	0.472043	0.916996	0.794233	0.53077	0.28822
113	1	0.77744	0.666346	0.472043	0	0.472043	0.916996	0.794233	0.53077	0.28822
114	1	0.811888	0.746129	0.830497	0.439853	0.538869	0.916996	0.611599	0.458804	0.312815
115	1	0.830497	0.761429	0.811888	0.427775	0.53077	0.916996	0.601621	0.439853	0.353354
116	1	0.811888	0.746129	0.830497	0.458804	0.53077	0.916996	0.621874	0.446055	0.30442
117	1	0.830497	0.731481	0.811888	0.427775	0.547163	0.916996	0.811888	0.522858	0.32142
118	1	0.830497	0.746129	0.811888	0.410418	0.555662	0.916996	0.621874	0.46536	0.325805
119	1	0.77744	0.666346	0.478859	0	0.472043	0.916996	0.794233	0.53077	0.28822
120	1	0.811888	0.746129	0.830497	0.446055	0.53077	0.916996	0.611599	0.446055	0.317091
121	1	0.77744	0.666346	0.472043	0	0.472043	0.916996	0.794233	0.53077	0.28822
122	1	0.811888	0.746129	0.830497	0.458804	0.53077	0.916996	0.621874	0.446055	0.30442
123	1	0.811888	0.761429	0.811888	0.421891	0.538869	0.916996	0.611599	0.446055	0.343924
124	1	0.77744	0.666346	0.478859	0	0.472043	0.916996	0.794233	0.53077	0.284286
125	1	0.794233	0.761429	0.761429	0.439853	0.478859	0.942502	0.632465	0.632465	0.330246
126	1	0.77744	0.761429	0.77744	0	0.643392	0.916996	0.334745	0.416107	0.268987
127	1	0.830497	0.731481	0.811888	0.427775	0.547163	0.916996	0.811888	0.515123	0.325805
128	1	0.77744	0.666346	0.472043	0	0.472043	0.916996	0.794233	0.53077	0.28822
129	1	0.830497	0.731481	0.811888	0.427775	0.547163	0.916996	0.811888	0.515123	0.325805
130	1	0.746129	0.746129	0.77744	0	0.654678	0.916996	0.339304	0.421891	0.254338
131	1	0.830497	0.77744	0.811888	0.427775	0.53077	0.916996	0.601621	0.439853	0.353354
132	1	0.77744	0.666346	0.478859	0	0.472043	0.916996	0.794233	0.53077	0.28822
133	1	0.77744	0.666346	0.472043	0	0.458804	0.916996	0.794233	0.522858	0.280397
134	1	0.794233	0.77744	0.77744	0.427775	0.472043	0.942502	0.632465	0.632465	0.343924
135	1	0.77744	0.666346	0.472043	0	0.46536	0.916996	0.794233	0.53077	0.280397
136	1	0.830497	0.746129	0.811888	0.410418	0.555662	0.916996	0.621874	0.46536	0.325805
137	1	0.761429	0.746129	0.77744	0	0.654678	0.942502	0.343924	0.416107	0.268987
138	1	0.794233	0.761429	0.77744	0.427775	0.485813	0.942502	0.632465	0.621874	0.330246
139	1	0.811888	0.746129	0.830497	0.439853	0.538869	0.916996	0.611599	0.458804	0.317091
140	1	0.746129	0.746129	0.77744	0	0.643392	0.916996	0.339304	0.421891	0.250771
141	1	0.77744	0.666346	0.472043	0	0.472043	0.916996	0.794233	0.53077	0.28822
142	1	0.830497	0.731481	0.811888	0.433761	0.547163	0.916996	0.811888	0.522858	0.32142
143	1	0.77744	0.761429	0.77744	0	0.643392	0.916996	0.339304	0.421891	0.268987
144	1	0.77744	0.666346	0.472043	0	0.46536	0.916996	0.794233	0.53077	0.28822
145	1	0.77744	0.666346	0.472043	0	0.46536	0.916996	0.794233	0.522858	0.284286
146	1	0.77744	0.666346	0.472043	0	0.46536	0.916996	0.794233	0.522858	0.28822
147	1	0.77744	0.666346	0.478859	0	0.472043	0.916996	0.794233	0.53077	0.284286
148	1	0.830497	0.746129	0.811888	0.410418	0.555662	0.916996	0.621874	0.46536	0.325805
149	1	0.794233	0.761429	0.761429	0.439853	0.478859	0.942502	0.632465	0.632465	0.325805
150	1	0.830497	0.731481	0.811888	0.427775	0.547163	0.916996	0.811888	0.522858	0.325805
151	1	0.77744	0.666346	0.472043	0	0.46536	0.916996	0.794233	0.522858	0.280397
152	1	0.811888	0.746129	0.830497	0.458804	0.53077	0.916996	0.621874	0.446055	0.30442
153	1	0.77744	0.666346	0.478859	0	0.472043	0.916996	0.794233	0.53077	0.284286
154	1	0.77744	0.666346	0.478859	0	0.472043	0.916996	0.794233	0.53077	0.28822
155	1	0.77744	0.77744	0.77744	0	0.643392	0.942502	0.339304	0.421891	0.257942
156	1	0.811888	0.746129	0.811888	0.458804	0.53077	0.916996	0.621874	0.446055	0.300298
157	1	0.746129	0.746129	0.77744	0	0.654678	0.916996	0.339304	0.421891	0.250771
158	1	0.77744	0.761429	0.77744	0	0.643392	0.942502	0.343924	0.416107	0.250771
159	1	0.830497	0.731481	0.811888	0.427775	0.547163	0.916996	0.811888	0.522858	0.32142
160	1	0.830497	0.746129	0.811888	0.410418	0.555662	0.916996	0.621874	0.46536	0.330246
161	1	0.811888	0.746129	0.830497	0.458804	0.53077	0.916996	0.621874	0.446055	0.30442
162	1	0.794233	0.761429	0.77744	0.433761	0.478859	0.942502	0.643392	0.621874	0.339304
163	1	0.811888	0.746129	0.830497	0.458804	0.53077	0.916996	0.621874	0.439853	0.30442
164	1	0.830497	0.761429	0.811888	0.416107	0.538869	0.916996	0.611599	0.439853	0.348607
165	1	0.746129	0.746129	0.77744	0	0.654678	0.916996	0.334745	0.416107	0.254338
166	1	0.794233	0.761429	0.77744	0.433761	0.485813	0.916996	0.632465	0.621874	0.339304
167	1	0.761429	0.746129	0.77744	0	0.654678	0.942502	0.343924	0.421891	0.265266
168	1	0.794233	0.761429	0.77744	0.433761	0.478859	0.916996	0.643392	0.621874	0.339304
169	1	0.794233	0.77744	0.77744	0.427775	0.478859	0.916996	0.632465	0.632465	0.334745
170	1	0.811888	0.761429	0.761429	0.427775	0.485813	0.942502	0.632465	0.621874	0.325805
171	1	0.811888	0.746129	0.830497	0.439853	0.53077	0.916996	0.621874	0.45237	0.317091
172	1	0.830497	0.731481	0.811888	0.433761	0.547163	0.916996	0.811888	0.515123	0.32142
173	1	0.811888	0.761429	0.761429	0.433761	0.485813	0.942502	0.632465	0.621874	0.325805
174	1	0.811888	0.746129	0.811888	0.458804	0.53077	0.916996	0.621874	0.446055	0.300298
175	1	0.811888	0.761429	0.811888	0.421891	0.538869	0.916996	0.611599	0.446055	0.348607
176	1	0.811888	0.746129	0.830497	0.439853	0.53077	0.916996	0.611599	0.45237	0.312815
177	1	0.77744	0.666346	0.472043	0	0.46536	0.916996	0.794233	0.522858	0.28822
178	1	0.794233	0.77744	0.77744	0.421891	0.472043	0.942502	0.632465	0.632465	0.339304
179	1	0.811888	0.761429	0.761429	0.427775	0.485813	0.916996	0.632465	0.621874	0.32142
180	1	0.794233	0.77744	0.77744	0.421891	0.458804	0.916996	0.632465	0.621874	0.334745
181	1	0.830497	0.731481	0.811888	0.433761	0.547163	0.916996	0.811888	0.515123	0.317091
182	1	0.77744	0.77744	0.77744	0	0.643392	0.942502	0.334745	0.421891	0.268987
183	1	0.811888	0.761429	0.761429	0.427775	0.485813	0.942502	0.632465	0.621874	0.32142
184	1	0.811888	0.746129	0.830497	0.439853	0.53077	0.916996	0.611599	0.45237	0.317091
185	1	0.830497	0.731481	0.811888	0.427775	0.547163	0.916996	0.811888	0.522858	0.325805
186	1	0.794233	0.77744	0.77744	0	0.643392	0.942502	0.343924	0.421891	0.268987
187	1	0.761429	0.746129	0.77744	0	0.654678	0.942502	0.343924	0.421891	0.265266
188	1	0.811888	0.761429	0.811888	0.427775	0.538869	0.916996	0.611599	0.446055	0.348607
189	1	0.830497	0.77744	0.811888	0.421891	0.53077	0.916996	0.601621	0.439853	0.353354
190	1	0.830497	0.746129	0.811888	0.410418	0.555662	0.916996	0.621874	0.46536	0.325805
191	1	0.746129	0.746129	0.77744	0	0.643392	0.916996	0.339304	0.421891	0.250771
192	1	0.794233	0.761429	0.77744	0.433761	0.478859	0.942502	0.643392	0.621874	0.339304
193	1	0.77744	0.77744	0.77744	0	0.643392	0.942502	0.334745	0.416107	0.268987
194	1	0.811888	0.746129	0.830497	0.458804	0.53077	0.916996	0.621874	0.446055	0.30442
195	1	0.830497	0.746129	0.811888	0.410418	0.555662	0.916996	0.621874	0.46536	0.330246
196	1	0.830497	0.731481	0.811888	0.433761	0.547163	0.916996	0.811888	0.515123	0.317091
197	1	0.830497	0.77744	0.811888	0.421891	0.522858	0.916996	0.601621	0.439853	0.348607
198	1	0.77744	0.666346	0.478859	0	0.472043	0.916996	0.794233	0.53077	0.284286
199	1	0.746129	0.746129	0.77744	0	0.654678	0.916996	0.334745	0.421891	0.257942
200	1	0.811888	0.761429	0.811888	0.421891	0.538869	0.916996	0.611599	0.439853	0.353354
201	1	0.830497	0.746129	0.794233	0.404821	0.555662	0.916996	0.621874	0.472043	0.317091
202	1	0.811888	0.746129	0.830497	0.439853	0.538869	0.916996	0.611599	0.458804	0.317091
203	1	0.830497	0.746129	0.811888	0.410418	0.555662	0.916996	0.621874	0.472043	0.32142
204	1	0.761429	0.761429	0.77744	0	0.643392	0.916996	0.343924	0.416107	0.265266
205	1	0.830497	0.761429	0.811888	0.421891	0.53077	0.916996	0.601621	0.439853	0.348607
206	1	0.830497	0.746129	0.794233	0.404821	0.555662	0.916996	0.621874	0.472043	0.317091
207	1	0.830497	0.746129	0.811888	0.410418	0.555662	0.916996	0.621874	0.46536	0.325805
208	1	0.811888	0.746129	0.830497	0.45237	0.53077	0.916996	0.621874	0.446055	0.30442
209	1	0.811888	0.761429	0.811888	0.427775	0.538869	0.916996	0.611599	0.439853	0.348607
210	1	0.746129	0.746129	0.77744	0	0.666346	0.916996	0.334745	0.416107	0.250771
211	1	0.830497	0.77744	0.811888	0.421891	0.53077	0.916996	0.601621	0.439853	0.353354
212	1	0.811888	0.746129	0.830497	0.439853	0.538869	0.916996	0.611599	0.458804	0.312815
213	1	0.77744	0.666346	0.478859	0	0.472043	0.916996	0.794233	0.53077	0.28822
214	1	0.746129	0.746129	0.77744	0	0.654678	0.942502	0.339304	0.421891	0.247241
215	1	0.830497	0.746129	0.811888	0.410418	0.555662	0.916996	0.621874	0.472043	0.317091
216	1	0.746129	0.746129	0.794233	0	0.643392	0.916996	0.330246	0.421891	0.250771
217	1	0.77744	0.666346	0.478859	0	0.472043	0.916996	0.794233	0.53077	0.284286
218	1	0.830497	0.761429	0.811888	0.421891	0.538869	0.916996	0.611599	0.439853	0.348607
219	1	0.811888	0.746129	0.830497	0.439853	0.538869	0.916996	0.611599	0.458804	0.312815
220	1	0.77744	0.666346	0.472043	0	0.46536	0.916996	0.794233	0.522858	0.28822
221	1	0.794233	0.761429	0.761429	0.439853	0.478859	0.916996	0.632465	0.632465	0.330246
222	1	0.830497	0.746129	0.811888	0.410418	0.555662	0.916996	0.621874	0.472043	0.32142
223	1	0.77744	0.77744	0.77744	0	0.643392	0.942502	0.334745	0.421891	0.261584
224	1	0.830497	0.761429	0.811888	0.421891	0.53077	0.916996	0.601621	0.439853	0.353354
225	1	0.811888	0.761429	0.811888	0.427775	0.538869	0.916996	0.611599	0.446055	0.348607
226	1	0.794233	0.761429	0.77744	0.427775	0.478859	0.942502	0.632465	0.621874	0.330246
227	1	0.830497	0.746129	0.811888	0.410418	0.555662	0.916996	0.621874	0.46536	0.330246
228	1	0.794233	0.77744	0.77744	0.427775	0.478859	0.916996	0.632465	0.632465	0.339304
229	1	0.761429	0.761429	0.77744	0	0.643392	0.942502	0.343924	0.421891	0.261584
230	1	0.830497	0.746129	0.811888	0.410418	0.555662	0.916996	0.621874	0.46536	0.325805
231	1	0.830497	0.731481	0.811888	0.433761	0.547163	0.916996	0.811888	0.515123	0.317091
232	1	0.830497	0.761429	0.811888	0.410418	0.53077	0.916996	0.601621	0.433761	0.343924
233	1	0.811888	0.746129	0.830497	0.45237	0.53077	0.916996	0.621874	0.446055	0.308592
234	1	0.794233	0.77744	0.77744	0	0.643392	0.942502	0.343924	0.421891	0.268987
235	1	0.794233	0.761429	0.77744	0.433761	0.485813	0.942502	0.643392	0.621874	0.339304
236	1	0.811888	0.746129	0.830497	0.439853	0.538869	0.916996	0.611599	0.458804	0.317091
237	1	0.830497	0.761429	0.811888	0.421891	0.53077	0.916996	0.601621	0.439853	0.353354
238	1	0.794233	0.77744	0.77744	0.427775	0.46536	0.916996	0.632465	0.632465	0.334745
239	1	0.794233	0.761429	0.761429	0.433761	0.478859	0.942502	0.632465	0.632465	0.325805
240	1	0.830497	0.761429	0.811888	0.421891	0.53077	0.916996	0.601621	0.439853	0.353354
241	1	0.830497	0.746129	0.811888	0.410418	0.555662	0.916996	0.621874	0.472043	0.317091
242	1	0.77744	0.666346	0.478859	0	0.472043	0.916996	0.794233	0.53077	0.28822
243	1	0.830497	0.746129	0.811888	0.410418	0.555662	0.916996	0.621874	0.472043	0.325805
244	1	0.794233	0.761429	0.77744	0.433761	0.478859	0.942502	0.643392	0.621874	0.343924
245	1	0.794233	0.761429	0.77744	0.433761	0.478859	0.942502	0.643392	0.621874	0.343924
246	1	0.794233	0.77744	0.77744	0.421891	0.472043	0.916996	0.621874	0.632465	0.334745
247	1	0.830497	0.731481	0.811888	0.433761	0.547163	0.916996	0.811888	0.515123	0.32142
248	1	0.77744	0.666346	0.472043	0	0.46536	0.916996	0.794233	0.522858	0.284286
249	1	0.830497	0.761429	0.811888	0.416107	0.53077	0.916996	0.601621	0.433761	0.343924
250	1	0.830497	0.746129	0.811888	0.410418	0.555662	0.916996	0.621874	0.472043	0.317091
251	1	0.830497	0.746129	0.811888	0.410418	0.555662	0.916996	0.621874	0.46536	0.325805
252	1	0.794233	0.761429	0.761429	0.433761	0.485813	0.942502	0.632465	0.621874	0.32142
253	1	0.811888	0.746129	0.830497	0.458804	0.53077	0.916996	0.621874	0.446055	0.300298
254	1	0.830497	0.746129	0.811888	0.410418	0.555662	0.916996	0.621874	0.46536	0.32142
255	1	0.811888	0.746129	0.830497	0.439853	0.53077	0.916996	0.611599	0.45237	0.317091
256	1	0.811888	0.746129	0.811888	0.458804	0.53077	0.916996	0.621874	0.446055	0.300298
257	1	0.746129	0.746129	0.77744	0	0.654678	0.916996	0.339304	0.421891	0.257942
258	1	0.830497	0.746129	0.811888	0.410418	0.555662	0.916996	0.621874	0.46536	0.330246
259	1	0.830497	0.746129	0.811888	0.410418	0.555662	0.916996	0.621874	0.46536	0.325805
260	1	0.830497	0.746129	0.811888	0.410418	0.555662	0.916996	0.621874	0.472043	0.32142
261	1	0.830497	0.746129	0.811888	0.404821	0.555662	0.916996	0.621874	0.472043	0.317091
262	1	0.77744	0.666346	0.472043	0	0.472043	0.916996	0.794233	0.522858	0.28822
263	1	0.830497	0.746129	0.811888	0.410418	0.555662	0.916996	0.621874	0.46536	0.325805
264	1	0.830497	0.761429	0.811888	0.421891	0.538869	0.916996	0.611599	0.439853	0.348607
265	1	0.794233	0.77744	0.77744	0.427775	0.478859	0.916996	0.632465	0.632465	0.339304
266	1	0.77744	0.666346	0.472043	0	0.46536	0.916996	0.794233	0.53077	0.28822
267	1	0.811888	0.746129	0.811888	0.458804	0.53077	0.916996	0.621874	0.446055	0.300298
268	1	0.830497	0.731481	0.811888	0.427775	0.547163	0.916996	0.811888	0.515123	0.32142
269	1	0.794233	0.761429	0.77744	0.427775	0.485813	0.942502	0.632465	0.621874	0.339304
270	1	0.830497	0.731481	0.811888	0.427775	0.547163	0.916996	0.811888	0.515123	0.325805
271	1	0.77744	0.666346	0.472043	0	0.46536	0.916996	0.794233	0.522858	0.284286
272	1	0.830497	0.731481	0.811888	0.427775	0.547163	0.916996	0.811888	0.515123	0.32142
273	1	0.77744	0.666346	0.478859	0	0.46536	0.916996	0.794233	0.53077	0.280397
274	1	0.830497	0.731481	0.811888	0.427775	0.547163	0.916996	0.811888	0.515123	0.32142
275	1	0.811888	0.746129	0.830497	0.439853	0.53077	0.916996	0.621874	0.45237	0.317091
276	1	0.794233	0.761429	0.77744	0	0.643392	0.942502	0.343924	0.421891	0.268987
277	1	0.77744	0.666346	0.478859	0	0.458804	0.916996	0.794233	0.522858	0.280397
278	1	0.830497	0.731481	0.811888	0.427775	0.547163	0.916996	0.811888	0.515123	0.325805
279	1	0.830497	0.731481	0.811888	0.427775	0.547163	0.916996	0.811888	0.515123	0.317091
280	1	0.811888	0.761429	0.811888	0.427775	0.538869	0.916996	0.611599	0.446055	0.339304
281	1	0.794233	0.761429	0.77744	0.433761	0.478859	0.942502	0.643392	0.621874	0.339304
282	1	0.811888	0.746129	0.830497	0.439853	0.53077	0.916996	0.621874	0.446055	0.317091
283	1	0.830497	0.746129	0.794233	0.404821	0.555662	0.916996	0.621874	0.472043	0.317091
284	1	0.77744	0.77744	0.77744	0	0.643392	0.942502	0.339304	0.410418	0.268987
285	1	0.830497	0.746129	0.811888	0.410418	0.555662	0.916996	0.621874	0.472043	0.32142
286	1	0.746129	0.746129	0.77744	0	0.654678	0.916996	0.343924	0.421891	0.250771
287	1	0.77744	0.666346	0.472043	0	0.46536	0.916996	0.794233	0.522858	0.284286
288	1	0.77744	0.666346	0.472043	0	0.472043	0.916996	0.794233	0.53077	0.28822
289	1	0.746129	0.746129	0.77744	0	0.654678	0.916996	0.343924	0.421891	0.243747
290	1	0.811888	0.761429	0.811888	0.421891	0.538869	0.916996	0.611599	0.439853	0.348607
291	1	0.746129	0.746129	0.77744	0	0.654678	0.916996	0.334745	0.421891	0.254338
292	1	0.794233	0.77744	0.77744	0.427775	0.478859	0.916996	0.632465	0.632465	0.339304
293	1	0.794233	0.77744	0.77744	0.427775	0.478859	0.916996	0.632465	0.632465	0.334745
294	1	0.830497	0.731481	0.811888	0.427775	0.547163	0.916996	0.811888	0.515123	0.32142
295	1	0.794233	0.77744	0.77744	0.427775	0.485813	0.916996	0.632465	0.632465	0.330246
296	1	0.77744	0.77744	0.77744	0	0.643392	0.942502	0.339304	0.421891	0.276551
297	1	0.794233	0.77744	0.77744	0	0.643392	0.942502	0.339304	0.416107	0.265266
298	1	0.811888	0.761429	0.811888	0.427775	0.538869	0.916996	0.611599	0.446055	0.348607
299	1	0.746129	0.746129	0.77744	0	0.654678	0.942502	0.339304	0.427775	0.257942
300	1	0.811888	0.746129	0.830497	0.439853	0.538869	0.916996	0.611599	0.458804	0.312815
301	1	0.811888	0.761429	0.761429	0.433761	0.485813	0.942502	0.632465	0.632465	0.32142
302	1	0.811888	0.746129	0.830497	0.439853	0.53077	0.916996	0.611599	0.45237	0.317091
303	1	0.77744	0.666346	0.478859	0	0.46536	0.916996	0.794233	0.53077	0.284286
304	1	0.77744	0.666346	0.478859	0	0.46536	0.916996	0.794233	0.522858	0.284286
305	1	0.811888	0.761429	0.811888	0.421891	0.538869	0.916996	0.611599	0.439853	0.353354
306	1	0.830497	0.746129	0.811888	0.410418	0.555662	0.916996	0.621874	0.472043	0.325805
307	1	0.794233	0.761429	0.761429	0.439853	0.478859	0.942502	0.632465	0.632465	0.325805
308	1	0.77744	0.77744	0.77744	0	0.643392	0.942502	0.339304	0.410418	0.268987
309	1	0.811888	0.746129	0.830497	0.439853	0.538869	0.916996	0.611599	0.458804	0.312815
310	1	0.811888	0.746129	0.830497	0.439853	0.538869	0.916996	0.611599	0.458804	0.312815
311	1	0.830497	0.731481	0.811888	0.433761	0.547163	0.916996	0.811888	0.515123	0.317091
312	1	0.77744	0.666346	0.472043	0	0.472043	0.916996	0.794233	0.53077	0.28822
313	1	0.794233	0.761429	0.77744	0.421891	0.46536	0.916996	0.632465	0.632465	0.334745
314	1	0.830497	0.746129	0.811888	0.410418	0.555662	0.916996	0.621874	0.472043	0.32142
315	1	0.830497	0.746129	0.811888	0.410418	0.555662	0.916996	0.621874	0.472043	0.325805
316	1	0.811888	0.746129	0.830497	0.439853	0.53077	0.916996	0.611599	0.45237	0.317091
317	1	0.77744	0.666346	0.478859	0	0.46536	0.916996	0.794233	0.53077	0.280397
318	1	0.811888	0.746129	0.830497	0.439853	0.538869	0.916996	0.611599	0.458804	0.312815
319	1	0.77744	0.77744	0.77744	0	0.643392	0.942502	0.334745	0.421891	0.272748
320	1	0.811888	0.761429	0.811888	0.427775	0.538869	0.916996	0.611599	0.446055	0.343924
321	1	0.794233	0.761429	0.77744	0.427775	0.472043	0.916996	0.632465	0.621874	0.334745
322	1	0.830497	0.746129	0.811888	0.410418	0.555662	0.916996	0.621874	0.46536	0.325805
323	1	0.811888	0.746129	0.830497	0.45237	0.53077	0.916996	0.621874	0.45237	0.308592
324	1	0.811888	0.746129	0.811888	0.458804	0.53077	0.916996	0.621874	0.446055	0.300298
325	1	0.746129	0.746129	0.794233	0	0.643392	0.916996	0.334745	0.421891	0.257942
326	1	0.811888	0.761429	0.761429	0.427775	0.485813	0.916996	0.632465	0.621874	0.32142
327	1	0.830497	0.731481	0.811888	0.433761	0.547163	0.916996	0.811888	0.515123	0.32142
328	1	0.77744	0.666346	0.472043	0	0.46536	0.916996	0.794233	0.522858	0.28822
329	1	0.811888	0.746129	0.830497	0.439853	0.538869	0.916996	0.611599	0.458804	0.312815
330	1	0.830497	0.731481	0.811888	0.433761	0.547163	0.916996	0.811888	0.515123	0.32142
331	1	0.811888	0.761429	0.811888	0.427775	0.538869	0.916996	0.611599	0.446055	0.339304
332	1	0.794233	0.761429	0.77744	0.433761	0.485813	0.942502	0.643392	0.621874	0.339304
333	1	0.830497	0.746129	0.811888	0.410418	0.555662	0.916996	0.621874	0.46536	0.325805
334	1	0.77744	0.666346	0.472043	0	0.472043	0.916996	0.794233	0.53077	0.28822
335	1	0.830497	0.746129	0.811888	0.410418	0.555662	0.916996	0.621874	0.472043	0.32142
336	1	0.794233	0.761429	0.761429	0.439853	0.478859	0.942502	0.632465	0.632465	0.325805
337	1	0.811888	0.746129	0.830497	0.446055	0.53077	0.916996	0.621874	0.446055	0.317091
338	1	0.761429	0.746129	0.794233	0	0.643392	0.916996	0.339304	0.416107	0.254338
339	1	0.794233	0.77744	0.77744	0.421891	0.472043	0.916996	0.632465	0.632465	0.334745
340	1	0.830497	0.746129	0.811888	0.410418	0.555662	0.916996	0.621874	0.46536	0.325805
341	1	0.811888	0.746129	0.811888	0.458804	0.53077	0.916996	0.621874	0.446055	0.300298
342	1	0.830497	0.746129	0.811888	0.404821	0.555662	0.916996	0.621874	0.46536	0.32142
343	1	0.794233	0.77744	0.77744	0	0.643392	0.942502	0.334745	0.427775	0.280397
344	1	0.830497	0.746129	0.811888	0.410418	0.555662	0.916996	0.621874	0.46536	0.325805
345	1	0.830497	0.746129	0.811888	0.410418	0.555662	0.916996	0.621874	0.46536	0.325805
346	1	0.811888	0.746129	0.830497	0.439853	0.53077	0.916996	0.621874	0.45237	0.317091
347	1	0.746129	0.746129	0.77744	0	0.654678	0.916996	0.343924	0.421891	0.247241
348	1	0.830497	0.761429	0.811888	0.421891	0.53077	0.916996	0.601621	0.439853	0.353354
349	1	0.77744	0.666346	0.472043	0	0.472043	0.916996	0.794233	0.522858	0.28822
350	1	0.746129	0.731481	0.77744	0	0.654678	0.916996	0.343924	0.416107	0.254338
351	1	0.746129	0.746129	0.77744	0	0.654678	0.916996	0.339304	0.421891	0.254338
352	1	0.811888	0.761429	0.811888	0.427775	0.538869	0.916996	0.611599	0.439853	0.339304
353	1	0.794233	0.761429	0.761429	0.433761	0.485813	0.942502	0.632465	0.621874	0.325805
354	1	0.830497	0.746129	0.811888	0.410418	0.555662	0.916996	0.621874	0.46536	0.325805
355	1	0.811888	0.746129	0.830497	0.439853	0.538869	0.916996	0.611599	0.458804	0.317091
356	1	0.794233	0.77744	0.77744	0.427775	0.485813	0.916996	0.632465	0.621874	0.334745
357	1	0.830497	0.761429	0.811888	0.427775	0.53077	0.916996	0.601621	0.446055	0.353354
358	1	0.830497	0.761429	0.811888	0.410418	0.53077	0.916996	0.601621	0.433761	0.353354
359	1	0.830497	0.746129	0.811888	0.410418	0.555662	0.916996	0.621874	0.46536	0.325805
360	1	0.811888	0.761429	0.811888	0.427775	0.538869	0.916996	0.611599	0.446055	0.334745
361	1	0.77744	0.666346	0.478859	0	0.472043	0.916996	0.794233	0.53077	0.28822
362	1	0.830497	0.77744	0.811888	0.421891	0.53077	0.916996	0.601621	0.439853	0.348607
363	1	0.77744	0.666346	0.472043	0	0.46536	0.916996	0.794233	0.522858	0.28822
364	1	0.811888	0.761429	0.761429	0.433761	0.485813	0.942502	0.632465	0.621874	0.325805
365	1	0.830497	0.761429	0.811888	0.421891	0.53077	0.916996	0.601621	0.439853	0.353354
366	1	0.830497	0.746129	0.811888	0.410418	0.555662	0.916996	0.621874	0.472043	0.317091
367	1	0.830497	0.746129	0.811888	0.410418	0.555662	0.916996	0.621874	0.46536	0.325805
368	1	0.746129	0.746129	0.77744	0	0.654678	0.942502	0.343924	0.421891	0.247241
369	1	0.77744	0.666346	0.478859	0	0.472043	0.916996	0.794233	0.53077	0.28822
370	1	0.830497	0.746129	0.811888	0.410418	0.555662	0.916996	0.621874	0.472043	0.325805
371	1	0.811888	0.761429	0.761429	0.433761	0.485813	0.942502	0.632465	0.621874	0.32142
372	1	0.761429	0.746129	0.794233	0	0.643392	0.916996	0.334745	0.416107	0.254338
373	1	0.811888	0.746129	0.830497	0.458804	0.53077	0.916996	0.621874	0.446055	0.30442
374	1	0.830497	0.761429	0.811888	0.416107	0.538869	0.916996	0.611599	0.433761	0.353354
375	1	0.794233	0.761429	0.761429	0.433761	0.485813	0.942502	0.632465	0.621874	0.325805
376	1	0.794233	0.761429	0.761429	0.439853	0.478859	0.942502	0.632465	0.632465	0.325805
377	1	0.830497	0.746129	0.811888	0.410418	0.555662	0.916996	0.621874	0.472043	0.325805
378	1	0.830497	0.746129	0.811888	0.410418	0.555662	0.916996	0.621874	0.472043	0.32142
379	1	0.794233	0.761429	0.77744	0.427775	0.485813	0.916996	0.632465	0.621874	0.339304
380	1	0.830497	0.731481	0.811888	0.427775	0.547163	0.916996	0.811888	0.515123	0.325805
381	1	0.811888	0.761429	0.811888	0.427775	0.538869	0.916996	0.611599	0.446055	0.343924
382	1	0.761429	0.746129	0.77744	0	0.643392	0.916996	0.339304	0.421891	0.261584
383	1	0.77744	0.666346	0.472043	0	0.472043	0.916996	0.794233	0.53077	0.28822
384	1	0.77744	0.666346	0.472043	0	0.472043	0.916996	0.794233	0.53077	0.28822
385	1	0.830497	0.77744	0.811888	0.421891	0.53077	0.916996	0.601621	0.439853	0.353354
386	1	0.746129	0.746129	0.77744	0	0.654678	0.916996	0.343924	0.421891	0.243747
387	1	0.830497	0.746129	0.811888	0.410418	0.555662	0.916996	0.621874	0.46536	0.325805
388	1	0.830497	0.761429	0.811888	0.416107	0.53077	0.916996	0.601621	0.439853	0.353354
389	1	0.811888	0.761429	0.811888	0.427775	0.538869	0.916996	0.611599	0.446055	0.334745
390	1	0.811888	0.761429	0.811888	0.427775	0.538869	0.916996	0.611599	0.446055	0.343924
391	1	0.830497	0.731481	0.811888	0.433761	0.547163	0.916996	0.811888	0.515123	0.317091
392	1	0.811888	0.746129	0.830497	0.439853	0.538869	0.916996	0.611599	0.458804	0.312815
393	1	0.761429	0.761429	0.77744	0	0.643392	0.942502	0.330246	0.410418	0.268987
394	1	0.794233	0.761429	0.77744	0.433761	0.478859	0.942502	0.643392	0.621874	0.343924
395	1	0.811888	0.746129	0.830497	0.458804	0.53077	0.916996	0.621874	0.446055	0.308592
396	1	0.761429	0.761429	0.77744	0	0.643392	0.942502	0.343924	0.421891	0.261584
397	1	0.830497	0.746129	0.811888	0.410418	0.555662	0.916996	0.621874	0.472043	0.317091
398	1	0.77744	0.666346	0.478859	0	0.46536	0.916996	0.794233	0.53077	0.284286
399	1	0.830497	0.746129	0.811888	0.410418	0.555662	0.916996	0.621874	0.46536	0.325805
400	1	0.761429	0.746129	0.77744	0	0.643392	0.942502	0.343924	0.427775	0.268987
401	1	0.830497	0.746129	0.811888	0.410418	0.555662	0.916996	0.621874	0.472043	0.325805
402	1	0.77744	0.77744	0.77744	0	0.643392	0.942502	0.339304	0.421891	0.272748
403	1	0.77744	0.666346	0.472043	0	0.46536	0.916996	0.794233	0.53077	0.28822
404	1	0.830497	0.731481	0.811888	0.427775	0.547163	0.916996	0.811888	0.515123	0.32142
405	1	0.761429	0.746129	0.794233	0	0.643392	0.916996	0.339304	0.421891	0.247241
406	1	0.77744	0.666346	0.478859	0	0.46536	0.916996	0.794233	0.522858	0.280397
407	1	0.830497	0.731481	0.811888	0.427775	0.547163	0.916996	0.811888	0.515123	0.317091
408	1	0.830497	0.746129	0.811888	0.410418	0.555662	0.916996	0.621874	0.472043	0.317091
409	1	0.830497	0.731481	0.811888	0.433761	0.547163	0.916996	0.811888	0.515123	0.317091
410	1	0.830497	0.746129	0.811888	0.404821	0.555662	0.916996	0.621874	0.472043	0.32142
411	1	0.794233	0.77744	0.77744	0.427775	0.46536	0.916996	0.632465	0.621874	0.339304
412	1	0.830497	0.746129	0.811888	0.410418	0.555662	0.916996	0.621874	0.46536	0.325805
413	1	0.77744	0.666346	0.472043	0	0.46536	0.916996	0.794233	0.522858	0.28822
414	1	0.794233	0.77744	0.77744	0	0.643392	0.942502	0.334745	0.427775	0.276551
415	1	0.746129	0.746129	0.77744	0	0.654678	0.916996	0.334745	0.421891	0.250771
416	1	0.830497	0.731481	0.811888	0.433761	0.547163	0.916996	0.811888	0.515123	0.32142
417	1	0.746129	0.746129	0.77744	0	0.654678	0.916996	0.334745	0.421891	0.247241
418	1	0.746129	0.746129	0.77744	0	0.654678	0.916996	0.339304	0.416107	0.254338
419	1	0.830497	0.731481	0.811888	0.427775	0.547163	0.916996	0.811888	0.515123	0.32142
420	1	0.830497	0.731481	0.811888	0.427775	0.547163	0.916996	0.811888	0.515123	0.325805
421	1	0.811888	0.746129	0.830497	0.439853	0.53077	0.916996	0.611599	0.45237	0.317091
422	1	0.830497	0.731481	0.811888	0.427775	0.547163	0.916996	0.811888	0.515123	0.325805
423	1	0.830497	0.761429	0.811888	0.416107	0.538869	0.916996	0.611599	0.439853	0.348607
424	1	0.830497	0.746129	0.811888	0.410418	0.555662	0.916996	0.621874	0.46536	0.325805
425	1	0.794233	0.77744	0.77744	0.421891	0.485813	0.916996	0.632465	0.632465	0.330246
426	1	0.794233	0.77744	0.77744	0	0.643392	0.942502	0.334745	0.421891	0.268987
427	1	0.830497	0.746129	0.794233	0.404821	0.555662	0.916996	0.621874	0.472043	0.317091
428	1	0.794233	0.761429	0.77744	0.427775	0.472043	0.916996	0.632465	0.621874	0.334745
429	1	0.811888	0.746129	0.811888	0.458804	0.53077	0.916996	0.621874	0.446055	0.300298
430	1	0.830497	0.731481	0.811888	0.427775	0.555662	0.916996	0.811888	0.515123	0.32142
431	1	0.830497	0.731481	0.811888	0.427775	0.547163	0.916996	0.811888	0.515123	0.317091
432	1	0.811888	0.746129	0.830497	0.439853	0.53077	0.916996	0.621874	0.45237	0.317091
433	1	0.811888	0.746129	0.830497	0.458804	0.53077	0.916996	0.621874	0.446055	0.30442
434	1	0.811888	0.746129	0.830497	0.439853	0.538869	0.916996	0.611599	0.458804	0.312815
435	1	0.830497	0.761429	0.811888	0.410418	0.53077	0.916996	0.601621	0.433761	0.343924
436	1	0.794233	0.761429	0.761429	0.439853	0.478859	0.942502	0.632465	0.632465	0.325805
437	1	0.830497	0.731481	0.811888	0.433761	0.547163	0.916996	0.811888	0.515123	0.317091
438	1	0.811888	0.761429	0.811888	0.427775	0.538869	0.916996	0.611599	0.446055	0.348607
439	1	0.830497	0.731481	0.811888	0.427775	0.547163	0.916996	0.811888	0.515123	0.32142
440	1	0.77744	0.666346	0.472043	0	0.46536	0.916996	0.794233	0.522858	0.284286
441	1	0.77744	0.77744	0.77744	0	0.643392	0.942502	0.339304	0.421891	0.280397
442	1	0.77744	0.77744	0.77744	0	0.643392	0.942502	0.343924	0.416107	0.265266
443	1	0.830497	0.746129	0.811888	0.410418	0.555662	0.916996	0.621874	0.472043	0.32142
444	1	0.794233	0.761429	0.761429	0.439853	0.478859	0.942502	0.632465	0.632465	0.330246
445	1	0.830497	0.761429	0.811888	0.416107	0.538869	0.916996	0.611599	0.433761	0.348607
446	1	0.830497	0.746129	0.811888	0.404821	0.555662	0.916996	0.621874	0.472043	0.317091
447	1	0.830497	0.746129	0.811888	0.410418	0.555662	0.916996	0.621874	0.472043	0.317091
448	1	0.77744	0.666346	0.478859	0	0.458804	0.916996	0.794233	0.522858	0.280397
449	1	0.811888	0.746129	0.811888	0.458804	0.53077	0.916996	0.621874	0.446055	0.300298
450	1	0.811888	0.761429	0.811888	0.427775	0.538869	0.916996	0.611599	0.446055	0.343924
451	1	0.830497	0.761429	0.811888	0.416107	0.53077	0.916996	0.601621	0.439853	0.353354
452	1	0.77744	0.666346	0.478859	0	0.472043	0.916996	0.794233	0.53077	0.28822
453	1	0.794233	0.761429	0.77744	0.433761	0.485813	0.942502	0.643392	0.621874	0.339304
454	1	0.811888	0.746129	0.830497	0.458804	0.53077	0.916996	0.621874	0.446055	0.30442
455	1	0.77744	0.666346	0.472043	0	0.472043	0.916996	0.794233	0.53077	0.28822
456	1	0.811888	0.746129	0.830497	0.45237	0.53077	0.916996	0.621874	0.446055	0.308592
457	1	0.811888	0.746129	0.830497	0.439853	0.538869	0.916996	0.611599	0.458804	0.317091
458	1	0.811888	0.761429	0.811888	0.427775	0.538869	0.916996	0.611599	0.446055	0.343924
459	1	0.794233	0.77744	0.77744	0.421891	0.46536	0.916996	0.632465	0.632465	0.334745
460	1	0.77744	0.77744	0.77744	0	0.643392	0.942502	0.339304	0.421891	0.268987
461	1	0.761429	0.746129	0.77744	0	0.643392	0.942502	0.343924	0.427775	0.265266
462	1	0.830497	0.731481	0.811888	0.433761	0.547163	0.916996	0.811888	0.515123	0.317091
463	1	0.830497	0.746129	0.811888	0.410418	0.555662	0.916996	0.621874	0.46536	0.325805
464	1	0.830497	0.761429	0.811888	0.421891	0.53077	0.916996	0.601621	0.439853	0.348607
465	1	0.77744	0.666346	0.472043	0	0.472043	0.916996	0.794233	0.53077	0.28822
466	1	0.77744	0.666346	0.472043	0	0.46536	0.916996	0.794233	0.522858	0.28822
467	1	0.830497	0.746129	0.811888	0.410418	0.555662	0.916996	0.621874	0.472043	0.32142
468	1	0.811888	0.746129	0.830497	0.458804	0.53077	0.916996	0.621874	0.446055	0.30442
469	1	0.811888	0.746129	0.830497	0.439853	0.538869	0.916996	0.611599	0.458804	0.317091
470	1	0.830497	0.761429	0.811888	0.421891	0.53077	0.916996	0.601621	0.439853	0.348607
471	1	0.830497	0.731481	0.811888	0.427775	0.547163	0.916996	0.811888	0.515123	0.325805
472	1	0.77744	0.666346	0.472043	0	0.472043	0.916996	0.794233	0.53077	0.28822
473	1	0.77744	0.666346	0.472043	0	0.46536	0.916996	0.794233	0.522858	0.28822
474	1	0.830497	0.746129	0.811888	0.410418	0.555662	0.916996	0.621874	0.46536	0.325805
475	1	0.794233	0.77744	0.77744	0	0.643392	0.942502	0.339304	0.421891	0.265266
476	1	0.761429	0.746129	0.794233	0	0.643392	0.916996	0.339304	0.416107	0.250771
477	1	0.830497	0.746129	0.811888	0.410418	0.555662	0.916996	0.621874	0.46536	0.330246
478	1	0.794233	0.761429	0.761429	0.439853	0.478859	0.916996	0.632465	0.632465	0.330246
479	1	0.77744	0.666346	0.478859	0	0.472043	0.916996	0.794233	0.53077	0.284286
480	1	0.77744	0.77744	0.77744	0	0.643392	0.942502	0.339304	0.410418	0.268987
481	1	0.794233	0.77744	0.77744	0.421891	0.46536	0.916996	0.632465	0.632465	0.334745
482	1	0.811888	0.761429	0.811888	0.427775	0.538869	0.916996	0.611599	0.446055	0.348607
483	1	0.794233	0.761429	0.761429	0.433761	0.485813	0.942502	0.632465	0.621874	0.325805
484	1	0.77744	0.666346	0.478859	0	0.46536	0.916996	0.794233	0.53077	0.28822
485	1	0.761429	0.746129	0.77744	0	0.654678	0.942502	0.343924	0.416107	0.265266
486	1	0.77744	0.77744	0.77744	0	0.643392	0.942502	0.339304	0.416107	0.272748
487	1	0.811888	0.746129	0.830497	0.45237	0.53077	0.916996	0.621874	0.446055	0.308592
488	1	0.794233	0.77744	0.77744	0.421891	0.485813	0.916996	0.632465	0.621874	0.334745
489	1	0.811888	0.761429	0.811888	0.427775	0.538869	0.916996	0.611599	0.439853	0.334745
490	1	0.77744	0.666346	0.478859	0	0.46536	0.916996	0.794233	0.53077	0.284286
491	1	0.811888	0.761429	0.811888	0.427775	0.538869	0.916996	0.611599	0.446055	0.348607
492	1	0.811888	0.746129	0.830497	0.458804	0.53077	0.916996	0.621874	0.439853	0.30442
493	1	0.830497	0.731481	0.811888	0.427775	0.547163	0.916996	0.811888	0.515123	0.32142
494	1	0.830497	0.761429	0.811888	0.416107	0.53077	0.916996	0.601621	0.433761	0.343924
495	1	0.77744	0.77744	0.77744	0	0.643392	0.942502	0.339304	0.421891	0.257942
496	1	0.830497	0.731481	0.811888	0.433761	0.547163	0.916996	0.811888	0.515123	0.317091
497	1	0.794233	0.761429	0.77744	0.421891	0.46536	0.916996	0.632465	0.632465	0.334745
498	1	0.77744	0.77744	0.77744	0	0.643392	0.942502	0.339304	0.421891	0.268987
499	1	0.811888	0.746129	0.830497	0.439853	0.53077	0.916996	0.611599	0.458804	0.312815
500	1	0.811888	0.746129	0.830497	0.439853	0.53077	0.916996	0.611599	0.458804	0.312815
501	1	0.77744	0.666346	0.478859	0	0.46536	0.916996	0.794233	0.522858	0.280397
502	1	0.830497	0.77744	0.811888	0.427775	0.53077	0.916996	0.601621	0.439853	0.348607
503	1	0.811888	0.746129	0.830497	0.458804	0.53077	0.916996	0.621874	0.446055	0.30442
504	1	0.830497	0.746129	0.811888	0.410418	0.555662	0.916996	0.621874	0.472043	0.325805
505	1	0.830497	0.746129	0.811888	0.410418	0.555662	0.916996	0.621874	0.472043	0.325805
506	1	0.811888	0.746129	0.830497	0.439853	0.53077	0.916996	0.611599	0.45237	0.317091
507	1	0.794233	0.77744	0.77744	0.427775	0.485813	0.916996	0.632465	0.632465	0.330246
508	1	0.761429	0.761429	0.77744	0	0.643392	0.916996	0.334745	0.410418	0.268987
509	1	0.746129	0.746129	0.794233	0	0.643392	0.916996	0.339304	0.416107	0.247241
510	1	0.794233	0.761429	0.77744	0.433761	0.478859	0.942502	0.643392	0.621874	0.339304
511	1	0.811888	0.761429	0.811888	0.427775	0.538869	0.916996	0.611599	0.439853	0.348607
512	1	0.794233	0.761429	0.761429	0.433761	0.485813	0.942502	0.632465	0.621874	0.32142
513	1	0.811888	0.746129	0.830497	0.458804	0.53077	0.916996	0.621874	0.446055	0.30442
514	1	0.794233	0.77744	0.77744	0.427775	0.485813	0.916996	0.632465	0.621874	0.334745
515	1	0.830497	0.731481	0.811888	0.427775	0.547163	0.916996	0.811888	0.515123	0.317091
516	1	0.811888	0.746129	0.830497	0.439853	0.538869	0.916996	0.611599	0.458804	0.312815
517	1	0.830497	0.746129	0.794233	0.404821	0.555662	0.916996	0.621874	0.472043	0.317091
518	1	0.811888	0.761429	0.811888	0.421891	0.538869	0.916996	0.611599	0.439853	0.353354
519	1	0.830497	0.746129	0.811888	0.410418	0.555662	0.916996	0.621874	0.46536	0.325805
520	1	0.830497	0.731481	0.811888	0.427775	0.547163	0.916996	0.811888	0.515123	0.32142
521	1	0.830497	0.746129	0.811888	0.410418	0.555662	0.916996	0.621874	0.46536	0.325805
522	1	0.830497	0.746129	0.811888	0.410418	0.555662	0.916996	0.621874	0.46536	0.325805
523	1	0.794233	0.77744	0.77744	0.421891	0.472043	0.942502	0.632465	0.621874	0.339304
524	1	0.746129	0.731481	0.77744	0	0.654678	0.916996	0.343924	0.421891	0.257942
525	1	0.77744	0.666346	0.478859	0	0.46536	0.916996	0.794233	0.53077	0.284286
526	1	0.77744	0.666346	0.472043	0	0.472043	0.916996	0.794233	0.53077	0.28822
527	1	0.746129	0.746129	0.77744	0	0.643392	0.916996	0.339304	0.421891	0.250771
528	1	0.77744	0.666346	0.472043	0	0.472043	0.916996	0.794233	0.53077	0.28822
529	1	0.77744	0.666346	0.478859	0	0.46536	0.916996	0.794233	0.522858	0.280397
530	1	0.794233	0.761429	0.761429	0.433761	0.485813	0.942502	0.632465	0.621874	0.32142
531	1	0.794233	0.761429	0.761429	0.433761	0.485813	0.942502	0.632465	0.632465	0.325805
532	1	0.811888	0.746129	0.830497	0.439853	0.538869	0.916996	0.611599	0.458804	0.312815
533	1	0.746129	0.731481	0.77744	0	0.666346	0.916996	0.343924	0.421891	0.257942
534	1	0.794233	0.761429	0.77744	0.433761	0.478859	0.942502	0.643392	0.621874	0.339304
535	1	0.830497	0.746129	0.811888	0.410418	0.555662	0.916996	0.621874	0.46536	0.330246
536	1	0.794233	0.77744	0.77744	0	0.643392	0.942502	0.334745	0.416107	0.254338
537	1	0.830497	0.761429	0.811888	0.421891	0.53077	0.916996	0.601621	0.446055	0.353354
538	1	0.77744	0.761429	0.77744	0	0.643392	0.916996	0.339304	0.421891	0.268987
539	1	0.746129	0.746129	0.77744	0	0.654678	0.942502	0.343924	0.427775	0.257942
540	1	0.794233	0.77744	0.77744	0	0.643392	0.942502	0.343924	0.416107	0.265266
541	1	0.830497	0.761429	0.811888	0.416107	0.53077	0.916996	0.601621	0.433761	0.343924
542	1	0.830497	0.746129	0.811888	0.410418	0.555662	0.916996	0.621874	0.46536	0.325805
543	1	0.830497	0.731481	0.811888	0.427775	0.547163	0.916996	0.811888	0.515123	0.32142
544	1	0.830497	0.731481	0.811888	0.433761	0.547163	0.916996	0.811888	0.515123	0.32142
545	1	0.830497	0.746129	0.811888	0.410418	0.555662	0.916996	0.621874	0.472043	0.317091
546	1	0.830497	0.731481	0.811888	0.433761	0.547163	0.916996	0.811888	0.515123	0.317091
547	1	0.830497	0.746129	0.811888	0.410418	0.555662	0.916996	0.621874	0.472043	0.32142
548	1	0.746129	0.746129	0.794233	0	0.654678	0.916996	0.339304	0.416107	0.247241
549	1	0.830497	0.731481	0.811888	0.433761	0.547163	0.916996	0.811888	0.515123	0.317091
550	1	0.77744	0.666346	0.478859	0	0.472043	0.916996	0.794233	0.53077	0.28822
551	1	0.830497	0.761429	0.811888	0.421891	0.53077	0.916996	0.601621	0.439853	0.353354
552	1	0.811888	0.746129	0.811888	0.458804	0.53077	0.916996	0.621874	0.446055	0.300298
553	1	0.794233	0.77744	0.77744	0	0.643392	0.942502	0.339304	0.421891	0.265266
554	1	0.746129	0.731481	0.77744	0	0.666346	0.916996	0.339304	0.421891	0.261584
555	1	0.830497	0.77744	0.811888	0.421891	0.53077	0.916996	0.601621	0.439853	0.348607
556	1	0.811888	0.746129	0.811888	0.458804	0.53077	0.916996	0.621874	0.446055	0.300298
557	1	0.811888	0.746129	0.811888	0.458804	0.53077	0.916996	0.621874	0.446055	0.30442
558	1	0.746129	0.746129	0.794233	0	0.643392	0.916996	0.339304	0.416107	0.247241
559	1	0.830497	0.746129	0.811888	0.410418	0.555662	0.916996	0.621874	0.472043	0.317091
560	1	0.830497	0.731481	0.811888	0.427775	0.547163	0.916996	0.811888	0.515123	0.32142
561	1	0.830497	0.731481	0.811888	0.427775	0.547163	0.916996	0.811888	0.522858	0.32142
562	1	0.761429	0.746129	0.77744	0	0.643392	0.942502	0.343924	0.421891	0.265266
563	1	0.77744	0.761429	0.77744	0	0.643392	0.916996	0.339304	0.416107	0.268987
564	1	0.811888	0.746129	0.830497	0.439853	0.53077	0.916996	0.611599	0.45237	0.317091
565	1	0.811888	0.746129	0.811888	0.458804	0.53077	0.916996	0.621874	0.446055	0.30442
566	1	0.794233	0.761429	0.77744	0.421891	0.472043	0.916996	0.632465	0.621874	0.334745
567	1	0.811888	0.746129	0.830497	0.439853	0.53077	0.916996	0.611599	0.458804	0.312815
568	1	0.77744	0.761429	0.77744	0	0.643392	0.916996	0.343924	0.421891	0.265266
569	1	0.77744	0.666346	0.478859	0	0.472043	0.916996	0.794233	0.53077	0.28822
570	1	0.811888	0.746129	0.811888	0.458804	0.53077	0.916996	0.621874	0.446055	0.300298
571	1	0.830497	0.731481	0.811888	0.427775	0.547163	0.916996	0.811888	0.522858	0.32142
572	1	0.77744	0.77744	0.77744	0	0.643392	0.942502	0.339304	0.416107	0.265266
573	1	0.746129	0.746129	0.794233	0	0.643392	0.916996	0.334745	0.421891	0.257942
574	1	0.794233	0.761429	0.77744	0.433761	0.478859	0.942502	0.643392	0.621874	0.339304
575	1	0.811888	0.761429	0.761429	0.433761	0.485813	0.942502	0.632465	0.621874	0.32142
576	1	0.77744	0.77744	0.77744	0	0.643392	0.942502	0.343924	0.421891	0.280397
577	1	0.794233	0.77744	0.77744	0.427775	0.485813	0.916996	0.632465	0.621874	0.334745
578	1	0.830497	0.731481	0.811888	0.427775	0.547163	0.916996	0.811888	0.515123	0.32142
579	1	0.811888	0.746129	0.830497	0.439853	0.53077	0.916996	0.611599	0.45237	0.317091
580	1	0.830497	0.731481	0.811888	0.427775	0.547163	0.916996	0.811888	0.515123	0.325805
581	1	0.746129	0.746129	0.77744	0	0.643392	0.916996	0.339304	0.427775	0.254338
582	1	0.830497	0.746129	0.811888	0.410418	0.555662	0.916996	0.621874	0.46536	0.330246
583	1	0.811888	0.746129	0.830497	0.45237	0.53077	0.916996	0.621874	0.446055	0.308592
584	1	0.811888	0.746129	0.830497	0.439853	0.538869	0.916996	0.611599	0.458804	0.317091
585	1	0.794233	0.761429	0.77744	0.433761	0.478859	0.942502	0.643392	0.632465	0.334745
586	1	0.830497	0.746129	0.811888	0.410418	0.555662	0.916996	0.621874	0.46536	0.325805
587	1	0.746129	0.731481	0.77744	0	0.654678	0.916996	0.334745	0.416107	0.254338
588	1	0.794233	0.761429	0.77744	0.433761	0.478859	0.942502	0.643392	0.621874	0.343924
589	1	0.830497	0.731481	0.811888	0.427775	0.547163	0.916996	0.811888	0.515123	0.32142
590	1	0.761429	0.746129	0.794233	0	0.643392	0.916996	0.334745	0.416107	0.250771
591	1	0.77744	0.666346	0.472043	0	0.472043	0.916996	0.794233	0.522858	0.28822
592	1	0.811888	0.746129	0.830497	0.458804	0.53077	0.916996	0.621874	0.439853	0.300298
593	1	0.77744	0.666346	0.478859	0	0.46536	0.916996	0.794233	0.53077	0.28822
594	1	0.77744	0.666346	0.472043	0	0.472043	0.916996	0.794233	0.53077	0.28822
595	1	0.811888	0.761429	0.761429	0.433761	0.485813	0.942502	0.632465	0.621874	0.32142
596	1	0.794233	0.77744	0.77744	0.427775	0.472043	0.942502	0.632465	0.632465	0.339304
597	1	0.746129	0.731481	0.77744	0	0.654678	0.916996	0.343924	0.421891	0.257942
598	1	0.811888	0.746129	0.830497	0.439853	0.538869	0.916996	0.611599	0.458804	0.317091
599	1	0.794233	0.761429	0.77744	0.433761	0.478859	0.916996	0.643392	0.621874	0.339304
600	1	0.77744	0.761429	0.77744	0	0.643392	0.942502	0.339304	0.421891	0.265266
601	1	0.830497	0.731481	0.811888	0.427775	0.547163	0.916996	0.811888	0.522858	0.325805
602	1	0.794233	0.761429	0.761429	0.433761	0.485813	0.942502	0.632465	0.632465	0.325805
603	1	0.830497	0.731481	0.811888	0.427775	0.547163	0.916996	0.811888	0.515123	0.317091
604	1	0.811888	0.746129	0.811888	0.458804	0.53077	0.916996	0.621874	0.446055	0.30442
605	1	0.77744	0.666346	0.478859	0	0.458804	0.916996	0.794233	0.522858	0.280397
606	1	0.811888	0.761429	0.811888	0.427775	0.538869	0.916996	0.611599	0.446055	0.343924
607	1	0.830497	0.731481	0.811888	0.427775	0.547163	0.916996	0.811888	0.515123	0.325805
608	1	0.811888	0.746129	0.830497	0.45237	0.53077	0.916996	0.621874	0.446055	0.308592
609	1	0.77744	0.666346	0.472043	0	0.472043	0.916996	0.794233	0.53077	0.28822
610	1	0.77744	0.666346	0.478859	0	0.46536	0.916996	0.794233	0.53077	0.28822
611	1	0.811888	0.746129	0.830497	0.439853	0.53077	0.916996	0.611599	0.45237	0.317091
612	1	0.811888	0.746129	0.830497	0.439853	0.538869	0.916996	0.611599	0.458804	0.317091
613	1	0.811888	0.746129	0.811888	0.458804	0.53077	0.916996	0.621874	0.446055	0.300298
614	1	0.746129	0.746129	0.77744	0	0.654678	0.916996	0.339304	0.416107	0.254338
615	1	0.830497	0.746129	0.811888	0.410418	0.555662	0.916996	0.621874	0.472043	0.32142
616	1	0.811888	0.761429	0.811888	0.427775	0.538869	0.916996	0.611599	0.446055	0.348607
617	1	0.77744	0.666346	0.472043	0	0.46536	0.916996	0.794233	0.522858	0.284286
618	1	0.830497	0.761429	0.811888	0.421891	0.538869	0.916996	0.611599	0.439853	0.348607
619	1	0.830497	0.746129	0.811888	0.410418	0.555662	0.916996	0.621874	0.472043	0.317091
620	1	0.811888	0.746129	0.830497	0.458804	0.53077	0.916996	0.621874	0.446055	0.30442
621	1	0.761429	0.746129	0.77744	0	0.654678	0.942502	0.343924	0.416107	0.272748
622	1	0.794233	0.761429	0.761429	0.433761	0.485813	0.942502	0.632465	0.632465	0.325805
623	1	0.811888	0.746129	0.830497	0.45237	0.53077	0.916996	0.621874	0.446055	0.308592
624	1	0.811888	0.746129	0.811888	0.458804	0.53077	0.916996	0.621874	0.446055	0.300298
625	1	0.794233	0.761429	0.761429	0.433761	0.485813	0.942502	0.632465	0.621874	0.32142
626	1	0.811888	0.746129	0.830497	0.458804	0.53077	0.916996	0.621874	0.446055	0.30442
627	1	0.830497	0.746129	0.811888	0.410418	0.555662	0.916996	0.621874	0.46536	0.325805
628	1	0.830497	0.731481	0.811888	0.427775	0.547163	0.916996	0.811888	0.515123	0.325805
629	1	0.830497	0.731481	0.811888	0.427775	0.555662	0.916996	0.811888	0.515123	0.32142
630	1	0.794233	0.77744	0.77744	0	0.643392	0.942502	0.339304	0.421891	0.265266
631	1	0.811888	0.746129	0.830497	0.458804	0.53077	0.916996	0.621874	0.446055	0.30442
632	1	0.830497	0.746129	0.811888	0.404821	0.555662	0.916996	0.621874	0.472043	0.32142
633	1	0.830497	0.746129	0.794233	0.410418	0.555662	0.916996	0.621874	0.472043	0.317091
634	1	0.746129	0.746129	0.77744	0	0.654678	0.916996	0.343924	0.421891	0.243747
635	1	0.830497	0.746129	0.811888	0.410418	0.555662	0.916996	0.621874	0.472043	0.325805
636	1	0.77744	0.666346	0.472043	0	0.472043	0.916996	0.794233	0.53077	0.28822
637	1	0.830497	0.731481	0.811888	0.427775	0.547163	0.916996	0.811888	0.522858	0.32142
638	1	0.811888	0.746129	0.811888	0.458804	0.53077	0.916996	0.621874	0.446055	0.300298
639	1	0.830497	0.731481	0.811888	0.427775	0.547163	0.916996	0.811888	0.515123	0.325805
640	1	0.77744	0.666346	0.472043	0	0.472043	0.916996	0.794233	0.53077	0.28822
641	1	0.811888	0.761429	0.811888	0.427775	0.538869	0.916996	0.611599	0.446055	0.348607
642	1	0.794233	0.761429	0.77744	0.433761	0.485813	0.916996	0.632465	0.621874	0.334745
643	1	0.746129	0.746129	0.77744	0	0.654678	0.916996	0.343924	0.416107	0.250771
644	1	0.830497	0.731481	0.811888	0.433761	0.547163	0.916996	0.811888	0.515123	0.32142
645	1	0.746129	0.746129	0.77744	0	0.654678	0.916996	0.339304	0.421891	0.250771
646	1	0.811888	0.746129	0.830497	0.439853	0.53077	0.916996	0.611599	0.45237	0.317091
647	1	0.830497	0.731481	0.811888	0.427775	0.547163	0.916996	0.811888	0.515123	0.32142
648	1	0.811888	0.746129	0.830497	0.439853	0.53077	0.916996	0.621874	0.45237	0.317091
649	1	0.830497	0.761429	0.811888	0.421891	0.53077	0.916996	0.601621	0.439853	0.348607
650	1	0.811888	0.746129	0.830497	0.439853	0.53077	0.916996	0.611599	0.45237	0.317091
651	1	0.830497	0.731481	0.811888	0.427775	0.547163	0.916996	0.811888	0.507558	0.32142
652	1	0.811888	0.761429	0.811888	0.427775	0.538869	0.916996	0.611599	0.446055	0.348607
653	1	0.77744	0.666346	0.478859	0	0.46536	0.916996	0.794233	0.53077	0.284286
654	1	0.746129	0.731481	0.77744	0	0.654678	0.916996	0.343924	0.421891	0.257942
655	1	0.794233	0.761429	0.761429	0.433761	0.485813	0.942502	0.632465	0.632465	0.325805
656	1	0.794233	0.761429	0.761429	0.433761	0.485813	0.942502	0.632465	0.621874	0.325805
657	1	0.811888	0.746129	0.830497	0.458804	0.53077	0.916996	0.621874	0.446055	0.30442
658	1	0.830497	0.746129	0.811888	0.410418	0.555662	0.916996	0.621874	0.46536	0.325805
659	1	0.830497	0.746129	0.811888	0.410418	0.555662	0.916996	0.621874	0.46536	0.325805
660	1	0.830497	0.746129	0.811888	0.410418	0.555662	0.916996	0.621874	0.46536	0.325805
661	1	0.830497	0.761429	0.811888	0.421891	0.538869	0.916996	0.611599	0.439853	0.348607
662	1	0.77744	0.666346	0.472043	0	0.472043	0.916996	0.794233	0.53077	0.28822
663	1	0.830497	0.761429	0.811888	0.421891	0.53077	0.916996	0.601621	0.439853	0.348607
664	1	0.77744	0.666346	0.478859	0	0.472043	0.916996	0.794233	0.53077	0.28822
665	1	0.830497	0.746129	0.811888	0.410418	0.555662	0.916996	0.621874	0.46536	0.325805
666	1	0.77744	0.666346	0.472043	0	0.46536	0.916996	0.794233	0.522858	0.28822
667	1	0.830497	0.77744	0.811888	0.416107	0.53077	0.916996	0.601621	0.439853	0.348607
668	1	0.77744	0.666346	0.472043	0	0.46536	0.916996	0.794233	0.522858	0.284286
669	1	0.761429	0.761429	0.77744	0	0.643392	0.916996	0.334745	0.410418	0.268987
670	1	0.77744	0.666346	0.472043	0	0.46536	0.916996	0.794233	0.522858	0.28822
671	1	0.746129	0.746129	0.794233	0	0.643392	0.916996	0.339304	0.416107	0.247241
672	1	0.77744	0.666346	0.478859	0	0.46536	0.916996	0.794233	0.522858	0.280397
673	1	0.794233	0.77744	0.77744	0.427775	0.46536	0.916996	0.632465	0.621874	0.339304
674	1	0.830497	0.731481	0.811888	0.427775	0.547163	0.916996	0.811888	0.515123	0.32142
675	1	0.830497	0.746129	0.811888	0.410418	0.555662	0.916996	0.621874	0.472043	0.317091
676	1	0.77744	0.666346	0.478859	0	0.46536	0.916996	0.794233	0.522858	0.284286
677	1	0.830497	0.746129	0.811888	0.410418	0.555662	0.916996	0.621874	0.472043	0.32142
678	1	0.830497	0.746129	0.811888	0.404821	0.555662	0.916996	0.621874	0.472043	0.317091
679	1	0.830497	0.731481	0.811888	0.427775	0.547163	0.916996	0.811888	0.515123	0.325805
680	1	0.811888	0.746129	0.811888	0.458804	0.53077	0.916996	0.621874	0.446055	0.300298
681	1	0.830497	0.761429	0.811888	0.421891	0.53077	0.916996	0.601621	0.439853	0.353354
682	1	0.830497	0.746129	0.811888	0.410418	0.555662	0.916996	0.621874	0.472043	0.32142
683	1	0.830497	0.77744	0.811888	0.421891	0.53077	0.916996	0.601621	0.439853	0.348607
684	1	0.830497	0.746129	0.811888	0.410418	0.555662	0.916996	0.621874	0.472043	0.32142
685	1	0.830497	0.746129	0.794233	0.404821	0.555662	0.916996	0.621874	0.478859	0.317091
686	1	0.830497	0.746129	0.811888	0.410418	0.555662	0.916996	0.621874	0.472043	0.32142
687	1	0.746129	0.746129	0.77744	0	0.654678	0.916996	0.343924	0.421891	0.250771
688	1	0.77744	0.666346	0.472043	0	0.46536	0.916996	0.794233	0.522858	0.284286
689	1	0.811888	0.746129	0.830497	0.45237	0.53077	0.916996	0.621874	0.446055	0.308592
690	1	0.830497	0.746129	0.811888	0.410418	0.555662	0.916996	0.621874	0.46536	0.325805
691	1	0.77744	0.666346	0.472043	0	0.46536	0.916996	0.794233	0.522858	0.284286
692	1	0.830497	0.746129	0.811888	0.410418	0.555662	0.916996	0.621874	0.46536	0.325805
693	1	0.794233	0.761429	0.761429	0.439853	0.478859	0.942502	0.632465	0.632465	0.330246
694	1	0.746129	0.731481	0.77744	0	0.666346	0.916996	0.343924	0.421891	0.257942
695	1	0.830497	0.731481	0.811888	0.427775	0.547163	0.916996	0.811888	0.515123	0.32142
696	1	0.77744	0.77744	0.77744	0	0.643392	0.942502	0.334745	0.421891	0.268987
697	1	0.830497	0.731481	0.811888	0.427775	0.547163	0.916996	0.811888	0.515123	0.317091
698	1	0.830497	0.746129	0.811888	0.410418	0.555662	0.916996	0.621874	0.472043	0.32142
699	1	0.811888	0.761429	0.811888	0.421891	0.538869	0.916996	0.611599	0.439853	0.348607
700	1	0.830497	0.761429	0.811888	0.421891	0.538869	0.916996	0.611599	0.439853	0.348607
701	1	0.811888	0.761429	0.811888	0.427775	0.538869	0.916996	0.611599	0.446055	0.334745
702	1	0.830497	0.761429	0.811888	0.421891	0.538869	0.916996	0.611599	0.439853	0.348607
703	1	0.77744	0.761429	0.77744	0	0.643392	0.942502	0.334745	0.421891	0.265266
704	1	0.830497	0.746129	0.811888	0.410418	0.555662	0.916996	0.621874	0.46536	0.325805
705	1	0.77744	0.666346	0.472043	0	0.472043	0.916996	0.794233	0.53077	0.28822
706	1	0.794233	0.761429	0.77744	0.427775	0.478859	0.942502	0.632465	0.621874	0.334745
707	1	0.746129	0.746129	0.77744	0	0.643392	0.916996	0.334745	0.421891	0.254338
708	1	0.77744	0.666346	0.472043	0	0.472043	0.916996	0.794233	0.53077	0.28822
709	1	0.811888	0.761429	0.811888	0.427775	0.538869	0.916996	0.611599	0.446055	0.343924
710	1	0.830497	0.746129	0.811888	0.410418	0.555662	0.916996	0.621874	0.472043	0.32142
711	1	0.811888	0.746129	0.830497	0.439853	0.53077	0.916996	0.611599	0.45237	0.317091
712	1	0.830497	0.746129	0.811888	0.410418	0.555662	0.916996	0.621874	0.46536	0.325805
713	1	0.77744	0.666346	0.472043	0	0.46536	0.916996	0.794233	0.522858	0.284286
714	1	0.77744	0.666346	0.478859	0	0.46536	0.916996	0.794233	0.53077	0.284286
715	1	0.77744	0.666346	0.478859	0	0.472043	0.916996	0.794233	0.53077	0.28822
716	1	0.77744	0.77744	0.77744	0	0.643392	0.942502	0.339304	0.421891	0.254338
717	1	0.830497	0.761429	0.811888	0.427775	0.53077	0.916996	0.601621	0.439853	0.348607
718	1	0.830497	0.731481	0.811888	0.427775	0.547163	0.916996	0.811888	0.515123	0.325805
719	1	0.77744	0.666346	0.478859	0	0.458804	0.916996	0.794233	0.522858	0.280397
720	1	0.77744	0.666346	0.478859	0	0.46536	0.916996	0.794233	0.522858	0.280397
721	1	0.830497	0.731481	0.811888	0.427775	0.547163	0.916996	0.811888	0.515123	0.32142
722	1	0.746129	0.746129	0.77744	0	0.654678	0.916996	0.343924	0.421891	0.243747
723	1	0.794233	0.761429	0.761429	0.439853	0.478859	0.916996	0.632465	0.632465	0.330246
724	1	0.794233	0.761429	0.77744	0.433761	0.485813	0.942502	0.643392	0.621874	0.339304
725	1	0.77744	0.666346	0.478859	0	0.46536	0.916996	0.794233	0.522858	0.284286
726	1	0.830497	0.731481	0.811888	0.427775	0.547163	0.916996	0.811888	0.515123	0.32142
727	1	0.794233	0.77744	0.77744	0.427775	0.472043	0.916996	0.621874	0.632465	0.334745
728	1	0.811888	0.746129	0.830497	0.439853	0.538869	0.916996	0.611599	0.458804	0.312815
729	1	0.830497	0.746129	0.811888	0.410418	0.555662	0.916996	0.621874	0.472043	0.325805
730	1	0.830497	0.761429	0.811888	0.410418	0.53077	0.916996	0.601621	0.433761	0.343924
731	1	0.830497	0.731481	0.811888	0.427775	0.547163	0.916996	0.811888	0.515123	0.32142
732	1	0.830497	0.731481	0.811888	0.427775	0.547163	0.916996	0.811888	0.522858	0.325805
733	1	0.761429	0.761429	0.77744	0	0.643392	0.942502	0.330246	0.410418	0.268987
734	1	0.830497	0.746129	0.811888	0.410418	0.555662	0.916996	0.621874	0.46536	0.330246
735	1	0.830497	0.731481	0.811888	0.433761	0.547163	0.916996	0.811888	0.515123	0.32142
736	1	0.830497	0.746129	0.811888	0.410418	0.555662	0.916996	0.621874	0.46536	0.325805
737	1	0.811888	0.746129	0.830497	0.458804	0.53077	0.916996	0.621874	0.446055	0.30442
738	1	0.830497	0.761429	0.811888	0.421891	0.53077	0.916996	0.601621	0.439853	0.353354
739	1	0.77744	0.666346	0.478859	0	0.46536	0.916996	0.794233	0.522858	0.280397
740	1	0.811888	0.746129	0.830497	0.439853	0.538869	0.916996	0.611599	0.458804	0.312815
741	1	0.830497	0.731481	0.811888	0.427775	0.547163	0.916996	0.811888	0.515123	0.317091
742	1	0.794233	0.761429	0.761429	0.433761	0.478859	0.942502	0.632465	0.632465	0.325805
743	1	0.77744	0.666346	0.472043	0	0.46536	0.916996	0.794233	0.522858	0.284286
744	1	0.830497	0.746129	0.811888	0.410418	0.555662	0.916996	0.621874	0.472043	0.317091
745	1	0.830497	0.761429	0.811888	0.421891	0.53077	0.916996	0.601621	0.439853	0.353354
746	1	0.830497	0.761429	0.811888	0.421891	0.53077	0.916996	0.601621	0.446055	0.348607
747	1	0.794233	0.761429	0.761429	0.433761	0.478859	0.942502	0.632465	0.632465	0.325805
748	1	0.830497	0.731481	0.811888	0.427775	0.547163	0.916996	0.811888	0.515123	0.325805
749	1	0.77744	0.77744	0.77744	0	0.643392	0.942502	0.348607	0.427775	0.280397
750	1	0.811888	0.761429	0.811888	0.427775	0.538869	0.916996	0.611599	0.446055	0.343924
751	1	0.794233	0.761429	0.761429	0.433761	0.485813	0.942502	0.632465	0.632465	0.325805
752	1	0.77744	0.666346	0.472043	0	0.472043	0.916996	0.794233	0.53077	0.28822
753	1	0.77744	0.761429	0.77744	0	0.643392	0.942502	0.334745	0.416107	0.268987
754	1	0.811888	0.761429	0.811888	0.421891	0.538869	0.916996	0.611599	0.433761	0.353354
755	1	0.830497	0.731481	0.811888	0.427775	0.547163	0.916996	0.811888	0.515123	0.32142
756	1	0.811888	0.746129	0.830497	0.458804	0.53077	0.916996	0.621874	0.446055	0.30442
757	1	0.811888	0.746129	0.830497	0.458804	0.53077	0.916996	0.621874	0.446055	0.300298
758	1	0.794233	0.77744	0.77744	0.427775	0.46536	0.916996	0.632465	0.621874	0.339304
759	1	0.830497	0.731481	0.811888	0.427775	0.547163	0.916996	0.811888	0.515123	0.317091
760	1	0.830497	0.77744	0.811888	0.421891	0.53077	0.916996	0.601621	0.439853	0.353354
761	1	0.77744	0.666346	0.478859	0	0.458804	0.916996	0.794233	0.522858	0.280397
762	1	0.77744	0.666346	0.478859	0	0.46536	0.916996	0.794233	0.53077	0.284286
763	1	0.77744	0.666346	0.478859	0	0.472043	0.916996	0.794233	0.53077	0.28822
764	1	0.746129	0.746129	0.77744	0	0.654678	0.916996	0.343924	0.421891	0.250771
765	1	0.830497	0.731481	0.811888	0.427775	0.547163	0.916996	0.811888	0.515123	0.32142
766	1	0.77744	0.666346	0.478859	0	0.458804	0.916996	0.794233	0.522858	0.280397
767	1	0.77744	0.666346	0.478859	0	0.472043	0.916996	0.794233	0.53077	0.284286
768	1	0.830497	0.761429	0.811888	0.421891	0.53077	0.916996	0.601621	0.439853	0.353354
769	1	0.77744	0.666346	0.472043	0	0.472043	0.916996	0.794233	0.53077	0.28822
770	1	0.746129	0.746129	0.77744	0	0.666346	0.916996	0.339304	0.421891	0.261584
771	1	0.830497	0.746129	0.811888	0.410418	0.555662	0.916996	0.621874	0.472043	0.32142
772	1	0.830497	0.761429	0.811888	0.410418	0.53077	0.916996	0.601621	0.433761	0.343924
773	1	0.811888	0.761429	0.811888	0.421891	0.538869	0.916996	0.611599	0.439853	0.353354
774	1	0.830497	0.731481	0.811888	0.427775	0.547163	0.916996	0.811888	0.515123	0.325805
775	1	0.811888	0.746129	0.830497	0.439853	0.53077	0.916996	0.611599	0.45237	0.317091
776	1	0.77744	0.666346	0.472043	0	0.46536	0.916996	0.794233	0.522858	0.284286
777	1	0.830497	0.746129	0.811888	0.410418	0.555662	0.916996	0.621874	0.472043	0.32142
778	1	0.830497	0.746129	0.811888	0.410418	0.555662	0.916996	0.621874	0.46536	0.330246
779	1	0.830497	0.761429	0.811888	0.421891	0.53077	0.916996	0.601621	0.439853	0.348607
780	1	0.830497	0.731481	0.811888	0.427775	0.547163	0.916996	0.811888	0.515123	0.317091
781	1	0.811888	0.761429	0.761429	0.433761	0.485813	0.942502	0.632465	0.621874	0.32142
782	1	0.811888	0.761429	0.811888	0.427775	0.538869	0.916996	0.611599	0.446055	0.343924
783	1	0.761429	0.746129	0.794233	0	0.654678	0.916996	0.339304	0.416107	0.247241
784	1	0.77744	0.666346	0.472043	0	0.472043	0.916996	0.794233	0.522858	0.28822
785	1	0.830497	0.746129	0.811888	0.410418	0.555662	0.916996	0.621874	0.472043	0.32142
786	1	0.77744	0.666346	0.478859	0	0.46536	0.916996	0.794233	0.53077	0.284286
787	1	0.746129	0.746129	0.794233	0	0.654678	0.916996	0.330246	0.421891	0.250771
788	1	0.811888	0.746129	0.830497	0.446055	0.53077	0.916996	0.611599	0.45237	0.312815
789	1	0.811888	0.746129	0.830497	0.439853	0.538869	0.916996	0.611599	0.458804	0.312815
790	1	0.746129	0.746129	0.794233	0	0.654678	0.916996	0.334745	0.416107	0.250771
791	1	0.794233	0.761429	0.77744	0.427775	0.478859	0.942502	0.632465	0.621874	0.330246
792	1	0.830497	0.746129	0.811888	0.410418	0.555662	0.916996	0.621874	0.472043	0.32142
793	1	0.811888	0.761429	0.811888	0.427775	0.538869	0.916996	0.611599	0.446055	0.343924
794	1	0.746129	0.731481	0.77744	0	0.666346	0.916996	0.343924	0.416107	0.257942
795	1	0.794233	0.761429	0.761429	0.439853	0.472043	0.916996	0.632465	0.632465	0.330246
796	1	0.77744	0.77744	0.77744	0	0.643392	0.942502	0.343924	0.410418	0.268987
797	1	0.830497	0.746129	0.811888	0.410418	0.555662	0.916996	0.621874	0.46536	0.325805
798	1	0.794233	0.761429	0.761429	0.433761	0.485813	0.942502	0.632465	0.621874	0.32142
799	1	0.811888	0.761429	0.761429	0.427775	0.485813	0.942502	0.632465	0.621874	0.32142
800	1	0.77744	0.77744	0.77744	0	0.643392	0.942502	0.334745	0.416107	0.261584
801	1	0.830497	0.761429	0.811888	0.433761	0.53077	0.916996	0.601621	0.446055	0.353354
802	1	0.830497	0.761429	0.811888	0.410418	0.53077	0.916996	0.601621	0.433761	0.343924
803	1	0.830497	0.731481	0.811888	0.427775	0.547163	0.916996	0.811888	0.515123	0.317091
804	1	0.761429	0.746129	0.77744	0	0.643392	0.942502	0.343924	0.427775	0.265266
805	1	0.830497	0.761429	0.811888	0.416107	0.53077	0.916996	0.601621	0.439853	0.348607
806	1	0.830497	0.746129	0.811888	0.410418	0.555662	0.916996	0.621874	0.472043	0.317091
807	1	0.811888	0.761429	0.761429	0.427775	0.485813	0.942502	0.632465	0.621874	0.325805
808	1	0.830497	0.746129	0.811888	0.410418	0.555662	0.916996	0.621874	0.46536	0.330246
809	1	0.830497	0.731481	0.811888	0.427775	0.547163	0.916996	0.811888	0.515123	0.317091
810	1	0.77744	0.666346	0.478859	0	0.472043	0.916996	0.794233	0.53077	0.284286
811	1	0.746129	0.746129	0.794233	0	0.643392	0.916996	0.339304	0.421891	0.247241
812	1	0.830497	0.731481	0.811888	0.427775	0.547163	0.916996	0.811888	0.515123	0.325805
813	1	0.830497	0.731481	0.811888	0.433761	0.547163	0.916996	0.811888	0.515123	0.32142
814	1	0.761429	0.761429	0.77744	0	0.643392	0.916996	0.339304	0.421891	0.272748
815	1	0.830497	0.731481	0.811888	0.427775	0.547163	0.916996	0.811888	0.515123	0.32142
816	1	0.761429	0.746129	0.77744	0	0.654678	0.942502	0.348607	0.421891	0.268987
817	1	0.811888	0.746129	0.830497	0.45237	0.53077	0.916996	0.621874	0.446055	0.308592
818	1	0.746129	0.746129	0.77744	0	0.666346	0.916996	0.334745	0.416107	0.250771
819	1	0.830497	0.731481	0.811888	0.427775	0.547163	0.916996	0.811888	0.515123	0.325805
820	1	0.77744	0.77744	0.77744	0	0.643392	0.942502	0.334745	0.416107	0.265266
821	1	0.746129	0.746129	0.77744	0	0.654678	0.916996	0.343924	0.421891	0.247241
822	1	0.830497	0.761429	0.811888	0.416107	0.53077	0.916996	0.601621	0.433761	0.343924
823	1	0.830497	0.746129	0.794233	0.404821	0.555662	0.916996	0.621874	0.472043	0.317091
824	1	0.830497	0.731481	0.811888	0.427775	0.547163	0.916996	0.811888	0.515123	0.325805
825	1	0.830497	0.761429	0.811888	0.421891	0.53077	0.916996	0.601621	0.433761	0.343924
826	1	0.830497	0.746129	0.811888	0.410418	0.555662	0.916996	0.621874	0.472043	0.330246
827	1	0.77744	0.666346	0.472043	0	0.46536	0.916996	0.794233	0.522858	0.284286
828	1	0.830497	0.746129	0.811888	0.410418	0.555662	0.916996	0.621874	0.472043	0.325805
829	1	0.811888	0.746129	0.830497	0.439853	0.538869	0.916996	0.611599	0.458804	0.312815
830	1	0.811888	0.761429	0.811888	0.427775	0.538869	0.916996	0.611599	0.439853	0.334745
831	1	0.794233	0.77744	0.77744	0.427775	0.472043	0.916996	0.621874	0.632465	0.334745
832	1	0.830497	0.731481	0.811888	0.427775	0.547163	0.916996	0.811888	0.515123	0.32142
833	1	0.830497	0.731481	0.811888	0.427775	0.547163	0.916996	0.811888	0.515123	0.32142
834	1	0.811888	0.761429	0.761429	0.433761	0.485813	0.942502	0.632465	0.632465	0.32142
835	1	0.830497	0.731481	0.811888	0.427775	0.547163	0.916996	0.811888	0.515123	0.32142
836	1	0.830497	0.761429	0.811888	0.421891	0.53077	0.916996	0.601621	0.439853	0.343924
837	1	0.77744	0.666346	0.478859	0	0.46536	0.916996	0.794233	0.53077	0.284286
838	1	0.77744	0.761429	0.77744	0	0.643392	0.942502	0.334745	0.421891	0.265266
839	1	0.830497	0.731481	0.811888	0.433761	0.547163	0.916996	0.811888	0.515123	0.32142
840	1	0.761429	0.746129	0.794233	0	0.643392	0.916996	0.339304	0.421891	0.247241
841	1	0.830497	0.746129	0.811888	0.410418	0.555662	0.916996	0.621874	0.46536	0.330246
842	1	0.811888	0.746129	0.830497	0.458804	0.53077	0.916996	0.621874	0.446055	0.30442
843	1	0.77744	0.666346	0.478859	0	0.46536	0.916996	0.794233	0.53077	0.284286
844	1	0.811888	0.761429	0.811888	0.421891	0.538869	0.916996	0.611599	0.446055	0.339304
845	1	0.746129	0.746129	0.77744	0	0.654678	0.942502	0.339304	0.416107	0.254338
846	1	0.830497	0.731481	0.811888	0.427775	0.547163	0.916996	0.811888	0.515123	0.32142
847	1	0.746129	0.746129	0.77744	0	0.654678	0.916996	0.334745	0.427775	0.257942
848	1	0.830497	0.731481	0.811888	0.427775	0.547163	0.916996	0.811888	0.515123	0.32142
849	1	0.77744	0.666346	0.478859	0	0.46536	0.916996	0.794233	0.53077	0.28822
850	1	0.746129	0.746129	0.77744	0	0.654678	0.916996	0.339304	0.416107	0.254338
851	1	0.830497	0.746129	0.811888	0.410418	0.555662	0.916996	0.621874	0.472043	0.317091
852	1	0.77744	0.666346	0.472043	0	0.472043	0.916996	0.794233	0.53077	0.28822
853	1	0.794233	0.77744	0.77744	0.421891	0.472043	0.916996	0.621874	0.632465	0.339304
854	1	0.77744	0.77744	0.77744	0	0.643392	0.942502	0.334745	0.416107	0.257942
855	1	0.746129	0.746129	0.794233	0	0.643392	0.916996	0.330246	0.421891	0.257942
856	1	0.830497	0.746129	0.811888	0.410418	0.555662	0.916996	0.621874	0.472043	0.32142
857	1	0.77744	0.666346	0.472043	0	0.46536	0.916996	0.794233	0.522858	0.284286
858	1	0.794233	0.77744	0.77744	0.427775	0.46536	0.916996	0.632465	0.621874	0.339304
859	1	0.811888	0.761429	0.811888	0.427775	0.538869	0.916996	0.611599	0.446055	0.343924
860	1	0.77744	0.666346	0.478859	0	0.458804	0.916996	0.794233	0.522858	0.280397
861	1	0.77744	0.666346	0.478859	0	0.472043	0.916996	0.794233	0.53077	0.292199
862	1	0.794233	0.761429	0.761429	0.439853	0.478859	0.942502	0.632465	0.632465	0.325805
863	1	0.811888	0.746129	0.830497	0.439853	0.538869	0.916996	0.611599	0.458804	0.317091
864	1	0.830497	0.731481	0.811888	0.427775	0.547163	0.916996	0.811888	0.515123	0.32142
865	1	0.811888	0.761429	0.761429	0.433761	0.485813	0.942502	0.632465	0.621874	0.32142
866	1	0.830497	0.731481	0.811888	0.427775	0.547163	0.916996	0.811888	0.507558	0.32142
867	1	0.811888	0.761429	0.811888	0.427775	0.538869	0.916996	0.611599	0.439853	0.343924
868	1	0.746129	0.731481	0.77744	0	0.654678	0.916996	0.339304	0.410418	0.257942
869	1	0.830497	0.746129	0.811888	0.410418	0.555662	0.916996	0.621874	0.472043	0.32142
870	1	0.811888	0.746129	0.830497	0.458804	0.53077	0.916996	0.621874	0.439853	0.300298
871	1	0.794233	0.77744	0.77744	0.421891	0.472043	0.942502	0.632465	0.632465	0.343924
872	1	0.761429	0.746129	0.77744	0	0.654678	0.942502	0.343924	0.421891	0.265266
873	1	0.830497	0.731481	0.811888	0.427775	0.547163	0.916996	0.811888	0.515123	0.32142
874	1	0.830497	0.77744	0.811888	0.427775	0.53077	0.916996	0.601621	0.439853	0.353354
875	1	0.761429	0.746129	0.77744	0	0.643392	0.916996	0.339304	0.421891	0.261584
876	1	0.761429	0.746129	0.794233	0	0.643392	0.916996	0.339304	0.421891	0.247241
877	1	0.77744	0.666346	0.478859	0	0.46536	0.916996	0.794233	0.522858	0.280397
878	1	0.77744	0.666346	0.472043	0	0.46536	0.916996	0.794233	0.53077	0.284286
879	1	0.811888	0.746129	0.830497	0.439853	0.53077	0.916996	0.611599	0.45237	0.317091
880	1	0.77744	0.666346	0.478859	0	0.458804	0.916996	0.794233	0.522858	0.280397
881	1	0.794233	0.77744	0.77744	0.427775	0.485813	0.916996	0.632465	0.621874	0.334745
882	1	0.830497	0.746129	0.811888	0.410418	0.555662	0.916996	0.621874	0.472043	0.317091
883	1	0.830497	0.746129	0.811888	0.410418	0.555662	0.916996	0.621874	0.46536	0.330246
884	1	0.77744	0.666346	0.478859	0	0.472043	0.916996	0.794233	0.53077	0.284286
885	1	0.811888	0.746129	0.830497	0.458804	0.53077	0.916996	0.621874	0.446055	0.30442
886	1	0.811888	0.746129	0.830497	0.439853	0.538869	0.916996	0.611599	0.458804	0.312815
887	1	0.811888	0.746129	0.830497	0.458804	0.53077	0.916996	0.621874	0.439853	0.300298
888	1	0.794233	0.761429	0.77744	0.433761	0.485813	0.916996	0.632465	0.621874	0.334745
889	1	0.77744	0.666346	0.478859	0	0.458804	0.916996	0.794233	0.53077	0.280397
890	1	0.794233	0.761429	0.761429	0.433761	0.485813	0.942502	0.632465	0.621874	0.325805
891	1	0.830497	0.746129	0.794233	0.404821	0.555662	0.916996	0.621874	0.472043	0.317091
892	1	0.830497	0.761429	0.811888	0.421891	0.53077	0.916996	0.601621	0.439853	0.348607
893	1	0.794233	0.761429	0.761429	0.433761	0.478859	0.942502	0.632465	0.632465	0.325805
894	1	0.77744	0.666346	0.478859	0	0.472043	0.916996	0.794233	0.53077	0.284286
895	1	0.830497	0.77744	0.811888	0.421891	0.53077	0.916996	0.601621	0.439853	0.353354
896	1	0.77744	0.666346	0.472043	0	0.46536	0.916996	0.794233	0.522858	0.284286
897	1	0.811888	0.761429	0.811888	0.427775	0.538869	0.916996	0.611599	0.446055	0.334745
898	1	0.794233	0.77744	0.77744	0.427775	0.46536	0.916996	0.632465	0.621874	0.334745
899	1	0.794233	0.77744	0.77744	0.427775	0.472043	0.942502	0.632465	0.632465	0.339304
900	1	0.830497	0.746129	0.811888	0.404821	0.555662	0.916996	0.621874	0.46536	0.325805
901	1	0.830497	0.77744	0.811888	0.421891	0.53077	0.916996	0.601621	0.446055	0.353354
902	1	0.811888	0.761429	0.811888	0.427775	0.538869	0.916996	0.611599	0.446055	0.334745
903	1	0.77744	0.666346	0.472043	0	0.46536	0.916996	0.794233	0.53077	0.280397
904	1	0.761429	0.761429	0.77744	0	0.643392	0.916996	0.339304	0.421891	0.272748
905	1	0.77744	0.761429	0.77744	0	0.643392	0.942502	0.343924	0.421891	0.265266
906	1	0.830497	0.746129	0.811888	0.410418	0.555662	0.916996	0.621874	0.46536	0.330246
907	1	0.811888	0.746129	0.830497	0.458804	0.53077	0.916996	0.621874	0.446055	0.308592
908	1	0.811888	0.761429	0.761429	0.427775	0.485813	0.942502	0.632465	0.621874	0.32142
909	1	0.830497	0.746129	0.794233	0.404821	0.555662	0.916996	0.621874	0.478859	0.317091
910	1	0.811888	0.746129	0.830497	0.439853	0.538869	0.916996	0.611599	0.458804	0.312815
911	1	0.761429	0.746129	0.77744	0	0.654678	0.942502	0.343924	0.416107	0.265266
912	1	0.77744	0.77744	0.77744	0	0.643392	0.942502	0.334745	0.421891	0.261584
913	1	0.830497	0.731481	0.811888	0.427775	0.547163	0.916996	0.811888	0.515123	0.32142
914	1	0.830497	0.731481	0.811888	0.427775	0.547163	0.916996	0.811888	0.522858	0.325805
915	1	0.811888	0.746129	0.811888	0.458804	0.53077	0.916996	0.621874	0.446055	0.300298
916	1	0.811888	0.746129	0.811888	0.458804	0.53077	0.916996	0.621874	0.446055	0.300298
917	1	0.830497	0.761429	0.811888	0.416107	0.53077	0.916996	0.601621	0.439853	0.353354
918	1	0.811888	0.761429	0.811888	0.427775	0.538869	0.916996	0.611599	0.446055	0.343924
919	1	0.746129	0.746129	0.77744	0	0.654678	0.916996	0.334745	0.421891	0.250771
920	1	0.830497	0.746129	0.811888	0.410418	0.555662	0.916996	0.621874	0.472043	0.32142
921	1	0.830497	0.731481	0.811888	0.427775	0.547163	0.916996	0.811888	0.515123	0.32142
922	1	0.77744	0.77744	0.77744	0	0.643392	0.942502	0.343924	0.421891	0.280397
923	1	0.811888	0.761429	0.761429	0.433761	0.485813	0.942502	0.632465	0.621874	0.32142
924	1	0.811888	0.746129	0.811888	0.458804	0.53077	0.916996	0.621874	0.446055	0.300298
925	1	0.811888	0.761429	0.761429	0.427775	0.485813	0.942502	0.632465	0.621874	0.32142
926	1	0.811888	0.746129	0.811888	0.458804	0.53077	0.916996	0.621874	0.446055	0.300298
927	1	0.77744	0.761429	0.77744	0	0.643392	0.942502	0.334745	0.421891	0.261584
928	1	0.77744	0.666346	0.472043	0	0.472043	0.916996	0.794233	0.522858	0.28822
929	1	0.830497	0.731481	0.811888	0.427775	0.547163	0.916996	0.811888	0.515123	0.317091
930	1	0.811888	0.746129	0.830497	0.458804	0.53077	0.916996	0.621874	0.439853	0.30442
931	1	0.811888	0.761429	0.811888	0.421891	0.538869	0.916996	0.611599	0.433761	0.353354
932	1	0.830497	0.731481	0.811888	0.427775	0.547163	0.916996	0.811888	0.515123	0.32142
933	1	0.830497	0.761429	0.811888	0.416107	0.53077	0.916996	0.601621	0.433761	0.343924
934	1	0.830497	0.731481	0.811888	0.427775	0.547163	0.916996	0.811888	0.515123	0.32142
935	1	0.794233	0.77744	0.77744	0.427775	0.472043	0.916996	0.632465	0.632465	0.339304
936	1	0.830497	0.731481	0.811888	0.433761	0.547163	0.916996	0.811888	0.522858	0.32142
937	1	0.830497	0.746129	0.811888	0.404821	0.555662	0.916996	0.621874	0.472043	0.32142
938	1	0.811888	0.746129	0.830497	0.439853	0.53077	0.916996	0.611599	0.45237	0.317091
939	1	0.77744	0.666346	0.472043	0	0.472043	0.916996	0.794233	0.522858	0.28822
940	1	0.830497	0.761429	0.811888	0.416107	0.53077	0.916996	0.601621	0.446055	0.348607
941	1	0.811888	0.746129	0.830497	0.446055	0.53077	0.916996	0.611599	0.446055	0.317091
942	1	0.746129	0.746129	0.77744	0	0.654678	0.916996	0.343924	0.416107	0.254338
943	1	0.794233	0.77744	0.77744	0.427775	0.478859	0.916996	0.632465	0.632465	0.334745
944	1	0.794233	0.761429	0.77744	0.427775	0.478859	0.942502	0.632465	0.621874	0.334745
945	1	0.794233	0.77744	0.77744	0.427775	0.46536	0.916996	0.632465	0.632465	0.334745
946	1	0.830497	0.731481	0.811888	0.427775	0.547163	0.916996	0.811888	0.515123	0.317091
947	1	0.830497	0.746129	0.794233	0.410418	0.555662	0.916996	0.621874	0.472043	0.317091
948	1	0.811888	0.746129	0.830497	0.439853	0.53077	0.916996	0.611599	0.45237	0.317091
949	1	0.77744	0.77744	0.77744	0	0.643392	0.942502	0.334745	0.416107	0.257942
950	1	0.811888	0.746129	0.811888	0.458804	0.53077	0.916996	0.621874	0.446055	0.30442
951	1	0.811888	0.761429	0.811888	0.427775	0.538869	0.916996	0.611599	0.439853	0.348607
952	1	0.830497	0.731481	0.811888	0.433761	0.547163	0.916996	0.811888	0.515123	0.317091
953	1	0.794233	0.77744	0.77744	0.427775	0.46536	0.916996	0.632465	0.632465	0.334745
954	1	0.830497	0.746129	0.811888	0.410418	0.555662	0.916996	0.621874	0.472043	0.32142
955	1	0.746129	0.746129	0.77744	0	0.654678	0.916996	0.334745	0.421891	0.254338
956	1	0.811888	0.746129	0.830497	0.439853	0.53077	0.916996	0.611599	0.458804	0.312815
957	1	0.811888	0.761429	0.811888	0.427775	0.538869	0.916996	0.611599	0.446055	0.334745
958	1	0.830497	0.77744	0.811888	0.421891	0.53077	0.916996	0.601621	0.439853	0.353354
959	1	0.77744	0.666346	0.478859	0	0.472043	0.916996	0.794233	0.53077	0.284286
960	1	0.794233	0.761429	0.761429	0.439853	0.478859	0.942502	0.632465	0.632465	0.325805
961	1	0.811888	0.746129	0.830497	0.439853	0.538869	0.916996	0.611599	0.45237	0.312815
962	1	0.794233	0.77744	0.77744	0	0.643392	0.942502	0.334745	0.416107	0.254338
963	1	0.794233	0.761429	0.761429	0.433761	0.485813	0.942502	0.632465	0.621874	0.325805
964	1	0.77744	0.666346	0.472043	0	0.472043	0.916996	0.794233	0.53077	0.28822
965	1	0.811888	0.746129	0.811888	0.458804	0.53077	0.916996	0.621874	0.446055	0.30442
966	1	0.77744	0.77744	0.77744	0	0.643392	0.942502	0.334745	0.421891	0.272748
967	1	0.830497	0.731481	0.811888	0.433761	0.547163	0.916996	0.811888	0.515123	0.32142
968	1	0.830497	0.746129	0.811888	0.410418	0.555662	0.916996	0.621874	0.472043	0.325805
969	1	0.811888	0.761429	0.761429	0.433761	0.485813	0.942502	0.632465	0.632465	0.325805
970	1	0.811888	0.746129	0.830497	0.439853	0.538869	0.916996	0.611599	0.458804	0.317091
971	1	0.794233	0.761429	0.761429	0.433761	0.485813	0.942502	0.632465	0.621874	0.325805
972	1	0.794233	0.77744	0.77744	0.427775	0.46536	0.916996	0.632465	0.621874	0.339304
973	1	0.830497	0.731481	0.811888	0.433761	0.547163	0.916996	0.811888	0.515123	0.32142
974	1	0.811888	0.746129	0.830497	0.45237	0.53077	0.916996	0.621874	0.45237	0.308592
975	1	0.794233	0.761429	0.761429	0.433761	0.485813	0.942502	0.632465	0.632465	0.325805
976	1	0.811888	0.761429	0.761429	0.433761	0.485813	0.942502	0.632465	0.632465	0.325805
977	1	0.811888	0.761429	0.811888	0.427775	0.538869	0.916996	0.611599	0.446055	0.334745
978	1	0.811888	0.746129	0.830497	0.45237	0.53077	0.916996	0.621874	0.45237	0.308592
979	1	0.761429	0.746129	0.794233	0	0.643392	0.916996	0.334745	0.416107	0.250771
980	1	0.794233	0.77744	0.77744	0.421891	0.472043	0.916996	0.621874	0.632465	0.339304
981	1	0.830497	0.731481	0.811888	0.433761	0.547163	0.916996	0.811888	0.515123	0.32142
982	1	0.811888	0.746129	0.830497	0.446055	0.53077	0.916996	0.611599	0.446055	0.317091
983	1	0.830497	0.761429	0.811888	0.416107	0.53077	0.916996	0.601621	0.439853	0.353354
984	1	0.761429	0.761429	0.77744	0	0.643392	0.916996	0.339304	0.416107	0.276551
985	1	0.77744	0.77744	0.77744	0	0.643392	0.942502	0.330246	0.416107	0.257942
986	1	0.830497	0.731481	0.811888	0.427775	0.547163	0.916996	0.811888	0.515123	0.317091
987	1	0.830497	0.77744	0.811888	0.421891	0.53077	0.916996	0.601621	0.439853	0.353354
988	1	0.746129	0.746129	0.794233	0	0.654678	0.942502	0.339304	0.421891	0.254338
989	1	0.77744	0.666346	0.472043	0	0.46536	0.916996	0.794233	0.522858	0.28822
990	1	0.830497	0.761429	0.811888	0.416107	0.538869	0.916996	0.611599	0.433761	0.348607
991	1	0.811888	0.746129	0.811888	0.458804	0.53077	0.916996	0.621874	0.446055	0.300298
992	1	0.811888	0.746129	0.811888	0.458804	0.53077	0.916996	0.621874	0.446055	0.300298
993	1	0.830497	0.746129	0.811888	0.410418	0.555662	0.916996	0.621874	0.46536	0.330246
994	1	0.830497	0.731481	0.811888	0.427775	0.547163	0.916996	0.811888	0.515123	0.32142
995	1	0.830497	0.77744	0.811888	0.421891	0.53077	0.916996	0.601621	0.439853	0.353354
996	1	0.746129	0.746129	0.77744	0	0.654678	0.916996	0.334745	0.421891	0.254338
997	1	0.811888	0.761429	0.761429	0.427775	0.485813	0.942502	0.632465	0.621874	0.325805
998	1	0.811888	0.761429	0.811888	0.421891	0.538869	0.916996	0.611599	0.446055	0.339304
999	1	0.746129	0.746129	0.794233	0	0.654678	0.942502	0.343924	0.427775	0.254338
1000	1	0.794233	0.77744	0.77744	0	0.643392	0.942502	0.339304	0.421891	0.268987
1001	1	0.811888	0.746129	0.830497	0.45237	0.53077	0.916996	0.621874	0.446055	0.308592
1002	1	0.746129	0.746129	0.794233	0	0.654678	0.942502	0.343924	0.427775	0.250771
1003	1	0.811888	0.761429	0.811888	0.421891	0.538869	0.916996	0.611599	0.439853	0.353354
1004	1	0.830497	0.746129	0.811888	0.410418	0.555662	0.916996	0.621874	0.46536	0.325805
1005	1	0.794233	0.77744	0.77744	0.427775	0.478859	0.916996	0.632465	0.632465	0.339304
1006	1	0.830497	0.731481	0.811888	0.427775	0.547163	0.916996	0.811888	0.522858	0.325805
1007	1	0.830497	0.731481	0.811888	0.433761	0.547163	0.916996	0.811888	0.515123	0.32142
1008	1	0.77744	0.666346	0.472043	0	0.472043	0.916996	0.794233	0.53077	0.28822
1009	1	0.830497	0.731481	0.811888	0.427775	0.547163	0.916996	0.811888	0.515123	0.325805
1010	1	0.794233	0.761429	0.77744	0.433761	0.478859	0.942502	0.643392	0.621874	0.339304
1011	1	0.830497	0.731481	0.811888	0.427775	0.547163	0.916996	0.811888	0.515123	0.325805
1012	1	0.830497	0.731481	0.811888	0.427775	0.547163	0.916996	0.811888	0.522858	0.32142
1013	1	0.746129	0.746129	0.77744	0	0.654678	0.916996	0.343924	0.421891	0.243747
1014	1	0.77744	0.666346	0.478859	0	0.472043	0.916996	0.794233	0.53077	0.284286
1015	1	0.794233	0.761429	0.761429	0.433761	0.485813	0.942502	0.632465	0.632465	0.325805
1016	1	0.794233	0.761429	0.761429	0.439853	0.478859	0.942502	0.632465	0.632465	0.325805
1017	1	0.811888	0.746129	0.830497	0.439853	0.538869	0.916996	0.611599	0.458804	0.312815
1018	1	0.830497	0.746129	0.811888	0.410418	0.555662	0.916996	0.621874	0.472043	0.32142
1019	1	0.746129	0.746129	0.77744	0	0.654678	0.916996	0.343924	0.421891	0.250771
1020	1	0.830497	0.761429	0.811888	0.421891	0.538869	0.916996	0.611599	0.439853	0.348607
1021	1	0.830497	0.761429	0.811888	0.416107	0.538869	0.916996	0.611599	0.433761	0.353354
1022	1	0.811888	0.746129	0.830497	0.446055	0.53077	0.916996	0.611599	0.45237	0.317091
1023	1	0.794233	0.761429	0.77744	0.433761	0.478859	0.942502	0.643392	0.621874	0.339304
1024	1	0.830497	0.746129	0.811888	0.410418	0.555662	0.916996	0.621874	0.472043	0.32142
1025	1	0.830497	0.761429	0.811888	0.427775	0.53077	0.916996	0.601621	0.446055	0.353354
1026	1	0.77744	0.666346	0.472043	0	0.46536	0.916996	0.794233	0.522858	0.28822
1027	1	0.811888	0.761429	0.761429	0.427775	0.485813	0.942502	0.632465	0.621874	0.32142
1028	1	0.830497	0.731481	0.811888	0.427775	0.547163	0.916996	0.811888	0.515123	0.32142
1029	1	0.811888	0.746129	0.830497	0.45237	0.53077	0.916996	0.621874	0.446055	0.308592
1030	1	0.794233	0.761429	0.761429	0.439853	0.478859	0.942502	0.632465	0.632465	0.325805
1031	1	0.811888	0.746129	0.830497	0.458804	0.53077	0.916996	0.621874	0.439853	0.30442
1032	1	0.830497	0.746129	0.811888	0.410418	0.555662	0.916996	0.621874	0.472043	0.325805
1033	1	0.830497	0.761429	0.811888	0.421891	0.538869	0.916996	0.611599	0.439853	0.348607
1034	1	0.830497	0.761429	0.811888	0.421891	0.53077	0.916996	0.601621	0.439853	0.348607
1035	1	0.77744	0.666346	0.478859	0	0.46536	0.916996	0.794233	0.522858	0.284286
1036	1	0.830497	0.731481	0.811888	0.427775	0.547163	0.916996	0.811888	0.515123	0.317091
1037	1	0.761429	0.746129	0.77744	0	0.643392	0.916996	0.339304	0.421891	0.261584
1038	1	0.811888	0.746129	0.830497	0.446055	0.53077	0.916996	0.611599	0.45237	0.317091
1039	1	0.794233	0.77744	0.77744	0.427775	0.478859	0.916996	0.632465	0.632465	0.334745
1040	1	0.794233	0.77744	0.77744	0	0.643392	0.942502	0.334745	0.416107	0.254338
1041	1	0.761429	0.746129	0.77744	0	0.643392	0.916996	0.339304	0.427775	0.257942
1042	1	0.830497	0.77744	0.811888	0.427775	0.53077	0.916996	0.601621	0.439853	0.353354
1043	1	0.77744	0.77744	0.77744	0	0.643392	0.942502	0.330246	0.416107	0.257942
1044	1	0.830497	0.761429	0.811888	0.427775	0.53077	0.916996	0.601621	0.439853	0.348607
1045	1	0.746129	0.746129	0.77744	0	0.654678	0.942502	0.343924	0.421891	0.243747
1046	1	0.794233	0.761429	0.761429	0.433761	0.485813	0.942502	0.632465	0.621874	0.32142
1047	1	0.830497	0.731481	0.811888	0.427775	0.547163	0.916996	0.811888	0.515123	0.317091
1048	1	0.794233	0.77744	0.77744	0	0.643392	0.942502	0.334745	0.421891	0.280397
1049	1	0.77744	0.666346	0.478859	0	0.472043	0.916996	0.794233	0.53077	0.28822
1050	1	0.77744	0.77744	0.77744	0	0.643392	0.942502	0.330246	0.416107	0.265266
1051	1	0.830497	0.731481	0.811888	0.427775	0.547163	0.916996	0.811888	0.507558	0.32142
1052	1	0.77744	0.666346	0.472043	0	0.46536	0.916996	0.794233	0.522858	0.284286
1053	1	0.811888	0.761429	0.761429	0.433761	0.485813	0.942502	0.632465	0.632465	0.32142
1054	1	0.811888	0.761429	0.761429	0.427775	0.485813	0.942502	0.632465	0.621874	0.32142
1055	1	0.811888	0.746129	0.811888	0.458804	0.53077	0.916996	0.621874	0.446055	0.300298
1056	1	0.830497	0.761429	0.811888	0.427775	0.538869	0.916996	0.611599	0.446055	0.339304
1057	1	0.811888	0.746129	0.830497	0.458804	0.53077	0.916996	0.621874	0.439853	0.300298
1058	1	0.746129	0.731481	0.77744	0	0.666346	0.916996	0.343924	0.421891	0.257942
1059	1	0.794233	0.77744	0.77744	0.427775	0.46536	0.916996	0.632465	0.621874	0.343924
1060	1	0.811888	0.746129	0.830497	0.458804	0.53077	0.916996	0.621874	0.439853	0.300298
1061	1	0.811888	0.761429	0.811888	0.427775	0.538869	0.916996	0.611599	0.446055	0.334745
1062	1	0.811888	0.746129	0.830497	0.439853	0.538869	0.916996	0.611599	0.458804	0.312815
1063	1	0.830497	0.746129	0.811888	0.410418	0.555662	0.916996	0.621874	0.46536	0.330246
1064	1	0.811888	0.746129	0.830497	0.446055	0.53077	0.916996	0.621874	0.446055	0.317091
1065	1	0.830497	0.77744	0.811888	0.421891	0.53077	0.916996	0.601621	0.439853	0.353354
1066	1	0.830497	0.746129	0.811888	0.410418	0.555662	0.916996	0.621874	0.472043	0.32142
1067	1	0.830497	0.77744	0.811888	0.427775	0.53077	0.916996	0.601621	0.439853	0.353354
1068	1	0.77744	0.77744	0.77744	0	0.643392	0.942502	0.334745	0.416107	0.265266
1069	1	0.830497	0.746129	0.811888	0.410418	0.555662	0.916996	0.621874	0.46536	0.325805
1070	1	0.811888	0.746129	0.830497	0.458804	0.53077	0.916996	0.621874	0.439853	0.300298
1071	1	0.830497	0.731481	0.811888	0.427775	0.547163	0.916996	0.811888	0.515123	0.317091
1072	1	0.77744	0.666346	0.472043	0	0.472043	0.916996	0.794233	0.53077	0.28822
1073	1	0.811888	0.746129	0.811888	0.458804	0.53077	0.916996	0.621874	0.446055	0.300298
1074	1	0.77744	0.761429	0.77744	0	0.643392	0.942502	0.343924	0.421891	0.250771
1075	1	0.830497	0.746129	0.811888	0.410418	0.555662	0.916996	0.621874	0.472043	0.32142
1076	1	0.830497	0.731481	0.811888	0.433761	0.547163	0.916996	0.811888	0.515123	0.317091
1077	1	0.77744	0.666346	0.472043	0	0.46536	0.916996	0.794233	0.53077	0.284286
1078	1	0.811888	0.746129	0.811888	0.458804	0.53077	0.916996	0.621874	0.446055	0.300298
1079	1	0.830497	0.746129	0.811888	0.410418	0.555662	0.916996	0.621874	0.46536	0.325805
1080	1	0.794233	0.77744	0.77744	0	0.643392	0.942502	0.334745	0.427775	0.280397
1081	1	0.77744	0.666346	0.472043	0	0.472043	0.916996	0.794233	0.53077	0.28822
1082	1	0.794233	0.77744	0.77744	0	0.643392	0.942502	0.339304	0.421891	0.268987
1083	1	0.830497	0.746129	0.811888	0.410418	0.555662	0.916996	0.621874	0.472043	0.32142
1084	1	0.77744	0.666346	0.478859	0	0.458804	0.916996	0.794233	0.53077	0.280397
1085	1	0.794233	0.761429	0.77744	0.427775	0.478859	0.942502	0.632465	0.621874	0.330246
1086	1	0.77744	0.666346	0.478859	0	0.458804	0.916996	0.794233	0.522858	0.276551
1087	1	0.761429	0.761429	0.77744	0	0.643392	0.916996	0.339304	0.421891	0.272748
1088	1	0.811888	0.746129	0.811888	0.458804	0.53077	0.916996	0.621874	0.446055	0.300298
1089	1	0.830497	0.746129	0.811888	0.410418	0.555662	0.916996	0.621874	0.472043	0.32142
1090	1	0.811888	0.746129	0.830497	0.439853	0.538869	0.916996	0.611599	0.458804	0.312815
1091	1	0.77744	0.666346	0.472043	0	0.472043	0.916996	0.794233	0.522858	0.28822
1092	1	0.794233	0.77744	0.77744	0.427775	0.472043	0.916996	0.621874	0.632465	0.334745
1093	1	0.830497	0.761429	0.811888	0.416107	0.538869	0.916996	0.611599	0.439853	0.348607
1094	1	0.761429	0.761429	0.77744	0	0.643392	0.916996	0.343924	0.421891	0.265266
1095	1	0.794233	0.761429	0.77744	0.433761	0.478859	0.942502	0.643392	0.621874	0.339304
1096	1	0.830497	0.761429	0.811888	0.421891	0.538869	0.916996	0.611599	0.439853	0.348607
1097	1	0.830497	0.746129	0.811888	0.410418	0.555662	0.916996	0.621874	0.472043	0.317091
1098	1	0.830497	0.761429	0.811888	0.416107	0.53077	0.916996	0.601621	0.433761	0.353354
1099	1	0.830497	0.731481	0.811888	0.433761	0.547163	0.916996	0.811888	0.515123	0.317091
1100	1	0.830497	0.731481	0.811888	0.427775	0.547163	0.916996	0.811888	0.515123	0.325805
1101	1	0.77744	0.666346	0.478859	0	0.46536	0.916996	0.794233	0.53077	0.28822
1102	1	0.830497	0.746129	0.811888	0.410418	0.555662	0.916996	0.621874	0.46536	0.325805
1103	1	0.746129	0.731481	0.77744	0	0.666346	0.916996	0.339304	0.421891	0.265266
1104	1	0.794233	0.77744	0.77744	0.421891	0.46536	0.916996	0.632465	0.621874	0.334745
1105	1	0.77744	0.77744	0.77744	0	0.643392	0.942502	0.343924	0.416107	0.265266
1106	1	0.830497	0.731481	0.811888	0.427775	0.547163	0.916996	0.811888	0.515123	0.317091
1107	1	0.811888	0.746129	0.830497	0.439853	0.538869	0.916996	0.611599	0.458804	0.317091
1108	1	0.830497	0.746129	0.811888	0.410418	0.555662	0.916996	0.621874	0.472043	0.317091
1109	1	0.830497	0.731481	0.811888	0.427775	0.547163	0.916996	0.811888	0.515123	0.32142
1110	1	0.811888	0.761429	0.811888	0.427775	0.538869	0.916996	0.611599	0.446055	0.348607
1111	1	0.794233	0.77744	0.77744	0.421891	0.472043	0.942502	0.632465	0.632465	0.343924
1112	1	0.811888	0.746129	0.830497	0.458804	0.53077	0.916996	0.621874	0.439853	0.300298
1113	1	0.830497	0.746129	0.811888	0.410418	0.555662	0.916996	0.621874	0.46536	0.325805
1114	1	0.830497	0.746129	0.811888	0.410418	0.555662	0.916996	0.621874	0.46536	0.325805
1115	1	0.830497	0.746129	0.794233	0.404821	0.555662	0.916996	0.621874	0.478859	0.317091
1116	1	0.811888	0.761429	0.811888	0.427775	0.538869	0.916996	0.611599	0.446055	0.348607
1117	1	0.830497	0.746129	0.811888	0.410418	0.555662	0.916996	0.621874	0.46536	0.325805
1118	1	0.77744	0.666346	0.472043	0	0.472043	0.916996	0.794233	0.53077	0.28822
1119	1	0.830497	0.731481	0.811888	0.433761	0.547163	0.916996	0.811888	0.515123	0.317091
1120	1	0.761429	0.746129	0.794233	0	0.643392	0.916996	0.339304	0.416107	0.247241
1121	1	0.830497	0.761429	0.811888	0.416107	0.53077	0.916996	0.601621	0.433761	0.343924
1122	1	0.77744	0.77744	0.77744	0	0.643392	0.942502	0.343924	0.416107	0.265266
1123	1	0.811888	0.761429	0.761429	0.427775	0.485813	0.916996	0.632465	0.621874	0.32142
1124	1	0.830497	0.731481	0.811888	0.427775	0.547163	0.916996	0.811888	0.522858	0.32142
1125	1	0.811888	0.746129	0.830497	0.439853	0.538869	0.916996	0.611599	0.458804	0.317091
1126	1	0.77744	0.666346	0.472043	0	0.472043	0.916996	0.794233	0.53077	0.28822
1127	1	0.830497	0.746129	0.811888	0.410418	0.555662	0.916996	0.621874	0.472043	0.317091
1128	1	0.830497	0.746129	0.811888	0.404821	0.555662	0.916996	0.621874	0.472043	0.317091
1129	1	0.794233	0.761429	0.77744	0.427775	0.478859	0.942502	0.632465	0.621874	0.330246
1130	1	0.77744	0.761429	0.77744	0	0.643392	0.942502	0.334745	0.421891	0.265266
1131	1	0.794233	0.761429	0.761429	0.433761	0.485813	0.942502	0.632465	0.632465	0.325805
1132	1	0.746129	0.746129	0.794233	0	0.643392	0.916996	0.330246	0.421891	0.254338
1133	1	0.746129	0.746129	0.77744	0	0.654678	0.942502	0.339304	0.416107	0.254338
1134	1	0.830497	0.761429	0.811888	0.427775	0.53077	0.916996	0.601621	0.446055	0.353354
1135	1	0.830497	0.746129	0.811888	0.410418	0.555662	0.916996	0.621874	0.472043	0.317091
1136	1	0.830497	0.731481	0.811888	0.433761	0.547163	0.916996	0.811888	0.515123	0.32142
1137	1	0.830497	0.731481	0.811888	0.427775	0.547163	0.916996	0.811888	0.515123	0.32142
1138	1	0.77744	0.666346	0.478859	0	0.472043	0.916996	0.794233	0.53077	0.284286
1139	1	0.746129	0.746129	0.794233	0	0.643392	0.916996	0.330246	0.421891	0.254338
1140	1	0.811888	0.746129	0.830497	0.458804	0.53077	0.916996	0.621874	0.446055	0.30442
1141	1	0.794233	0.761429	0.77744	0.433761	0.478859	0.942502	0.643392	0.621874	0.343924
1142	1	0.811888	0.761429	0.811888	0.421891	0.538869	0.916996	0.611599	0.446055	0.339304
1143	1	0.830497	0.731481	0.811888	0.427775	0.547163	0.916996	0.811888	0.515123	0.32142
1144	1	0.761429	0.746129	0.77744	0	0.643392	0.942502	0.343924	0.427775	0.265266
1145	1	0.794233	0.761429	0.761429	0.433761	0.478859	0.942502	0.632465	0.632465	0.325805
1146	1	0.746129	0.746129	0.77744	0	0.654678	0.916996	0.339304	0.421891	0.254338
1147	1	0.794233	0.761429	0.761429	0.433761	0.478859	0.942502	0.632465	0.632465	0.325805
1148	1	0.830497	0.746129	0.811888	0.410418	0.555662	0.916996	0.621874	0.46536	0.325805
1149	1	0.830497	0.761429	0.811888	0.421891	0.538869	0.916996	0.611599	0.433761	0.353354
1150	1	0.830497	0.746129	0.811888	0.410418	0.555662	0.916996	0.621874	0.46536	0.325805
1151	1	0.794233	0.761429	0.761429	0.433761	0.478859	0.942502	0.632465	0.632465	0.325805
1152	1	0.830497	0.746129	0.794233	0.404821	0.555662	0.916996	0.621874	0.472043	0.317091
1153	1	0.830497	0.746129	0.811888	0.410418	0.555662	0.916996	0.621874	0.46536	0.325805
1154	1	0.830497	0.746129	0.794233	0.404821	0.555662	0.916996	0.621874	0.472043	0.317091
1155	1	0.830497	0.77744	0.811888	0.421891	0.53077	0.916996	0.601621	0.439853	0.353354
1156	1	0.761429	0.746129	0.77744	0	0.654678	0.942502	0.339304	0.421891	0.265266
1157	1	0.830497	0.746129	0.811888	0.410418	0.555662	0.916996	0.621874	0.46536	0.325805
1158	1	0.746129	0.746129	0.77744	0	0.654678	0.942502	0.339304	0.421891	0.250771
1159	1	0.830497	0.761429	0.811888	0.421891	0.53077	0.916996	0.601621	0.439853	0.348607
1160	1	0.811888	0.761429	0.761429	0.427775	0.485813	0.942502	0.632465	0.621874	0.32142
1161	1	0.811888	0.761429	0.811888	0.421891	0.538869	0.916996	0.611599	0.446055	0.339304
1162	1	0.794233	0.77744	0.77744	0.421891	0.472043	0.942502	0.632465	0.632465	0.343924
1163	1	0.830497	0.746129	0.811888	0.410418	0.555662	0.916996	0.621874	0.472043	0.32142
1164	1	0.830497	0.731481	0.811888	0.427775	0.547163	0.916996	0.811888	0.515123	0.317091
1165	1	0.830497	0.746129	0.811888	0.410418	0.555662	0.916996	0.621874	0.472043	0.325805
1166	1	0.77744	0.77744	0.77744	0	0.643392	0.942502	0.343924	0.421891	0.280397
1167	1	0.830497	0.731481	0.811888	0.427775	0.547163	0.916996	0.811888	0.515123	0.32142
1168	1	0.77744	0.666346	0.478859	0	0.472043	0.916996	0.794233	0.53077	0.284286
1169	1	0.77744	0.666346	0.478859	0	0.46536	0.916996	0.794233	0.53077	0.284286
1170	1	0.830497	0.731481	0.811888	0.427775	0.547163	0.916996	0.811888	0.515123	0.317091
1171	1	0.830497	0.746129	0.811888	0.410418	0.555662	0.916996	0.621874	0.46536	0.325805
1172	1	0.830497	0.731481	0.811888	0.427775	0.547163	0.916996	0.811888	0.515123	0.32142
1173	1	0.77744	0.666346	0.472043	0	0.46536	0.916996	0.794233	0.522858	0.28822
1174	1	0.811888	0.746129	0.830497	0.439853	0.538869	0.916996	0.611599	0.458804	0.312815
1175	1	0.811888	0.746129	0.830497	0.458804	0.53077	0.916996	0.621874	0.439853	0.300298
1176	1	0.811888	0.761429	0.811888	0.427775	0.538869	0.916996	0.611599	0.446055	0.343924
1177	1	0.830497	0.746129	0.811888	0.410418	0.555662	0.916996	0.621874	0.472043	0.32142
1178	1	0.77744	0.666346	0.472043	0	0.46536	0.916996	0.794233	0.522858	0.28822
1179	1	0.761429	0.746129	0.77744	0	0.643392	0.942502	0.343924	0.427775	0.268987
1180	1	0.830497	0.731481	0.811888	0.427775	0.547163	0.916996	0.811888	0.515123	0.325805
1181	1	0.811888	0.746129	0.830497	0.458804	0.53077	0.916996	0.621874	0.439853	0.30442
1182	1	0.794233	0.761429	0.77744	0.421891	0.472043	0.916996	0.632465	0.621874	0.334745
1183	1	0.830497	0.731481	0.811888	0.427775	0.547163	0.916996	0.811888	0.515123	0.325805
1184	1	0.830497	0.761429	0.811888	0.410418	0.53077	0.916996	0.601621	0.433761	0.343924
1185	1	0.794233	0.761429	0.77744	0.421891	0.46536	0.916996	0.632465	0.621874	0.334745
1186	1	0.811888	0.746129	0.830497	0.439853	0.538869	0.916996	0.611599	0.458804	0.312815
1187	1	0.811888	0.761429	0.811888	0.427775	0.538869	0.916996	0.611599	0.446055	0.348607
1188	1	0.830497	0.761429	0.811888	0.410418	0.53077	0.916996	0.601621	0.433761	0.343924
1189	1	0.77744	0.666346	0.472043	0	0.46536	0.916996	0.794233	0.522858	0.284286
1190	1	0.811888	0.761429	0.811888	0.421891	0.538869	0.916996	0.611599	0.433761	0.353354
1191	1	0.77744	0.666346	0.478859	0	0.458804	0.916996	0.794233	0.522858	0.276551
1192	1	0.811888	0.746129	0.830497	0.458804	0.53077	0.916996	0.621874	0.446055	0.300298
1193	1	0.77744	0.666346	0.478859	0	0.472043	0.916996	0.794233	0.53077	0.284286
1194	1	0.77744	0.666346	0.478859	0	0.46536	0.916996	0.794233	0.522858	0.280397
1195	1	0.746129	0.746129	0.77744	0	0.654678	0.916996	0.343924	0.421891	0.247241
1196	1	0.811888	0.746129	0.830497	0.439853	0.538869	0.916996	0.611599	0.45237	0.312815
1197	1	0.811888	0.746129	0.830497	0.439853	0.538869	0.916996	0.611599	0.458804	0.312815
1198	1	0.830497	0.746129	0.811888	0.410418	0.555662	0.916996	0.621874	0.472043	0.32142
1199	1	0.830497	0.761429	0.811888	0.421891	0.538869	0.916996	0.611599	0.439853	0.348607
1200	1	0.830497	0.731481	0.811888	0.427775	0.547163	0.916996	0.811888	0.515123	0.325805
1201	1	0.811888	0.761429	0.761429	0.427775	0.485813	0.942502	0.632465	0.621874	0.32142
1202	1	0.830497	0.746129	0.811888	0.410418	0.555662	0.916996	0.621874	0.46536	0.325805
1203	1	0.77744	0.666346	0.478859	0	0.46536	0.916996	0.794233	0.522858	0.280397
1204	1	0.830497	0.731481	0.811888	0.433761	0.547163	0.916996	0.811888	0.515123	0.317091
1205	1	0.794233	0.77744	0.77744	0	0.643392	0.942502	0.334745	0.416107	0.257942
1206	1	0.77744	0.666346	0.478859	0	0.46536	0.916996	0.794233	0.53077	0.284286
1207	1	0.830497	0.761429	0.811888	0.427775	0.53077	0.916996	0.601621	0.439853	0.348607
1208	1	0.77744	0.77744	0.77744	0	0.643392	0.942502	0.339304	0.421891	0.254338
1209	1	0.830497	0.731481	0.811888	0.427775	0.547163	0.916996	0.811888	0.515123	0.32142
1210	1	0.77744	0.666346	0.478859	0	0.46536	0.916996	0.794233	0.53077	0.284286
1211	1	0.830497	0.77744	0.811888	0.421891	0.53077	0.916996	0.601621	0.439853	0.348607
1212	1	0.830497	0.731481	0.811888	0.427775	0.547163	0.916996	0.811888	0.515123	0.317091
1213	1	0.811888	0.761429	0.811888	0.427775	0.538869	0.916996	0.611599	0.446055	0.348607
1214	1	0.811888	0.746129	0.830497	0.439853	0.538869	0.916996	0.611599	0.45237	0.317091
1215	1	0.761429	0.746129	0.794233	0	0.654678	0.916996	0.334745	0.416107	0.250771
1216	1	0.77744	0.666346	0.472043	0	0.46536	0.916996	0.794233	0.522858	0.284286
1217	1	0.794233	0.761429	0.761429	0.439853	0.478859	0.916996	0.632465	0.632465	0.330246
1218	1	0.794233	0.77744	0.77744	0.427775	0.485813	0.916996	0.632465	0.632465	0.330246
1219	1	0.811888	0.761429	0.761429	0.433761	0.485813	0.942502	0.632465	0.621874	0.32142
1220	1	0.794233	0.77744	0.77744	0.427775	0.46536	0.916996	0.632465	0.632465	0.334745
1221	1	0.794233	0.77744	0.77744	0	0.643392	0.942502	0.339304	0.421891	0.265266
1222	1	0.811888	0.746129	0.830497	0.458804	0.53077	0.916996	0.621874	0.446055	0.300298
1223	1	0.746129	0.731481	0.77744	0	0.654678	0.916996	0.339304	0.416107	0.261584
1224	1	0.811888	0.746129	0.830497	0.446055	0.53077	0.916996	0.611599	0.446055	0.317091
1225	1	0.830497	0.761429	0.811888	0.416107	0.538869	0.916996	0.611599	0.433761	0.348607
1226	1	0.811888	0.761429	0.811888	0.427775	0.538869	0.916996	0.611599	0.446055	0.339304
1227	1	0.830497	0.761429	0.811888	0.421891	0.53077	0.916996	0.601621	0.439853	0.348607
1228	1	0.830497	0.746129	0.794233	0.410418	0.555662	0.916996	0.621874	0.472043	0.317091
1229	1	0.794233	0.761429	0.77744	0.427775	0.472043	0.942502	0.632465	0.621874	0.334745
1230	1	0.830497	0.761429	0.811888	0.421891	0.53077	0.916996	0.601621	0.433761	0.348607
1231	1	0.77744	0.666346	0.472043	0	0.46536	0.916996	0.794233	0.522858	0.284286
1232	1	0.77744	0.666346	0.478859	0	0.472043	0.916996	0.794233	0.53077	0.284286
1233	1	0.830497	0.746129	0.811888	0.410418	0.555662	0.916996	0.621874	0.46536	0.325805
1234	1	0.746129	0.746129	0.77744	0	0.654678	0.942502	0.339304	0.427775	0.250771
1235	1	0.794233	0.761429	0.77744	0.427775	0.485813	0.916996	0.643392	0.621874	0.339304
1236	1	0.811888	0.746129	0.811888	0.458804	0.53077	0.916996	0.621874	0.446055	0.300298
1237	1	0.830497	0.746129	0.811888	0.410418	0.555662	0.916996	0.621874	0.472043	0.32142
1238	1	0.77744	0.666346	0.478859	0	0.472043	0.916996	0.794233	0.53077	0.284286
1239	1	0.830497	0.746129	0.811888	0.410418	0.555662	0.916996	0.621874	0.46536	0.325805
1240	1	0.794233	0.761429	0.761429	0.439853	0.478859	0.942502	0.632465	0.632465	0.330246
1241	1	0.830497	0.77744	0.811888	0.421891	0.53077	0.916996	0.601621	0.439853	0.353354
1242	1	0.830497	0.731481	0.811888	0.427775	0.547163	0.916996	0.811888	0.522858	0.325805
1243	1	0.811888	0.746129	0.830497	0.458804	0.53077	0.916996	0.621874	0.439853	0.300298
1244	1	0.811888	0.746129	0.830497	0.439853	0.53077	0.916996	0.621874	0.45237	0.317091
1245	1	0.811888	0.746129	0.811888	0.458804	0.53077	0.916996	0.621874	0.446055	0.300298
1246	1	0.830497	0.761429	0.811888	0.427775	0.53077	0.916996	0.601621	0.439853	0.353354
1247	1	0.830497	0.731481	0.811888	0.427775	0.547163	0.916996	0.811888	0.515123	0.32142
1248	1	0.811888	0.746129	0.830497	0.458804	0.53077	0.916996	0.621874	0.446055	0.30442
1249	1	0.794233	0.761429	0.77744	0.433761	0.478859	0.942502	0.643392	0.621874	0.339304
1250	1	0.811888	0.761429	0.811888	0.427775	0.538869	0.916996	0.611599	0.446055	0.339304
1251	1	0.811888	0.746129	0.811888	0.458804	0.53077	0.916996	0.621874	0.446055	0.300298
1252	1	0.77744	0.666346	0.472043	0	0.46536	0.916996	0.794233	0.522858	0.284286
1253	1	0.794233	0.77744	0.77744	0.421891	0.478859	0.916996	0.632465	0.632465	0.334745
1254	1	0.746129	0.746129	0.77744	0	0.654678	0.942502	0.343924	0.421891	0.257942
1255	1	0.830497	0.77744	0.811888	0.416107	0.53077	0.916996	0.601621	0.433761	0.353354
1256	1	0.811888	0.746129	0.830497	0.439853	0.53077	0.916996	0.611599	0.45237	0.317091
1257	1	0.746129	0.746129	0.77744	0	0.654678	0.916996	0.343924	0.416107	0.247241
1258	1	0.830497	0.731481	0.811888	0.433761	0.547163	0.916996	0.811888	0.515123	0.32142
1259	1	0.830497	0.731481	0.811888	0.427775	0.547163	0.916996	0.811888	0.507558	0.32142
1260	1	0.761429	0.746129	0.77744	0	0.654678	0.942502	0.343924	0.421891	0.265266
1261	1	0.794233	0.77744	0.77744	0.427775	0.46536	0.916996	0.632465	0.621874	0.339304
1262	1	0.794233	0.77744	0.77744	0	0.643392	0.942502	0.339304	0.427775	0.280397
1263	1	0.811888	0.761429	0.811888	0.421891	0.538869	0.916996	0.611599	0.439853	0.343924
1264	1	0.830497	0.731481	0.811888	0.427775	0.547163	0.916996	0.811888	0.515123	0.317091
1265	1	0.811888	0.761429	0.811888	0.421891	0.538869	0.916996	0.611599	0.446055	0.343924
1266	1	0.794233	0.77744	0.77744	0.427775	0.492909	0.916996	0.632465	0.621874	0.343924
1267	1	0.761429	0.746129	0.77744	0	0.643392	0.916996	0.339304	0.421891	0.261584
1268	1	0.830497	0.746129	0.811888	0.410418	0.555662	0.916996	0.621874	0.472043	0.32142
1269	1	0.830497	0.731481	0.811888	0.427775	0.547163	0.916996	0.811888	0.515123	0.32142
1270	1	0.761429	0.746129	0.794233	0	0.643392	0.916996	0.334745	0.421891	0.257942
1271	1	0.794233	0.761429	0.761429	0.439853	0.485813	0.942502	0.632465	0.632465	0.325805
1272	1	0.746129	0.746129	0.794233	0	0.654678	0.942502	0.343924	0.427775	0.254338
1273	1	0.830497	0.77744	0.811888	0.421891	0.53077	0.916996	0.601621	0.433761	0.348607
1274	1	0.746129	0.746129	0.794233	0	0.654678	0.916996	0.339304	0.421891	0.254338
1275	1	0.811888	0.761429	0.811888	0.421891	0.538869	0.916996	0.611599	0.446055	0.343924
1276	1	0.811888	0.761429	0.811888	0.427775	0.538869	0.916996	0.611599	0.446055	0.348607
1277	1	0.794233	0.761429	0.77744	0.433761	0.478859	0.942502	0.643392	0.632465	0.339304
1278	1	0.830497	0.731481	0.811888	0.427775	0.547163	0.916996	0.811888	0.515123	0.317091
1279	1	0.811888	0.746129	0.811888	0.458804	0.53077	0.916996	0.621874	0.446055	0.300298
1280	1	0.830497	0.761429	0.811888	0.421891	0.53077	0.916996	0.601621	0.439853	0.348607
1281	1	0.77744	0.666346	0.478859	0	0.472043	0.916996	0.794233	0.53077	0.28822
1282	1	0.77744	0.666346	0.478859	0	0.46536	0.916996	0.794233	0.522858	0.280397
1283	1	0.830497	0.761429	0.811888	0.421891	0.53077	0.916996	0.601621	0.439853	0.348607
1284	1	0.77744	0.761429	0.77744	0	0.643392	0.942502	0.343924	0.421891	0.265266
1285	1	0.794233	0.761429	0.761429	0.439853	0.478859	0.942502	0.632465	0.632465	0.325805
1286	1	0.830497	0.761429	0.811888	0.421891	0.53077	0.916996	0.601621	0.439853	0.353354
1287	1	0.811888	0.746129	0.830497	0.439853	0.538869	0.916996	0.611599	0.458804	0.312815
1288	1	0.77744	0.77744	0.77744	0	0.643392	0.942502	0.339304	0.410418	0.268987
1289	1	0.746129	0.731481	0.77744	0	0.666346	0.916996	0.343924	0.421891	0.257942
1290	1	0.830497	0.746129	0.811888	0.410418	0.555662	0.916996	0.621874	0.46536	0.325805
1291	1	0.794233	0.761429	0.77744	0	0.643392	0.942502	0.343924	0.421891	0.268987
1292	1	0.794233	0.761429	0.761429	0.439853	0.485813	0.942502	0.632465	0.632465	0.325805
1293	1	0.830497	0.746129	0.811888	0.410418	0.555662	0.916996	0.621874	0.46536	0.325805
1294	1	0.77744	0.666346	0.472043	0	0.46536	0.916996	0.794233	0.522858	0.28822
1295	1	0.811888	0.746129	0.830497	0.439853	0.53077	0.916996	0.621874	0.45237	0.317091
1296	1	0.794233	0.761429	0.761429	0.439853	0.478859	0.916996	0.632465	0.632465	0.330246
1297	1	0.811888	0.746129	0.830497	0.439853	0.53077	0.916996	0.611599	0.45237	0.312815
1298	1	0.77744	0.666346	0.472043	0	0.472043	0.916996	0.794233	0.53077	0.28822
1299	1	0.830497	0.761429	0.811888	0.421891	0.538869	0.916996	0.611599	0.439853	0.348607
1300	1	0.830497	0.746129	0.811888	0.410418	0.555662	0.916996	0.621874	0.46536	0.325805
1301	1	0.811888	0.746129	0.830497	0.439853	0.538869	0.916996	0.611599	0.458804	0.312815
1302	1	0.794233	0.77744	0.77744	0.427775	0.478859	0.916996	0.632465	0.632465	0.334745
1303	1	0.77744	0.666346	0.478859	0	0.46536	0.916996	0.794233	0.522858	0.280397
1304	1	0.830497	0.761429	0.811888	0.427775	0.53077	0.916996	0.601621	0.446055	0.353354
1305	1	0.811888	0.761429	0.811888	0.421891	0.538869	0.916996	0.611599	0.439853	0.348607
1306	1	0.77744	0.77744	0.77744	0	0.643392	0.942502	0.339304	0.421891	0.257942
1307	1	0.830497	0.77744	0.811888	0.427775	0.53077	0.916996	0.601621	0.439853	0.353354
1308	1	0.811888	0.746129	0.830497	0.439853	0.538869	0.916996	0.611599	0.45237	0.312815
1309	1	0.746129	0.746129	0.794233	0	0.643392	0.916996	0.339304	0.416107	0.247241
1310	1	0.830497	0.746129	0.811888	0.410418	0.555662	0.916996	0.621874	0.46536	0.325805
1311	1	0.77744	0.666346	0.472043	0	0.472043	0.916996	0.794233	0.53077	0.28822
1312	1	0.811888	0.761429	0.811888	0.427775	0.538869	0.916996	0.611599	0.446055	0.339304
1313	1	0.830497	0.746129	0.794233	0.404821	0.555662	0.916996	0.621874	0.478859	0.317091
1314	1	0.830497	0.746129	0.811888	0.410418	0.555662	0.916996	0.621874	0.46536	0.325805
1315	1	0.830497	0.731481	0.811888	0.433761	0.547163	0.916996	0.811888	0.515123	0.32142
1316	1	0.830497	0.746129	0.794233	0.410418	0.555662	0.916996	0.621874	0.472043	0.317091
1317	1	0.811888	0.746129	0.830497	0.439853	0.53077	0.916996	0.621874	0.45237	0.317091
1318	1	0.794233	0.761429	0.761429	0.433761	0.478859	0.942502	0.632465	0.632465	0.325805
1319	1	0.811888	0.761429	0.811888	0.421891	0.538869	0.916996	0.611599	0.439853	0.353354
1320	1	0.830497	0.731481	0.811888	0.433761	0.547163	0.916996	0.811888	0.515123	0.32142
1321	1	0.746129	0.746129	0.794233	0	0.654678	0.916996	0.339304	0.416107	0.247241
1322	1	0.77744	0.666346	0.472043	0	0.46536	0.916996	0.794233	0.522858	0.284286
1323	1	0.830497	0.761429	0.811888	0.421891	0.53077	0.916996	0.601621	0.439853	0.353354
1324	1	0.830497	0.77744	0.811888	0.421891	0.53077	0.916996	0.601621	0.439853	0.353354
1325	1	0.77744	0.666346	0.472043	0	0.46536	0.916996	0.794233	0.522858	0.28822
1326	1	0.746129	0.746129	0.794233	0	0.643392	0.916996	0.330246	0.421891	0.257942
1327	1	0.794233	0.77744	0.77744	0.427775	0.472043	0.942502	0.632465	0.621874	0.339304
1328	1	0.77744	0.761429	0.77744	0	0.643392	0.916996	0.339304	0.416107	0.268987
1329	1	0.811888	0.746129	0.830497	0.446055	0.53077	0.916996	0.611599	0.446055	0.317091
1330	1	0.811888	0.746129	0.811888	0.458804	0.53077	0.916996	0.621874	0.446055	0.300298
1331	1	0.830497	0.746129	0.811888	0.410418	0.555662	0.916996	0.621874	0.472043	0.32142
1332	1	0.830497	0.731481	0.811888	0.433761	0.547163	0.916996	0.811888	0.515123	0.317091
1333	1	0.811888	0.746129	0.811888	0.458804	0.53077	0.916996	0.621874	0.446055	0.300298
1334	1	0.77744	0.666346	0.472043	0	0.46536	0.916996	0.794233	0.522858	0.284286
1335	1	0.761429	0.746129	0.794233	0	0.643392	0.916996	0.334745	0.421891	0.257942
1336	1	0.830497	0.746129	0.811888	0.410418	0.555662	0.916996	0.621874	0.472043	0.317091
1337	1	0.794233	0.77744	0.77744	0.427775	0.472043	0.942502	0.632465	0.632465	0.339304
1338	1	0.830497	0.731481	0.811888	0.427775	0.547163	0.916996	0.811888	0.515123	0.32142
1339	1	0.77744	0.666346	0.472043	0	0.472043	0.916996	0.794233	0.522858	0.284286
1340	1	0.746129	0.731481	0.77744	0	0.654678	0.916996	0.343924	0.421891	0.257942
1341	1	0.77744	0.666346	0.472043	0	0.46536	0.916996	0.794233	0.522858	0.28822
1342	1	0.746129	0.746129	0.77744	0	0.654678	0.916996	0.339304	0.421891	0.250771
1343	1	0.830497	0.731481	0.811888	0.427775	0.547163	0.916996	0.811888	0.515123	0.325805
1344	1	0.830497	0.731481	0.811888	0.427775	0.547163	0.916996	0.811888	0.515123	0.325805
1345	1	0.830497	0.731481	0.811888	0.427775	0.547163	0.916996	0.811888	0.515123	0.325805
1346	1	0.811888	0.761429	0.761429	0.427775	0.485813	0.942502	0.632465	0.621874	0.32142
1347	1	0.77744	0.666346	0.478859	0	0.46536	0.916996	0.794233	0.53077	0.28822
1348	1	0.830497	0.746129	0.811888	0.410418	0.555662	0.916996	0.621874	0.472043	0.317091
1349	1	0.794233	0.77744	0.77744	0.427775	0.46536	0.916996	0.632465	0.621874	0.343924
1350	1	0.794233	0.761429	0.77744	0.427775	0.478859	0.916996	0.632465	0.621874	0.334745
1351	1	0.77744	0.761429	0.77744	0	0.643392	0.916996	0.339304	0.416107	0.268987
1352	1	0.830497	0.746129	0.811888	0.410418	0.555662	0.916996	0.621874	0.46536	0.325805
1353	1	0.830497	0.761429	0.811888	0.421891	0.538869	0.916996	0.611599	0.439853	0.348607
1354	1	0.77744	0.77744	0.77744	0	0.643392	0.942502	0.334745	0.421891	0.261584
1355	1	0.794233	0.77744	0.77744	0.427775	0.46536	0.916996	0.632465	0.632465	0.334745
1356	1	0.77744	0.666346	0.478859	0	0.458804	0.916996	0.794233	0.522858	0.276551
1357	1	0.830497	0.731481	0.811888	0.427775	0.547163	0.916996	0.811888	0.515123	0.325805
1358	1	0.830497	0.731481	0.811888	0.427775	0.547163	0.916996	0.811888	0.515123	0.325805
1359	1	0.794233	0.77744	0.77744	0.427775	0.46536	0.916996	0.632465	0.621874	0.339304
1360	1	0.830497	0.746129	0.811888	0.410418	0.555662	0.916996	0.621874	0.46536	0.325805
1361	1	0.811888	0.746129	0.830497	0.446055	0.53077	0.916996	0.621874	0.45237	0.317091
1362	1	0.794233	0.761429	0.77744	0.433761	0.485813	0.916996	0.643392	0.621874	0.339304
1363	1	0.761429	0.761429	0.77744	0	0.643392	0.942502	0.343924	0.421891	0.265266
1364	1	0.811888	0.746129	0.830497	0.439853	0.538869	0.916996	0.611599	0.458804	0.317091
1365	1	0.77744	0.666346	0.478859	0	0.46536	0.916996	0.794233	0.53077	0.284286
1366	1	0.794233	0.77744	0.77744	0.427775	0.478859	0.942502	0.632465	0.632465	0.334745
1367	1	0.794233	0.761429	0.77744	0.421891	0.472043	0.916996	0.632465	0.621874	0.334745
1368	1	0.77744	0.666346	0.478859	0	0.46536	0.916996	0.794233	0.53077	0.284286
1369	1	0.830497	0.731481	0.811888	0.427775	0.547163	0.916996	0.811888	0.515123	0.325805
1370	1	0.77744	0.666346	0.478859	0	0.472043	0.916996	0.794233	0.53077	0.284286
1371	1	0.77744	0.761429	0.77744	0	0.643392	0.942502	0.334745	0.416107	0.268987
1372	1	0.746129	0.746129	0.794233	0	0.654678	0.916996	0.330246	0.421891	0.250771
1373	1	0.811888	0.746129	0.830497	0.439853	0.53077	0.916996	0.621874	0.45237	0.312815
1374	1	0.811888	0.746129	0.830497	0.45237	0.53077	0.916996	0.621874	0.446055	0.308592
1375	1	0.811888	0.746129	0.830497	0.439853	0.53077	0.916996	0.611599	0.45237	0.317091
1376	1	0.830497	0.746129	0.811888	0.410418	0.555662	0.916996	0.621874	0.46536	0.325805
1377	1	0.830497	0.761429	0.811888	0.421891	0.53077	0.916996	0.601621	0.439853	0.348607
1378	1	0.830497	0.731481	0.811888	0.427775	0.547163	0.916996	0.811888	0.515123	0.317091
1379	1	0.830497	0.746129	0.811888	0.410418	0.555662	0.916996	0.621874	0.472043	0.32142
1380	1	0.77744	0.761429	0.77744	0	0.643392	0.942502	0.334745	0.416107	0.268987
1381	1	0.830497	0.746129	0.794233	0.410418	0.555662	0.916996	0.621874	0.472043	0.317091
1382	1	0.77744	0.666346	0.478859	0	0.472043	0.916996	0.794233	0.53077	0.284286
1383	1	0.77744	0.666346	0.478859	0	0.46536	0.916996	0.794233	0.53077	0.284286
1384	1	0.77744	0.666346	0.478859	0	0.458804	0.916996	0.794233	0.522858	0.276551
1385	1	0.830497	0.746129	0.811888	0.410418	0.555662	0.916996	0.621874	0.46536	0.325805
1386	1	0.811888	0.746129	0.830497	0.458804	0.53077	0.916996	0.621874	0.446055	0.300298
1387	1	0.811888	0.761429	0.811888	0.421891	0.538869	0.916996	0.611599	0.439853	0.348607
1388	1	0.811888	0.746129	0.830497	0.439853	0.538869	0.916996	0.611599	0.45237	0.312815
1389	1	0.811888	0.761429	0.811888	0.427775	0.538869	0.916996	0.611599	0.439853	0.339304
1390	1	0.830497	0.731481	0.811888	0.427775	0.547163	0.916996	0.811888	0.515123	0.32142
1391	1	0.77744	0.666346	0.478859	0	0.472043	0.916996	0.794233	0.53077	0.284286
1392	1	0.811888	0.761429	0.811888	0.427775	0.538869	0.916996	0.611599	0.446055	0.334745
1393	1	0.77744	0.666346	0.478859	0	0.472043	0.916996	0.794233	0.53077	0.284286
1394	1	0.830497	0.761429	0.811888	0.416107	0.53077	0.916996	0.601621	0.433761	0.343924
1395	1	0.830497	0.731481	0.811888	0.427775	0.547163	0.916996	0.811888	0.515123	0.317091
1396	1	0.830497	0.761429	0.811888	0.416107	0.53077	0.916996	0.601621	0.433761	0.343924
1397	1	0.77744	0.761429	0.77744	0	0.643392	0.916996	0.339304	0.410418	0.272748
1398	1	0.77744	0.761429	0.77744	0	0.643392	0.942502	0.330246	0.421891	0.268987
1399	1	0.811888	0.746129	0.830497	0.439853	0.53077	0.916996	0.621874	0.45237	0.317091
1400	1	0.811888	0.746129	0.811888	0.458804	0.53077	0.916996	0.621874	0.446055	0.300298
1401	1	0.811888	0.761429	0.761429	0.427775	0.485813	0.916996	0.632465	0.621874	0.325805
1402	1	0.746129	0.731481	0.77744	0	0.666346	0.916996	0.343924	0.421891	0.254338
1403	1	0.77744	0.77744	0.77744	0	0.643392	0.942502	0.330246	0.416107	0.265266
1404	1	0.830497	0.731481	0.811888	0.427775	0.547163	0.916996	0.811888	0.515123	0.32142
1405	1	0.830497	0.731481	0.811888	0.427775	0.547163	0.916996	0.811888	0.522858	0.325805
1406	1	0.77744	0.761429	0.77744	0	0.643392	0.942502	0.343924	0.421891	0.250771
1407	1	0.794233	0.77744	0.77744	0	0.643392	0.942502	0.343924	0.421891	0.265266
1408	1	0.77744	0.666346	0.472043	0	0.46536	0.916996	0.794233	0.522858	0.28822
1409	1	0.830497	0.731481	0.811888	0.427775	0.547163	0.916996	0.811888	0.515123	0.32142
1410	1	0.77744	0.77744	0.77744	0	0.643392	0.942502	0.334745	0.416107	0.261584
1411	1	0.77744	0.666346	0.478859	0	0.46536	0.916996	0.794233	0.53077	0.28822
1412	1	0.830497	0.731481	0.811888	0.427775	0.547163	0.916996	0.811888	0.515123	0.325805
1413	1	0.761429	0.746129	0.77744	0	0.643392	0.942502	0.343924	0.427775	0.265266
1414	1	0.77744	0.666346	0.472043	0	0.46536	0.916996	0.794233	0.522858	0.280397
1415	1	0.794233	0.761429	0.761429	0.433761	0.485813	0.942502	0.632465	0.632465	0.325805
1416	1	0.77744	0.666346	0.472043	0	0.472043	0.916996	0.794233	0.53077	0.28822
1417	1	0.794233	0.761429	0.77744	0.433761	0.478859	0.942502	0.643392	0.632465	0.334745
1418	1	0.811888	0.761429	0.761429	0.427775	0.485813	0.916996	0.632465	0.621874	0.32142
1419	1	0.746129	0.731481	0.77744	0	0.654678	0.916996	0.339304	0.416107	0.261584
1420	1	0.811888	0.746129	0.830497	0.458804	0.53077	0.916996	0.621874	0.439853	0.300298
1421	1	0.794233	0.77744	0.77744	0.427775	0.472043	0.942502	0.632465	0.632465	0.343924
1422	1	0.811888	0.761429	0.811888	0.427775	0.538869	0.916996	0.611599	0.446055	0.343924
1423	1	0.77744	0.666346	0.478859	0	0.458804	0.916996	0.794233	0.522858	0.280397
1424	1	0.77744	0.666346	0.472043	0	0.472043	0.916996	0.794233	0.53077	0.28822
1425	1	0.830497	0.746129	0.811888	0.410418	0.555662	0.916996	0.621874	0.472043	0.317091
1426	1	0.794233	0.77744	0.77744	0.427775	0.46536	0.916996	0.632465	0.621874	0.334745
1427	1	0.830497	0.77744	0.811888	0.421891	0.53077	0.916996	0.601621	0.439853	0.353354
1428	1	0.811888	0.761429	0.811888	0.427775	0.538869	0.916996	0.611599	0.446055	0.348607
1429	1	0.811888	0.746129	0.830497	0.439853	0.538869	0.916996	0.611599	0.458804	0.312815
1430	1	0.77744	0.77744	0.77744	0	0.643392	0.942502	0.343924	0.421891	0.276551
1431	1	0.794233	0.761429	0.761429	0.433761	0.478859	0.942502	0.632465	0.632465	0.325805
1432	1	0.794233	0.77744	0.77744	0.421891	0.485813	0.916996	0.632465	0.621874	0.339304
1433	1	0.794233	0.761429	0.761429	0.439853	0.478859	0.916996	0.632465	0.632465	0.330246
1434	1	0.811888	0.746129	0.811888	0.458804	0.53077	0.916996	0.621874	0.446055	0.300298
1435	1	0.830497	0.761429	0.811888	0.421891	0.53077	0.916996	0.601621	0.439853	0.353354
1436	1	0.761429	0.746129	0.77744	0	0.643392	0.942502	0.343924	0.427775	0.265266
1437	1	0.794233	0.77744	0.77744	0.427775	0.46536	0.916996	0.632465	0.621874	0.334745
1438	1	0.794233	0.761429	0.761429	0.433761	0.485813	0.942502	0.632465	0.632465	0.325805
1439	1	0.830497	0.746129	0.811888	0.410418	0.555662	0.916996	0.621874	0.46536	0.325805
1440	1	0.811888	0.746129	0.830497	0.458804	0.53077	0.916996	0.621874	0.446055	0.30442
1441	1	0.794233	0.761429	0.77744	0	0.643392	0.942502	0.339304	0.421891	0.268987
1442	1	0.794233	0.761429	0.77744	0.433761	0.478859	0.942502	0.643392	0.632465	0.339304
1443	1	0.794233	0.761429	0.761429	0.439853	0.478859	0.942502	0.632465	0.632465	0.325805
1444	1	0.811888	0.746129	0.811888	0.458804	0.53077	0.916996	0.621874	0.446055	0.300298
1445	1	0.794233	0.761429	0.761429	0.433761	0.485813	0.942502	0.632465	0.621874	0.325805
1446	1	0.77744	0.666346	0.472043	0	0.472043	0.916996	0.794233	0.53077	0.28822
1447	1	0.830497	0.731481	0.811888	0.433761	0.547163	0.916996	0.811888	0.515123	0.317091
1448	1	0.761429	0.746129	0.77744	0	0.654678	0.942502	0.348607	0.416107	0.268987
1449	1	0.811888	0.761429	0.811888	0.427775	0.538869	0.916996	0.611599	0.446055	0.334745
1450	1	0.830497	0.746129	0.811888	0.410418	0.555662	0.916996	0.621874	0.46536	0.325805
1451	1	0.794233	0.761429	0.77744	0	0.643392	0.942502	0.343924	0.421891	0.268987
1452	1	0.811888	0.746129	0.830497	0.439853	0.538869	0.916996	0.611599	0.458804	0.317091
1453	1	0.830497	0.746129	0.811888	0.410418	0.555662	0.916996	0.621874	0.472043	0.317091
1454	1	0.794233	0.761429	0.761429	0.439853	0.478859	0.916996	0.632465	0.632465	0.330246
1455	1	0.811888	0.746129	0.830497	0.446055	0.53077	0.916996	0.611599	0.446055	0.317091
1456	1	0.811888	0.746129	0.830497	0.439853	0.53077	0.916996	0.621874	0.45237	0.317091
1457	1	0.830497	0.731481	0.811888	0.427775	0.547163	0.916996	0.811888	0.522858	0.32142
1458	1	0.830497	0.731481	0.811888	0.427775	0.547163	0.916996	0.811888	0.515123	0.32142
1459	1	0.830497	0.731481	0.811888	0.427775	0.547163	0.916996	0.811888	0.515123	0.32142
1460	1	0.830497	0.761429	0.811888	0.416107	0.53077	0.916996	0.601621	0.433761	0.343924
1461	1	0.811888	0.761429	0.761429	0.433761	0.485813	0.942502	0.632465	0.621874	0.32142
1462	1	0.746129	0.731481	0.77744	0	0.654678	0.916996	0.343924	0.421891	0.257942
1463	1	0.77744	0.666346	0.478859	0	0.46536	0.916996	0.794233	0.53077	0.280397
1464	1	0.794233	0.77744	0.77744	0	0.643392	0.942502	0.334745	0.416107	0.257942
1465	1	0.830497	0.731481	0.811888	0.427775	0.547163	0.916996	0.811888	0.515123	0.32142
1466	1	0.830497	0.746129	0.811888	0.410418	0.555662	0.916996	0.621874	0.46536	0.325805
1467	1	0.811888	0.746129	0.811888	0.458804	0.53077	0.916996	0.621874	0.446055	0.300298
1468	1	0.77744	0.77744	0.77744	0	0.643392	0.942502	0.339304	0.416107	0.257942
1469	1	0.794233	0.761429	0.761429	0.439853	0.478859	0.942502	0.632465	0.632465	0.325805
1470	1	0.794233	0.761429	0.761429	0.439853	0.478859	0.942502	0.632465	0.632465	0.325805
1471	1	0.830497	0.746129	0.811888	0.410418	0.555662	0.916996	0.621874	0.46536	0.325805
1472	1	0.811888	0.746129	0.830497	0.439853	0.538869	0.916996	0.611599	0.458804	0.312815
1473	1	0.746129	0.746129	0.77744	0	0.654678	0.916996	0.339304	0.421891	0.250771
1474	1	0.77744	0.761429	0.77744	0	0.643392	0.942502	0.334745	0.421891	0.272748
1475	1	0.746129	0.746129	0.77744	0	0.654678	0.916996	0.339304	0.416107	0.254338
1476	1	0.830497	0.746129	0.811888	0.410418	0.555662	0.916996	0.621874	0.46536	0.330246
1477	1	0.794233	0.77744	0.77744	0	0.643392	0.942502	0.339304	0.427775	0.276551
1478	1	0.830497	0.746129	0.811888	0.410418	0.555662	0.916996	0.621874	0.472043	0.32142
1479	1	0.811888	0.746129	0.811888	0.458804	0.53077	0.916996	0.621874	0.446055	0.300298
1480	1	0.794233	0.761429	0.761429	0.433761	0.478859	0.942502	0.632465	0.632465	0.325805
1481	1	0.811888	0.746129	0.830497	0.439853	0.53077	0.916996	0.611599	0.458804	0.312815
1482	1	0.811888	0.746129	0.830497	0.45237	0.53077	0.916996	0.621874	0.446055	0.308592
1483	1	0.830497	0.746129	0.794233	0.410418	0.555662	0.916996	0.621874	0.472043	0.317091
1484	1	0.761429	0.746129	0.77744	0	0.643392	0.942502	0.343924	0.427775	0.265266
1485	1	0.830497	0.731481	0.811888	0.427775	0.547163	0.916996	0.811888	0.522858	0.325805
1486	1	0.830497	0.746129	0.794233	0.410418	0.555662	0.916996	0.621874	0.472043	0.317091
1487	1	0.77744	0.666346	0.478859	0	0.46536	0.916996	0.794233	0.53077	0.284286
1488	1	0.830497	0.731481	0.811888	0.427775	0.547163	0.916996	0.811888	0.515123	0.32142
1489	1	0.830497	0.746129	0.811888	0.410418	0.555662	0.916996	0.621874	0.472043	0.32142
1490	1	0.811888	0.746129	0.830497	0.446055	0.53077	0.916996	0.611599	0.446055	0.317091
1491	1	0.77744	0.666346	0.478859	0	0.458804	0.916996	0.794233	0.522858	0.280397
1492	1	0.794233	0.77744	0.77744	0	0.643392	0.942502	0.339304	0.421891	0.265266
1493	1	0.830497	0.731481	0.811888	0.427775	0.547163	0.916996	0.811888	0.515123	0.32142
1494	1	0.746129	0.746129	0.794233	0	0.643392	0.916996	0.334745	0.427775	0.254338
1495	1	0.830497	0.731481	0.811888	0.427775	0.547163	0.916996	0.811888	0.515123	0.32142
1496	1	0.830497	0.761429	0.811888	0.421891	0.53077	0.916996	0.601621	0.439853	0.353354
1497	1	0.830497	0.731481	0.811888	0.427775	0.547163	0.916996	0.811888	0.515123	0.325805
1498	1	0.794233	0.761429	0.761429	0.433761	0.485813	0.942502	0.632465	0.632465	0.325805
1499	1	0.830497	0.731481	0.811888	0.427775	0.547163	0.916996	0.811888	0.515123	0.317091
1500	1	0.830497	0.761429	0.811888	0.421891	0.538869	0.916996	0.611599	0.439853	0.348607
1501	1	0.830497	0.761429	0.811888	0.421891	0.53077	0.916996	0.601621	0.439853	0.348607
1502	1	0.811888	0.746129	0.830497	0.439853	0.538869	0.916996	0.611599	0.458804	0.312815
1503	1	0.77744	0.666346	0.472043	0	0.46536	0.916996	0.794233	0.522858	0.28822
1504	1	0.77744	0.666346	0.478859	0	0.458804	0.916996	0.794233	0.522858	0.280397
1505	1	0.830497	0.731481	0.811888	0.427775	0.547163	0.916996	0.811888	0.515123	0.32142
1506	1	0.830497	0.731481	0.811888	0.427775	0.547163	0.916996	0.811888	0.515123	0.317091
1507	1	0.746129	0.746129	0.77744	0	0.654678	0.916996	0.334745	0.421891	0.257942
1508	1	0.794233	0.77744	0.77744	0	0.643392	0.942502	0.334745	0.427775	0.276551
1509	1	0.830497	0.731481	0.811888	0.427775	0.547163	0.916996	0.811888	0.515123	0.325805
1510	1	0.830497	0.731481	0.811888	0.427775	0.547163	0.916996	0.811888	0.515123	0.32142
1511	1	0.77744	0.666346	0.472043	0	0.472043	0.916996	0.794233	0.53077	0.28822
1512	1	0.761429	0.746129	0.794233	0	0.643392	0.916996	0.334745	0.416107	0.254338
1513	1	0.830497	0.761429	0.811888	0.421891	0.53077	0.916996	0.601621	0.439853	0.348607
1514	1	0.830497	0.731481	0.811888	0.427775	0.547163	0.916996	0.811888	0.515123	0.317091
1515	1	0.811888	0.746129	0.830497	0.45237	0.53077	0.916996	0.621874	0.45237	0.308592
1516	1	0.794233	0.77744	0.77744	0.427775	0.458804	0.916996	0.632465	0.632465	0.334745
1517	1	0.794233	0.761429	0.77744	0.433761	0.478859	0.942502	0.643392	0.621874	0.339304
1518	1	0.830497	0.731481	0.811888	0.427775	0.547163	0.916996	0.811888	0.515123	0.325805
1519	1	0.761429	0.746129	0.77744	0	0.654678	0.916996	0.339304	0.421891	0.261584
1520	1	0.830497	0.746129	0.811888	0.410418	0.555662	0.916996	0.621874	0.472043	0.317091
1521	1	0.77744	0.666346	0.472043	0	0.46536	0.916996	0.794233	0.522858	0.284286
1522	1	0.77744	0.666346	0.472043	0	0.46536	0.916996	0.794233	0.522858	0.284286
1523	1	0.794233	0.77744	0.77744	0.427775	0.485813	0.916996	0.632465	0.632465	0.330246
1524	1	0.830497	0.746129	0.811888	0.410418	0.555662	0.916996	0.621874	0.46536	0.325805
1525	1	0.811888	0.761429	0.761429	0.433761	0.485813	0.942502	0.632465	0.621874	0.32142
1526	1	0.811888	0.746129	0.830497	0.446055	0.53077	0.916996	0.611599	0.446055	0.317091
1527	1	0.830497	0.746129	0.811888	0.410418	0.555662	0.916996	0.621874	0.472043	0.32142
1528	1	0.830497	0.731481	0.811888	0.427775	0.547163	0.916996	0.811888	0.515123	0.317091
1529	1	0.811888	0.761429	0.811888	0.427775	0.538869	0.916996	0.611599	0.439853	0.334745
1530	1	0.830497	0.77744	0.811888	0.421891	0.53077	0.916996	0.601621	0.439853	0.353354
1531	1	0.830497	0.746129	0.811888	0.410418	0.555662	0.916996	0.621874	0.472043	0.32142
1532	1	0.830497	0.746129	0.811888	0.404821	0.555662	0.916996	0.621874	0.46536	0.325805
1533	1	0.811888	0.761429	0.811888	0.427775	0.538869	0.916996	0.611599	0.446055	0.334745
1534	1	0.77744	0.77744	0.77744	0	0.643392	0.942502	0.339304	0.421891	0.276551
1535	1	0.746129	0.746129	0.794233	0	0.654678	0.942502	0.339304	0.427775	0.254338
1536	1	0.811888	0.761429	0.761429	0.427775	0.485813	0.916996	0.632465	0.621874	0.32142
1537	1	0.830497	0.731481	0.811888	0.427775	0.547163	0.916996	0.811888	0.515123	0.325805
1538	1	0.77744	0.77744	0.77744	0	0.643392	0.942502	0.339304	0.427775	0.280397
1539	1	0.830497	0.77744	0.811888	0.421891	0.53077	0.916996	0.601621	0.446055	0.348607
1540	1	0.77744	0.666346	0.472043	0	0.472043	0.916996	0.794233	0.53077	0.28822
1541	1	0.77744	0.666346	0.478859	0	0.46536	0.916996	0.794233	0.53077	0.284286
1542	1	0.830497	0.731481	0.811888	0.433761	0.547163	0.916996	0.811888	0.522858	0.32142
1543	1	0.811888	0.761429	0.761429	0.433761	0.485813	0.942502	0.632465	0.621874	0.32142
1544	1	0.830497	0.731481	0.811888	0.427775	0.547163	0.916996	0.811888	0.515123	0.325805
1545	1	0.830497	0.731481	0.811888	0.433761	0.547163	0.916996	0.811888	0.515123	0.317091
1546	1	0.830497	0.77744	0.811888	0.421891	0.53077	0.916996	0.601621	0.433761	0.348607
1547	1	0.830497	0.746129	0.811888	0.410418	0.555662	0.916996	0.621874	0.46536	0.325805
1548	1	0.761429	0.761429	0.77744	0	0.643392	0.916996	0.339304	0.416107	0.276551
1549	1	0.811888	0.746129	0.830497	0.458804	0.53077	0.916996	0.621874	0.439853	0.300298
1550	1	0.77744	0.761429	0.77744	0	0.643392	0.916996	0.339304	0.421891	0.272748
1551	1	0.830497	0.731481	0.811888	0.427775	0.547163	0.916996	0.811888	0.515123	0.32142
1552	1	0.77744	0.666346	0.472043	0	0.46536	0.916996	0.794233	0.522858	0.284286
1553	1	0.77744	0.666346	0.472043	0	0.472043	0.916996	0.794233	0.53077	0.28822
1554	1	0.830497	0.746129	0.811888	0.410418	0.555662	0.916996	0.621874	0.46536	0.330246
1555	1	0.830497	0.731481	0.811888	0.427775	0.547163	0.916996	0.811888	0.522858	0.32142
1556	1	0.830497	0.77744	0.811888	0.427775	0.53077	0.916996	0.601621	0.439853	0.353354
1557	1	0.830497	0.731481	0.811888	0.433761	0.547163	0.916996	0.811888	0.515123	0.317091
1558	1	0.811888	0.761429	0.761429	0.433761	0.485813	0.942502	0.632465	0.632465	0.325805
1559	1	0.830497	0.77744	0.811888	0.421891	0.53077	0.916996	0.601621	0.439853	0.348607
1560	1	0.811888	0.746129	0.811888	0.458804	0.53077	0.916996	0.621874	0.446055	0.300298
1561	1	0.830497	0.731481	0.811888	0.427775	0.547163	0.916996	0.811888	0.515123	0.32142
1562	1	0.830497	0.746129	0.811888	0.410418	0.555662	0.916996	0.621874	0.46536	0.325805
1563	1	0.830497	0.746129	0.811888	0.410418	0.555662	0.916996	0.621874	0.472043	0.32142
1564	1	0.77744	0.666346	0.472043	0	0.472043	0.916996	0.794233	0.53077	0.28822
1565	1	0.830497	0.731481	0.811888	0.433761	0.547163	0.916996	0.811888	0.515123	0.32142
1566	1	0.761429	0.746129	0.794233	0	0.643392	0.916996	0.334745	0.416107	0.254338
1567	1	0.77744	0.666346	0.472043	0	0.46536	0.916996	0.794233	0.522858	0.28822
1568	1	0.830497	0.761429	0.811888	0.427775	0.53077	0.916996	0.601621	0.439853	0.348607
1569	1	0.794233	0.761429	0.761429	0.439853	0.478859	0.942502	0.632465	0.632465	0.325805
1570	1	0.830497	0.731481	0.811888	0.427775	0.547163	0.916996	0.811888	0.515123	0.32142
1571	1	0.77744	0.666346	0.478859	0	0.46536	0.916996	0.794233	0.53077	0.284286
1572	1	0.830497	0.746129	0.811888	0.410418	0.555662	0.916996	0.621874	0.46536	0.325805
1573	1	0.811888	0.746129	0.830497	0.458804	0.53077	0.916996	0.621874	0.446055	0.30442
1574	1	0.830497	0.746129	0.811888	0.410418	0.555662	0.916996	0.621874	0.46536	0.325805
1575	1	0.811888	0.746129	0.811888	0.458804	0.53077	0.916996	0.621874	0.446055	0.300298
1576	1	0.830497	0.746129	0.811888	0.410418	0.555662	0.916996	0.621874	0.472043	0.32142
1577	1	0.830497	0.731481	0.811888	0.433761	0.547163	0.916996	0.811888	0.515123	0.32142
1578	1	0.746129	0.746129	0.77744	0	0.654678	0.942502	0.339304	0.421891	0.247241
1579	1	0.794233	0.77744	0.77744	0	0.643392	0.942502	0.343924	0.421891	0.268987
1580	1	0.830497	0.761429	0.811888	0.421891	0.538869	0.916996	0.611599	0.446055	0.339304
1581	1	0.794233	0.761429	0.761429	0.439853	0.478859	0.942502	0.632465	0.632465	0.325805
1582	1	0.830497	0.731481	0.811888	0.433761	0.547163	0.916996	0.811888	0.515123	0.317091
1583	1	0.746129	0.746129	0.794233	0	0.654678	0.916996	0.330246	0.427775	0.254338
1584	1	0.811888	0.746129	0.830497	0.458804	0.53077	0.916996	0.621874	0.446055	0.30442
1585	1	0.77744	0.666346	0.478859	0	0.472043	0.916996	0.794233	0.53077	0.28822
1586	1	0.77744	0.761429	0.77744	0	0.643392	0.942502	0.334745	0.416107	0.268987
1587	1	0.811888	0.746129	0.830497	0.439853	0.53077	0.916996	0.621874	0.45237	0.317091
1588	1	0.830497	0.731481	0.811888	0.427775	0.547163	0.916996	0.811888	0.515123	0.325805
1589	1	0.830497	0.746129	0.811888	0.404821	0.555662	0.916996	0.621874	0.472043	0.317091
1590	1	0.830497	0.746129	0.811888	0.410418	0.555662	0.916996	0.621874	0.472043	0.32142
1591	1	0.77744	0.666346	0.472043	0	0.46536	0.916996	0.794233	0.522858	0.28822
1592	1	0.830497	0.746129	0.811888	0.410418	0.555662	0.916996	0.621874	0.472043	0.32142
1593	1	0.830497	0.746129	0.811888	0.410418	0.555662	0.916996	0.621874	0.472043	0.32142
1594	1	0.830497	0.746129	0.811888	0.404821	0.555662	0.916996	0.621874	0.46536	0.32142
1595	1	0.830497	0.77744	0.811888	0.427775	0.53077	0.916996	0.601621	0.439853	0.353354
1596	1	0.830497	0.731481	0.811888	0.433761	0.547163	0.916996	0.811888	0.515123	0.32142
1597	1	0.830497	0.746129	0.811888	0.410418	0.555662	0.916996	0.621874	0.472043	0.317091
1598	1	0.811888	0.746129	0.811888	0.458804	0.53077	0.916996	0.621874	0.446055	0.300298
1599	1	0.830497	0.746129	0.811888	0.410418	0.555662	0.916996	0.621874	0.46536	0.330246
1600	1	0.830497	0.761429	0.811888	0.427775	0.53077	0.916996	0.601621	0.439853	0.348607
1601	1	0.830497	0.761429	0.811888	0.410418	0.53077	0.916996	0.601621	0.433761	0.343924
1602	1	0.811888	0.746129	0.830497	0.439853	0.53077	0.916996	0.611599	0.45237	0.317091
1603	1	0.811888	0.746129	0.830497	0.458804	0.53077	0.916996	0.621874	0.446055	0.30442
1604	1	0.811888	0.761429	0.811888	0.427775	0.538869	0.916996	0.611599	0.439853	0.334745
1605	1	0.77744	0.666346	0.478859	0	0.46536	0.916996	0.794233	0.53077	0.28822
1606	1	0.830497	0.746129	0.811888	0.404821	0.555662	0.916996	0.621874	0.46536	0.32142
1607	1	0.811888	0.746129	0.830497	0.439853	0.53077	0.916996	0.611599	0.45237	0.317091
1608	1	0.830497	0.746129	0.811888	0.410418	0.555662	0.916996	0.621874	0.46536	0.330246
1609	1	0.77744	0.77744	0.77744	0	0.643392	0.942502	0.334745	0.416107	0.268987
1610	1	0.830497	0.761429	0.811888	0.427775	0.538869	0.916996	0.611599	0.446055	0.339304
1611	1	0.811888	0.761429	0.811888	0.421891	0.538869	0.916996	0.611599	0.439853	0.353354
1612	1	0.811888	0.761429	0.811888	0.427775	0.538869	0.916996	0.611599	0.439853	0.339304
1613	1	0.830497	0.731481	0.811888	0.427775	0.547163	0.916996	0.811888	0.515123	0.325805
1614	1	0.830497	0.746129	0.811888	0.410418	0.555662	0.916996	0.621874	0.46536	0.330246
1615	1	0.830497	0.761429	0.811888	0.416107	0.538869	0.916996	0.611599	0.439853	0.348607
1616	1	0.830497	0.761429	0.811888	0.416107	0.538869	0.916996	0.611599	0.433761	0.353354
1617	1	0.830497	0.746129	0.811888	0.410418	0.555662	0.916996	0.621874	0.472043	0.32142
1618	1	0.830497	0.746129	0.811888	0.410418	0.555662	0.916996	0.621874	0.472043	0.317091
1619	1	0.77744	0.666346	0.478859	0	0.472043	0.916996	0.794233	0.53077	0.284286
1620	1	0.746129	0.746129	0.794233	0	0.654678	0.916996	0.334745	0.416107	0.250771
1621	1	0.811888	0.746129	0.830497	0.439853	0.53077	0.916996	0.621874	0.45237	0.317091
1622	1	0.830497	0.746129	0.811888	0.404821	0.555662	0.916996	0.621874	0.472043	0.317091
1623	1	0.811888	0.746129	0.830497	0.45237	0.53077	0.916996	0.621874	0.446055	0.308592
1624	1	0.746129	0.746129	0.77744	0	0.654678	0.916996	0.334745	0.416107	0.254338
1625	1	0.830497	0.761429	0.811888	0.410418	0.53077	0.916996	0.601621	0.433761	0.343924
1626	1	0.830497	0.731481	0.811888	0.427775	0.547163	0.916996	0.811888	0.515123	0.32142
1627	1	0.811888	0.761429	0.811888	0.421891	0.538869	0.916996	0.611599	0.433761	0.353354
1628	1	0.830497	0.746129	0.811888	0.410418	0.555662	0.916996	0.621874	0.46536	0.325805
1629	1	0.830497	0.731481	0.811888	0.427775	0.547163	0.916996	0.811888	0.515123	0.317091
1630	1	0.811888	0.746129	0.830497	0.458804	0.53077	0.916996	0.621874	0.446055	0.30442
1631	1	0.830497	0.746129	0.811888	0.410418	0.555662	0.916996	0.621874	0.46536	0.325805
1632	1	0.77744	0.666346	0.478859	0	0.472043	0.916996	0.794233	0.53077	0.284286
1633	1	0.811888	0.761429	0.761429	0.433761	0.485813	0.942502	0.632465	0.632465	0.325805
1634	1	0.811888	0.746129	0.811888	0.458804	0.53077	0.916996	0.621874	0.446055	0.300298
1635	1	0.77744	0.666346	0.478859	0	0.472043	0.916996	0.794233	0.53077	0.284286
1636	1	0.830497	0.746129	0.811888	0.410418	0.555662	0.916996	0.621874	0.472043	0.32142
1637	1	0.77744	0.666346	0.478859	0	0.46536	0.916996	0.794233	0.53077	0.284286
1638	1	0.77744	0.666346	0.478859	0	0.458804	0.916996	0.794233	0.522858	0.280397
1639	1	0.77744	0.666346	0.478859	0	0.46536	0.916996	0.794233	0.522858	0.284286
1640	1	0.811888	0.746129	0.830497	0.458804	0.53077	0.916996	0.621874	0.446055	0.30442
1641	1	0.794233	0.761429	0.77744	0.427775	0.478859	0.942502	0.632465	0.621874	0.325805
1642	1	0.830497	0.731481	0.811888	0.427775	0.547163	0.916996	0.811888	0.515123	0.32142
1643	1	0.830497	0.731481	0.811888	0.427775	0.547163	0.916996	0.811888	0.515123	0.32142
1644	1	0.77744	0.666346	0.472043	0	0.46536	0.916996	0.794233	0.522858	0.284286
1645	1	0.794233	0.77744	0.77744	0.427775	0.485813	0.916996	0.632465	0.621874	0.334745
1646	1	0.794233	0.761429	0.761429	0.439853	0.478859	0.942502	0.632465	0.632465	0.325805
1647	1	0.830497	0.746129	0.811888	0.410418	0.555662	0.916996	0.621874	0.46536	0.325805
1648	1	0.77744	0.666346	0.478859	0	0.46536	0.916996	0.794233	0.522858	0.280397
1649	1	0.811888	0.746129	0.830497	0.458804	0.53077	0.916996	0.621874	0.439853	0.300298
1650	1	0.77744	0.666346	0.472043	0	0.472043	0.916996	0.794233	0.53077	0.28822
1651	1	0.794233	0.77744	0.77744	0	0.643392	0.942502	0.339304	0.421891	0.265266
1652	1	0.746129	0.746129	0.77744	0	0.654678	0.916996	0.339304	0.421891	0.250771
1653	1	0.811888	0.746129	0.830497	0.439853	0.538869	0.916996	0.611599	0.458804	0.312815
1654	1	0.811888	0.761429	0.811888	0.427775	0.538869	0.916996	0.611599	0.446055	0.348607
1655	1	0.794233	0.761429	0.761429	0.433761	0.485813	0.942502	0.632465	0.621874	0.325805
1656	1	0.811888	0.746129	0.811888	0.458804	0.53077	0.916996	0.621874	0.446055	0.300298
1657	1	0.830497	0.746129	0.811888	0.410418	0.555662	0.916996	0.621874	0.46536	0.325805
1658	1	0.811888	0.746129	0.811888	0.458804	0.53077	0.916996	0.621874	0.446055	0.300298
1659	1	0.811888	0.746129	0.830497	0.439853	0.538869	0.916996	0.611599	0.458804	0.312815
1660	1	0.811888	0.746129	0.830497	0.439853	0.53077	0.916996	0.621874	0.45237	0.317091
1661	1	0.77744	0.666346	0.472043	0	0.472043	0.916996	0.794233	0.53077	0.28822
1662	1	0.830497	0.746129	0.811888	0.410418	0.555662	0.916996	0.621874	0.472043	0.32142
1663	1	0.830497	0.731481	0.811888	0.427775	0.547163	0.916996	0.811888	0.515123	0.32142
1664	1	0.811888	0.746129	0.830497	0.446055	0.53077	0.916996	0.611599	0.446055	0.317091
1665	1	0.794233	0.761429	0.761429	0.439853	0.478859	0.942502	0.632465	0.632465	0.325805
1666	1	0.77744	0.666346	0.472043	0	0.46536	0.916996	0.794233	0.522858	0.284286
1667	1	0.77744	0.77744	0.77744	0	0.643392	0.942502	0.334745	0.421891	0.272748
1668	1	0.811888	0.746129	0.811888	0.458804	0.53077	0.916996	0.621874	0.446055	0.300298
1669	1	0.77744	0.666346	0.472043	0	0.46536	0.916996	0.794233	0.522858	0.28822
1670	1	0.830497	0.746129	0.811888	0.410418	0.555662	0.916996	0.621874	0.46536	0.330246
1671	1	0.830497	0.731481	0.811888	0.427775	0.547163	0.916996	0.811888	0.507558	0.32142
1672	1	0.811888	0.761429	0.761429	0.427775	0.485813	0.942502	0.632465	0.621874	0.32142
1673	1	0.830497	0.731481	0.811888	0.427775	0.547163	0.916996	0.811888	0.515123	0.325805
1674	1	0.830497	0.761429	0.811888	0.421891	0.53077	0.916996	0.601621	0.439853	0.353354
1675	1	0.811888	0.746129	0.830497	0.458804	0.53077	0.916996	0.621874	0.446055	0.30442
1676	1	0.811888	0.761429	0.761429	0.427775	0.485813	0.942502	0.632465	0.621874	0.32142
1677	1	0.761429	0.746129	0.794233	0	0.643392	0.916996	0.343924	0.416107	0.250771
1678	1	0.830497	0.731481	0.811888	0.427775	0.547163	0.916996	0.811888	0.522858	0.325805
1679	1	0.811888	0.746129	0.830497	0.439853	0.538869	0.916996	0.611599	0.458804	0.312815
1680	1	0.830497	0.77744	0.811888	0.421891	0.53077	0.916996	0.601621	0.439853	0.353354
1681	1	0.794233	0.761429	0.761429	0.433761	0.485813	0.942502	0.632465	0.621874	0.325805
1682	1	0.811888	0.761429	0.811888	0.427775	0.538869	0.916996	0.611599	0.446055	0.348607
1683	1	0.77744	0.666346	0.472043	0	0.46536	0.916996	0.794233	0.522858	0.28822
1684	1	0.77744	0.77744	0.77744	0	0.643392	0.942502	0.339304	0.421891	0.272748
1685	1	0.830497	0.761429	0.811888	0.421891	0.53077	0.916996	0.601621	0.433761	0.353354
1686	1	0.794233	0.761429	0.761429	0.439853	0.478859	0.942502	0.632465	0.632465	0.330246
1687	1	0.811888	0.746129	0.830497	0.45237	0.53077	0.916996	0.621874	0.446055	0.308592
1688	1	0.830497	0.731481	0.811888	0.427775	0.547163	0.916996	0.811888	0.515123	0.32142
1689	1	0.811888	0.746129	0.830497	0.439853	0.538869	0.916996	0.611599	0.458804	0.312815
1690	1	0.77744	0.666346	0.472043	0	0.46536	0.916996	0.794233	0.522858	0.284286
1691	1	0.811888	0.761429	0.811888	0.427775	0.538869	0.916996	0.611599	0.439853	0.334745
1692	1	0.77744	0.666346	0.472043	0	0.472043	0.916996	0.794233	0.53077	0.28822
1693	1	0.794233	0.761429	0.761429	0.439853	0.478859	0.942502	0.632465	0.632465	0.330246
1694	1	0.830497	0.731481	0.811888	0.427775	0.547163	0.916996	0.811888	0.507558	0.32142
1695	1	0.811888	0.761429	0.811888	0.427775	0.538869	0.916996	0.611599	0.446055	0.348607
1696	1	0.794233	0.761429	0.761429	0.433761	0.485813	0.942502	0.632465	0.621874	0.325805
1697	1	0.830497	0.761429	0.811888	0.421891	0.538869	0.916996	0.611599	0.446055	0.339304
1698	1	0.794233	0.77744	0.77744	0.421891	0.472043	0.916996	0.632465	0.632465	0.334745
1699	1	0.77744	0.666346	0.472043	0	0.46536	0.916996	0.794233	0.522858	0.28822
1700	1	0.830497	0.731481	0.811888	0.433761	0.547163	0.916996	0.811888	0.515123	0.317091
1701	1	0.811888	0.746129	0.830497	0.439853	0.53077	0.916996	0.611599	0.45237	0.317091
1702	1	0.761429	0.761429	0.77744	0	0.643392	0.916996	0.343924	0.416107	0.265266
1703	1	0.811888	0.746129	0.830497	0.439853	0.53077	0.916996	0.611599	0.45237	0.317091
1704	1	0.830497	0.746129	0.811888	0.410418	0.555662	0.916996	0.621874	0.472043	0.32142
1705	1	0.830497	0.761429	0.811888	0.421891	0.53077	0.916996	0.601621	0.439853	0.348607
1706	1	0.77744	0.761429	0.77744	0	0.643392	0.942502	0.334745	0.421891	0.265266
1707	1	0.830497	0.77744	0.811888	0.421891	0.53077	0.916996	0.601621	0.439853	0.353354
1708	1	0.811888	0.746129	0.830497	0.439853	0.538869	0.916996	0.611599	0.458804	0.312815
1709	1	0.830497	0.731481	0.811888	0.427775	0.547163	0.916996	0.811888	0.515123	0.325805
1710	1	0.811888	0.761429	0.811888	0.427775	0.538869	0.916996	0.611599	0.446055	0.343924
1711	1	0.77744	0.666346	0.472043	0	0.46536	0.916996	0.794233	0.522858	0.28822
1712	1	0.830497	0.746129	0.811888	0.410418	0.555662	0.916996	0.621874	0.472043	0.32142
1713	1	0.794233	0.77744	0.77744	0.421891	0.472043	0.916996	0.621874	0.632465	0.339304
1714	1	0.811888	0.761429	0.811888	0.427775	0.538869	0.916996	0.611599	0.446055	0.334745
1715	1	0.77744	0.761429	0.77744	0	0.643392	0.916996	0.339304	0.421891	0.268987
1716	1	0.77744	0.666346	0.472043	0	0.472043	0.916996	0.794233	0.53077	0.28822
1717	1	0.77744	0.666346	0.472043	0	0.46536	0.916996	0.794233	0.522858	0.28822
1718	1	0.77744	0.666346	0.472043	0	0.46536	0.916996	0.794233	0.522858	0.28822
1719	1	0.811888	0.746129	0.830497	0.45237	0.53077	0.916996	0.621874	0.446055	0.308592
1720	1	0.830497	0.731481	0.811888	0.427775	0.547163	0.916996	0.811888	0.515123	0.317091
1721	1	0.830497	0.746129	0.811888	0.410418	0.555662	0.916996	0.621874	0.46536	0.325805
1722	1	0.830497	0.746129	0.811888	0.404821	0.555662	0.916996	0.621874	0.472043	0.317091
1723	1	0.794233	0.77744	0.77744	0.427775	0.478859	0.916996	0.632465	0.632465	0.330246
1724	1	0.811888	0.761429	0.811888	0.427775	0.538869	0.916996	0.611599	0.446055	0.343924
1725	1	0.746129	0.746129	0.77744	0	0.654678	0.916996	0.339304	0.416107	0.254338
1726	1	0.830497	0.761429	0.811888	0.416107	0.53077	0.916996	0.601621	0.439853	0.348607
1727	1	0.746129	0.746129	0.794233	0	0.654678	0.942502	0.339304	0.421891	0.257942
1728	1	0.746129	0.746129	0.77744	0	0.654678	0.916996	0.343924	0.421891	0.243747
1729	1	0.794233	0.761429	0.77744	0.427775	0.472043	0.916996	0.632465	0.621874	0.334745
1730	1	0.77744	0.666346	0.478859	0	0.472043	0.916996	0.794233	0.53077	0.284286
1731	1	0.77744	0.666346	0.478859	0	0.472043	0.916996	0.794233	0.53077	0.28822
1732	1	0.811888	0.761429	0.761429	0.427775	0.485813	0.942502	0.632465	0.621874	0.32142
1733	1	0.794233	0.77744	0.77744	0.427775	0.485813	0.916996	0.632465	0.621874	0.339304
1734	1	0.811888	0.761429	0.811888	0.427775	0.538869	0.916996	0.611599	0.446055	0.334745
1735	1	0.811888	0.746129	0.830497	0.439853	0.53077	0.916996	0.611599	0.45237	0.317091
1736	1	0.77744	0.666346	0.478859	0	0.46536	0.916996	0.794233	0.53077	0.284286
1737	1	0.77744	0.77744	0.77744	0	0.643392	0.942502	0.334745	0.421891	0.265266
1738	1	0.811888	0.761429	0.811888	0.421891	0.538869	0.916996	0.611599	0.439853	0.348607
1739	1	0.77744	0.666346	0.478859	0	0.46536	0.916996	0.794233	0.53077	0.284286
1740	1	0.746129	0.746129	0.77744	0	0.654678	0.942502	0.334745	0.421891	0.250771
1741	1	0.761429	0.761429	0.77744	0	0.643392	0.942502	0.343924	0.421891	0.261584
1742	1	0.811888	0.746129	0.830497	0.458804	0.53077	0.916996	0.621874	0.446055	0.30442
1743	1	0.746129	0.731481	0.77744	0	0.666346	0.916996	0.343924	0.421891	0.254338
1744	1	0.811888	0.761429	0.811888	0.427775	0.538869	0.916996	0.611599	0.446055	0.343924
1745	1	0.77744	0.666346	0.472043	0	0.46536	0.916996	0.794233	0.522858	0.284286
1746	1	0.77744	0.666346	0.472043	0	0.472043	0.916996	0.794233	0.53077	0.28822
1747	1	0.811888	0.746129	0.830497	0.458804	0.53077	0.916996	0.621874	0.446055	0.30442
1748	1	0.746129	0.746129	0.77744	0	0.654678	0.942502	0.343924	0.421891	0.243747
1749	1	0.77744	0.77744	0.77744	0	0.643392	0.942502	0.334745	0.416107	0.261584
1750	1	0.746129	0.731481	0.77744	0	0.666346	0.916996	0.343924	0.421891	0.254338
1751	1	0.830497	0.746129	0.811888	0.410418	0.555662	0.916996	0.621874	0.472043	0.325805
1752	1	0.811888	0.746129	0.811888	0.458804	0.53077	0.916996	0.621874	0.446055	0.300298
1753	1	0.830497	0.731481	0.811888	0.427775	0.547163	0.916996	0.811888	0.515123	0.32142
1754	1	0.77744	0.666346	0.478859	0	0.472043	0.916996	0.794233	0.53077	0.28822
1755	1	0.77744	0.666346	0.478859	0	0.472043	0.916996	0.794233	0.53077	0.28822
1756	1	0.77744	0.666346	0.472043	0	0.46536	0.916996	0.794233	0.522858	0.28822
1757	1	0.830497	0.746129	0.811888	0.410418	0.555662	0.916996	0.621874	0.46536	0.325805
1758	1	0.77744	0.761429	0.77744	0	0.643392	0.916996	0.339304	0.421891	0.268987
1759	1	0.830497	0.731481	0.811888	0.427775	0.547163	0.916996	0.811888	0.515123	0.325805
1760	1	0.77744	0.761429	0.77744	0	0.643392	0.916996	0.339304	0.416107	0.268987
1761	1	0.794233	0.761429	0.77744	0.421891	0.472043	0.916996	0.632465	0.621874	0.334745
1762	1	0.830497	0.746129	0.811888	0.410418	0.555662	0.916996	0.621874	0.46536	0.325805
1763	1	0.830497	0.746129	0.811888	0.410418	0.555662	0.916996	0.621874	0.46536	0.325805
1764	1	0.830497	0.746129	0.811888	0.404821	0.555662	0.916996	0.621874	0.46536	0.325805
1765	1	0.830497	0.731481	0.811888	0.427775	0.547163	0.916996	0.811888	0.515123	0.32142
1766	1	0.761429	0.746129	0.77744	0	0.643392	0.942502	0.343924	0.421891	0.268987
1767	1	0.811888	0.746129	0.830497	0.458804	0.53077	0.916996	0.621874	0.446055	0.30442
1768	1	0.830497	0.761429	0.811888	0.421891	0.538869	0.916996	0.611599	0.446055	0.339304
1769	1	0.830497	0.746129	0.811888	0.404821	0.555662	0.916996	0.621874	0.472043	0.32142
1770	1	0.830497	0.746129	0.811888	0.410418	0.555662	0.916996	0.621874	0.46536	0.325805
1771	1	0.811888	0.761429	0.761429	0.433761	0.485813	0.942502	0.632465	0.621874	0.32142
1772	1	0.811888	0.761429	0.761429	0.433761	0.485813	0.942502	0.632465	0.621874	0.325805
1773	1	0.830497	0.746129	0.811888	0.410418	0.555662	0.916996	0.621874	0.46536	0.325805
1774	1	0.811888	0.746129	0.830497	0.439853	0.53077	0.916996	0.611599	0.45237	0.317091
1775	1	0.746129	0.746129	0.77744	0	0.654678	0.916996	0.334745	0.421891	0.254338
1776	1	0.830497	0.746129	0.811888	0.410418	0.555662	0.916996	0.621874	0.472043	0.325805
1777	1	0.830497	0.761429	0.811888	0.421891	0.53077	0.916996	0.601621	0.439853	0.343924
1778	1	0.830497	0.731481	0.811888	0.427775	0.547163	0.916996	0.811888	0.515123	0.32142
1779	1	0.811888	0.761429	0.811888	0.427775	0.538869	0.916996	0.611599	0.446055	0.348607
1780	1	0.77744	0.666346	0.478859	0	0.46536	0.916996	0.794233	0.522858	0.284286
1781	1	0.811888	0.761429	0.761429	0.433761	0.485813	0.942502	0.632465	0.621874	0.32142
1782	1	0.830497	0.731481	0.811888	0.427775	0.547163	0.916996	0.811888	0.515123	0.32142
1783	1	0.77744	0.666346	0.478859	0	0.458804	0.916996	0.794233	0.522858	0.280397
1784	1	0.811888	0.746129	0.830497	0.439853	0.53077	0.916996	0.611599	0.45237	0.317091
1785	1	0.811888	0.746129	0.830497	0.458804	0.53077	0.916996	0.621874	0.446055	0.30442
1786	1	0.77744	0.666346	0.472043	0	0.46536	0.916996	0.794233	0.522858	0.28822
1787	1	0.811888	0.761429	0.811888	0.427775	0.538869	0.916996	0.611599	0.446055	0.348607
1788	1	0.746129	0.746129	0.77744	0	0.666346	0.916996	0.343924	0.421891	0.254338
1789	1	0.811888	0.746129	0.830497	0.458804	0.53077	0.916996	0.621874	0.439853	0.300298
1790	1	0.77744	0.666346	0.472043	0	0.46536	0.916996	0.794233	0.522858	0.284286
1791	1	0.830497	0.731481	0.811888	0.427775	0.547163	0.916996	0.811888	0.515123	0.325805
1792	1	0.830497	0.746129	0.811888	0.410418	0.555662	0.916996	0.621874	0.472043	0.32142
1793	1	0.830497	0.731481	0.811888	0.427775	0.547163	0.916996	0.811888	0.515123	0.325805
1794	1	0.794233	0.761429	0.761429	0.439853	0.478859	0.942502	0.632465	0.632465	0.325805
1795	1	0.811888	0.761429	0.811888	0.421891	0.538869	0.916996	0.611599	0.446055	0.339304
1796	1	0.794233	0.77744	0.77744	0.427775	0.478859	0.916996	0.632465	0.632465	0.334745
1797	1	0.830497	0.746129	0.811888	0.410418	0.555662	0.916996	0.621874	0.472043	0.32142
1798	1	0.794233	0.77744	0.77744	0	0.643392	0.916996	0.339304	0.416107	0.254338
1799	1	0.830497	0.761429	0.811888	0.427775	0.53077	0.916996	0.601621	0.439853	0.348607
1800	1	0.811888	0.746129	0.830497	0.439853	0.538869	0.916996	0.611599	0.458804	0.317091
1801	1	0.794233	0.761429	0.761429	0.433761	0.485813	0.942502	0.632465	0.621874	0.325805
1802	1	0.794233	0.77744	0.77744	0.427775	0.46536	0.916996	0.632465	0.621874	0.343924
1803	1	0.77744	0.666346	0.478859	0	0.46536	0.916996	0.794233	0.53077	0.280397
1804	1	0.794233	0.77744	0.77744	0.421891	0.46536	0.916996	0.632465	0.632465	0.334745
1805	1	0.830497	0.746129	0.811888	0.410418	0.555662	0.916996	0.621874	0.46536	0.325805
1806	1	0.794233	0.77744	0.77744	0.427775	0.485813	0.916996	0.632465	0.621874	0.334745
1807	1	0.811888	0.746129	0.830497	0.458804	0.53077	0.916996	0.621874	0.446055	0.30442
1808	1	0.811888	0.746129	0.830497	0.458804	0.53077	0.916996	0.621874	0.446055	0.30442
1809	1	0.794233	0.77744	0.77744	0.421891	0.472043	0.942502	0.632465	0.632465	0.343924
1810	1	0.830497	0.746129	0.811888	0.404821	0.555662	0.916996	0.621874	0.46536	0.325805
1811	1	0.77744	0.666346	0.478859	0	0.46536	0.916996	0.794233	0.522858	0.280397
1812	1	0.830497	0.731481	0.811888	0.433761	0.547163	0.916996	0.811888	0.515123	0.317091
1813	1	0.811888	0.761429	0.761429	0.433761	0.485813	0.942502	0.632465	0.621874	0.325805
1814	1	0.830497	0.746129	0.811888	0.410418	0.555662	0.916996	0.621874	0.472043	0.317091
1815	1	0.830497	0.746129	0.811888	0.410418	0.555662	0.916996	0.621874	0.472043	0.317091
1816	1	0.794233	0.761429	0.761429	0.439853	0.478859	0.942502	0.632465	0.632465	0.330246
1817	1	0.746129	0.746129	0.77744	0	0.654678	0.942502	0.339304	0.421891	0.247241
1818	1	0.746129	0.746129	0.77744	0	0.654678	0.916996	0.343924	0.421891	0.243747
1819	1	0.811888	0.746129	0.830497	0.458804	0.53077	0.916996	0.621874	0.439853	0.30442
1820	1	0.830497	0.77744	0.811888	0.433761	0.53077	0.916996	0.601621	0.439853	0.353354
1821	1	0.830497	0.761429	0.811888	0.416107	0.538869	0.916996	0.611599	0.433761	0.353354
1822	1	0.746129	0.746129	0.77744	0	0.654678	0.916996	0.334745	0.421891	0.250771
1823	1	0.746129	0.746129	0.77744	0	0.654678	0.916996	0.339304	0.421891	0.261584
1824	1	0.811888	0.761429	0.811888	0.427775	0.538869	0.916996	0.611599	0.446055	0.343924
1825	1	0.830497	0.731481	0.811888	0.427775	0.547163	0.916996	0.811888	0.515123	0.32142
1826	1	0.794233	0.77744	0.77744	0	0.643392	0.942502	0.334745	0.421891	0.268987
1827	1	0.830497	0.731481	0.811888	0.427775	0.547163	0.916996	0.811888	0.515123	0.32142
1828	1	0.77744	0.666346	0.472043	0	0.472043	0.916996	0.794233	0.53077	0.28822
1829	1	0.811888	0.746129	0.830497	0.439853	0.538869	0.916996	0.611599	0.458804	0.317091
1830	1	0.811888	0.746129	0.830497	0.439853	0.53077	0.916996	0.611599	0.45237	0.317091
1831	1	0.77744	0.666346	0.478859	0	0.46536	0.916996	0.794233	0.53077	0.284286
1832	1	0.830497	0.731481	0.811888	0.427775	0.547163	0.916996	0.811888	0.515123	0.317091
1833	1	0.830497	0.746129	0.811888	0.410418	0.555662	0.916996	0.621874	0.46536	0.325805
1834	1	0.794233	0.761429	0.761429	0.433761	0.485813	0.942502	0.632465	0.632465	0.325805
1835	1	0.77744	0.666346	0.478859	0	0.46536	0.916996	0.794233	0.53077	0.284286
1836	1	0.811888	0.761429	0.811888	0.427775	0.538869	0.916996	0.611599	0.446055	0.348607
1837	1	0.830497	0.761429	0.811888	0.421891	0.538869	0.916996	0.611599	0.439853	0.348607
1838	1	0.761429	0.746129	0.794233	0	0.643392	0.916996	0.334745	0.416107	0.257942
1839	1	0.811888	0.761429	0.811888	0.427775	0.538869	0.916996	0.611599	0.446055	0.343924
1840	1	0.794233	0.761429	0.761429	0.439853	0.478859	0.942502	0.632465	0.632465	0.325805
1841	1	0.746129	0.731481	0.77744	0	0.654678	0.916996	0.343924	0.421891	0.257942
1842	1	0.77744	0.77744	0.77744	0	0.643392	0.942502	0.339304	0.421891	0.276551
1843	1	0.794233	0.77744	0.77744	0.421891	0.472043	0.942502	0.632465	0.632465	0.343924
1844	1	0.811888	0.746129	0.830497	0.439853	0.53077	0.916996	0.621874	0.45237	0.317091
1845	1	0.794233	0.761429	0.761429	0.433761	0.478859	0.942502	0.632465	0.632465	0.325805
1846	1	0.830497	0.731481	0.811888	0.427775	0.547163	0.916996	0.811888	0.515123	0.325805
1847	1	0.761429	0.761429	0.77744	0	0.643392	0.942502	0.343924	0.421891	0.261584
1848	1	0.77744	0.666346	0.472043	0	0.46536	0.916996	0.794233	0.53077	0.28822
1849	1	0.811888	0.761429	0.811888	0.427775	0.538869	0.916996	0.611599	0.446055	0.334745
1850	1	0.811888	0.746129	0.811888	0.458804	0.53077	0.916996	0.621874	0.446055	0.300298
1851	1	0.830497	0.77744	0.811888	0.421891	0.522858	0.916996	0.601621	0.439853	0.348607
1852	1	0.830497	0.731481	0.811888	0.427775	0.547163	0.916996	0.811888	0.507558	0.32142
1853	1	0.830497	0.746129	0.811888	0.410418	0.555662	0.916996	0.621874	0.46536	0.325805
1854	1	0.794233	0.761429	0.761429	0.433761	0.478859	0.942502	0.632465	0.632465	0.325805
1855	1	0.811888	0.746129	0.811888	0.458804	0.53077	0.916996	0.621874	0.446055	0.300298
1856	1	0.830497	0.746129	0.811888	0.410418	0.555662	0.916996	0.621874	0.46536	0.325805
1857	1	0.77744	0.666346	0.478859	0	0.458804	0.916996	0.794233	0.522858	0.276551
1858	1	0.830497	0.746129	0.811888	0.410418	0.555662	0.916996	0.621874	0.472043	0.32142
1859	1	0.794233	0.761429	0.761429	0.433761	0.478859	0.942502	0.632465	0.632465	0.325805
1860	1	0.830497	0.761429	0.811888	0.421891	0.538869	0.916996	0.611599	0.446055	0.339304
1861	1	0.794233	0.77744	0.77744	0.427775	0.472043	0.942502	0.632465	0.632465	0.343924
1862	1	0.794233	0.761429	0.761429	0.439853	0.485813	0.942502	0.632465	0.632465	0.325805
1863	1	0.77744	0.666346	0.478859	0	0.472043	0.916996	0.794233	0.53077	0.284286
1864	1	0.830497	0.731481	0.811888	0.427775	0.547163	0.916996	0.811888	0.515123	0.325805
1865	1	0.811888	0.761429	0.761429	0.427775	0.485813	0.916996	0.632465	0.621874	0.32142
1866	1	0.794233	0.761429	0.761429	0.433761	0.485813	0.942502	0.632465	0.621874	0.325805
1867	1	0.77744	0.666346	0.478859	0	0.458804	0.916996	0.794233	0.522858	0.280397
1868	1	0.811888	0.761429	0.761429	0.427775	0.485813	0.916996	0.632465	0.621874	0.32142
1869	1	0.811888	0.746129	0.830497	0.439853	0.53077	0.916996	0.621874	0.45237	0.312815
1870	1	0.811888	0.761429	0.761429	0.427775	0.485813	0.916996	0.632465	0.621874	0.32142
1871	1	0.811888	0.761429	0.811888	0.427775	0.538869	0.916996	0.611599	0.446055	0.348607
1872	1	0.811888	0.746129	0.811888	0.458804	0.53077	0.916996	0.621874	0.446055	0.300298
1873	1	0.830497	0.746129	0.811888	0.410418	0.555662	0.916996	0.621874	0.46536	0.330246
1874	1	0.746129	0.746129	0.77744	0	0.654678	0.942502	0.339304	0.421891	0.250771
1875	1	0.811888	0.746129	0.830497	0.446055	0.53077	0.916996	0.611599	0.45237	0.317091
1876	1	0.830497	0.746129	0.811888	0.410418	0.555662	0.916996	0.621874	0.472043	0.325805
1877	1	0.830497	0.731481	0.811888	0.427775	0.547163	0.916996	0.811888	0.515123	0.325805
1878	1	0.794233	0.77744	0.77744	0.421891	0.46536	0.916996	0.632465	0.632465	0.334745
1879	1	0.830497	0.746129	0.811888	0.410418	0.555662	0.916996	0.621874	0.472043	0.32142
1880	1	0.746129	0.746129	0.77744	0	0.654678	0.916996	0.343924	0.421891	0.243747
1881	1	0.830497	0.746129	0.794233	0.404821	0.555662	0.916996	0.621874	0.478859	0.317091
1882	1	0.77744	0.666346	0.478859	0	0.472043	0.916996	0.794233	0.53077	0.28822
1883	1	0.811888	0.746129	0.830497	0.45237	0.53077	0.916996	0.621874	0.446055	0.30442
1884	1	0.811888	0.746129	0.830497	0.439853	0.538869	0.916996	0.611599	0.45237	0.312815
1885	1	0.830497	0.746129	0.811888	0.410418	0.555662	0.916996	0.621874	0.472043	0.317091
1886	1	0.830497	0.731481	0.811888	0.427775	0.555662	0.916996	0.811888	0.522858	0.32142
1887	1	0.830497	0.746129	0.811888	0.410418	0.555662	0.916996	0.621874	0.46536	0.325805
1888	1	0.77744	0.666346	0.472043	0	0.46536	0.916996	0.794233	0.522858	0.28822
1889	1	0.794233	0.761429	0.77744	0.433761	0.478859	0.942502	0.643392	0.621874	0.343924
1890	1	0.830497	0.746129	0.811888	0.410418	0.555662	0.916996	0.621874	0.46536	0.325805
1891	1	0.830497	0.746129	0.811888	0.410418	0.555662	0.916996	0.621874	0.472043	0.325805
1892	1	0.794233	0.77744	0.77744	0.427775	0.46536	0.916996	0.632465	0.621874	0.334745
1893	1	0.77744	0.666346	0.472043	0	0.46536	0.916996	0.794233	0.522858	0.284286
1894	1	0.746129	0.731481	0.77744	0	0.654678	0.916996	0.343924	0.421891	0.257942
1895	1	0.811888	0.746129	0.811888	0.458804	0.53077	0.916996	0.621874	0.446055	0.300298
1896	1	0.811888	0.761429	0.811888	0.421891	0.538869	0.916996	0.611599	0.433761	0.353354
1897	1	0.830497	0.731481	0.811888	0.433761	0.547163	0.916996	0.811888	0.515123	0.317091
1898	1	0.794233	0.761429	0.77744	0.421891	0.472043	0.916996	0.632465	0.621874	0.334745
1899	1	0.830497	0.731481	0.811888	0.427775	0.547163	0.916996	0.811888	0.522858	0.32142
1900	1	0.77744	0.666346	0.478859	0	0.472043	0.916996	0.794233	0.53077	0.284286
1901	1	0.746129	0.731481	0.77744	0	0.654678	0.916996	0.343924	0.421891	0.257942
1902	1	0.77744	0.666346	0.472043	0	0.46536	0.916996	0.794233	0.53077	0.28822
1903	1	0.830497	0.731481	0.811888	0.433761	0.547163	0.916996	0.811888	0.522858	0.32142
1904	1	0.811888	0.746129	0.830497	0.45237	0.53077	0.916996	0.621874	0.446055	0.308592
1905	1	0.794233	0.761429	0.761429	0.433761	0.485813	0.942502	0.632465	0.632465	0.325805
1906	1	0.77744	0.666346	0.478859	0	0.472043	0.916996	0.794233	0.53077	0.28822
1907	1	0.811888	0.761429	0.811888	0.427775	0.538869	0.916996	0.611599	0.446055	0.339304
1908	1	0.811888	0.761429	0.811888	0.427775	0.538869	0.916996	0.611599	0.446055	0.348607
1909	1	0.830497	0.731481	0.811888	0.427775	0.547163	0.916996	0.811888	0.522858	0.325805
1910	1	0.794233	0.761429	0.761429	0.433761	0.485813	0.942502	0.632465	0.632465	0.325805
1911	1	0.811888	0.746129	0.830497	0.439853	0.538869	0.916996	0.611599	0.458804	0.317091
1912	1	0.794233	0.77744	0.77744	0.427775	0.478859	0.916996	0.632465	0.632465	0.339304
1913	1	0.746129	0.731481	0.77744	0	0.666346	0.916996	0.343924	0.421891	0.261584
1914	1	0.746129	0.746129	0.77744	0	0.654678	0.916996	0.343924	0.416107	0.250771
1915	1	0.794233	0.761429	0.761429	0.439853	0.478859	0.942502	0.632465	0.632465	0.330246
1916	1	0.77744	0.666346	0.478859	0	0.472043	0.916996	0.794233	0.53077	0.284286
1917	1	0.830497	0.746129	0.811888	0.410418	0.555662	0.916996	0.621874	0.472043	0.32142
1918	1	0.830497	0.731481	0.811888	0.427775	0.547163	0.916996	0.811888	0.515123	0.325805
1919	1	0.794233	0.77744	0.77744	0.427775	0.46536	0.916996	0.632465	0.621874	0.339304
1920	1	0.794233	0.77744	0.77744	0.421891	0.458804	0.916996	0.632465	0.632465	0.334745
1921	1	0.794233	0.761429	0.761429	0.433761	0.485813	0.942502	0.632465	0.621874	0.325805
1922	1	0.830497	0.746129	0.811888	0.410418	0.555662	0.916996	0.621874	0.46536	0.325805
1923	1	0.830497	0.761429	0.811888	0.421891	0.53077	0.916996	0.601621	0.433761	0.343924
1924	1	0.830497	0.761429	0.811888	0.427775	0.53077	0.916996	0.601621	0.439853	0.348607
1925	1	0.830497	0.731481	0.811888	0.433761	0.547163	0.916996	0.811888	0.515123	0.317091
1926	1	0.811888	0.746129	0.811888	0.458804	0.53077	0.916996	0.621874	0.446055	0.300298
1927	1	0.830497	0.761429	0.811888	0.427775	0.53077	0.916996	0.601621	0.439853	0.348607
1928	1	0.77744	0.666346	0.472043	0	0.46536	0.916996	0.794233	0.522858	0.28822
1929	1	0.77744	0.77744	0.77744	0	0.643392	0.942502	0.339304	0.416107	0.257942
1930	1	0.77744	0.666346	0.472043	0	0.46536	0.916996	0.794233	0.522858	0.284286
1931	1	0.811888	0.761429	0.811888	0.421891	0.538869	0.916996	0.611599	0.439853	0.353354
1932	1	0.830497	0.746129	0.811888	0.410418	0.555662	0.916996	0.621874	0.46536	0.325805
1933	1	0.794233	0.77744	0.77744	0	0.643392	0.942502	0.339304	0.421891	0.265266
1934	1	0.830497	0.746129	0.794233	0.404821	0.555662	0.916996	0.621874	0.472043	0.317091
1935	1	0.77744	0.666346	0.472043	0	0.472043	0.916996	0.794233	0.53077	0.28822
1936	1	0.794233	0.761429	0.761429	0.439853	0.478859	0.916996	0.632465	0.632465	0.330246
1937	1	0.761429	0.746129	0.794233	0	0.643392	0.916996	0.334745	0.421891	0.254338
1938	1	0.830497	0.731481	0.811888	0.427775	0.547163	0.916996	0.811888	0.515123	0.317091
1939	1	0.794233	0.77744	0.77744	0.427775	0.46536	0.916996	0.632465	0.632465	0.334745
1940	1	0.830497	0.731481	0.811888	0.427775	0.547163	0.916996	0.811888	0.515123	0.32142
1941	1	0.830497	0.746129	0.811888	0.410418	0.555662	0.916996	0.621874	0.46536	0.325805
1942	1	0.77744	0.666346	0.472043	0	0.46536	0.916996	0.794233	0.53077	0.284286
1943	1	0.77744	0.666346	0.472043	0	0.46536	0.916996	0.794233	0.522858	0.284286
1944	1	0.794233	0.761429	0.761429	0.439853	0.478859	0.942502	0.632465	0.632465	0.330246
1945	1	0.794233	0.77744	0.77744	0	0.643392	0.942502	0.343924	0.421891	0.265266
1946	1	0.830497	0.761429	0.811888	0.416107	0.53077	0.916996	0.601621	0.427775	0.343924
1947	1	0.811888	0.746129	0.830497	0.458804	0.53077	0.916996	0.621874	0.439853	0.30442
1948	1	0.811888	0.746129	0.830497	0.439853	0.538869	0.916996	0.611599	0.458804	0.317091
1949	1	0.794233	0.761429	0.77744	0.433761	0.478859	0.942502	0.643392	0.621874	0.339304
1950	1	0.794233	0.761429	0.77744	0.433761	0.478859	0.942502	0.643392	0.621874	0.339304
1951	1	0.830497	0.746129	0.811888	0.410418	0.555662	0.916996	0.621874	0.472043	0.317091
1952	1	0.746129	0.746129	0.77744	0	0.666346	0.916996	0.334745	0.416107	0.247241
1953	1	0.830497	0.746129	0.811888	0.410418	0.555662	0.916996	0.621874	0.472043	0.317091
1954	1	0.811888	0.761429	0.811888	0.421891	0.538869	0.916996	0.611599	0.439853	0.348607
1955	1	0.761429	0.746129	0.77744	0	0.654678	0.942502	0.343924	0.421891	0.265266
1956	1	0.794233	0.761429	0.761429	0.433761	0.485813	0.942502	0.632465	0.621874	0.325805
1957	1	0.830497	0.731481	0.811888	0.433761	0.547163	0.916996	0.811888	0.515123	0.317091
1958	1	0.830497	0.77744	0.811888	0.421891	0.53077	0.916996	0.601621	0.439853	0.353354
1959	1	0.794233	0.761429	0.761429	0.433761	0.485813	0.942502	0.632465	0.621874	0.325805
1960	1	0.746129	0.746129	0.77744	0	0.666346	0.916996	0.339304	0.421891	0.254338
1961	1	0.811888	0.746129	0.811888	0.458804	0.53077	0.916996	0.621874	0.446055	0.300298
1962	1	0.77744	0.666346	0.478859	0	0.46536	0.916996	0.794233	0.53077	0.284286
1963	1	0.794233	0.77744	0.77744	0.427775	0.46536	0.916996	0.632465	0.632465	0.334745
1964	1	0.794233	0.761429	0.77744	0.427775	0.478859	0.942502	0.632465	0.621874	0.325805
1965	1	0.811888	0.746129	0.830497	0.439853	0.538869	0.916996	0.611599	0.458804	0.312815
1966	1	0.830497	0.746129	0.811888	0.410418	0.555662	0.916996	0.621874	0.46536	0.330246
1967	1	0.77744	0.666346	0.472043	0	0.458804	0.916996	0.794233	0.522858	0.280397
1968	1	0.830497	0.746129	0.811888	0.410418	0.555662	0.916996	0.621874	0.472043	0.32142
1969	1	0.794233	0.761429	0.761429	0.439853	0.478859	0.942502	0.632465	0.632465	0.330246
1970	1	0.830497	0.761429	0.811888	0.416107	0.53077	0.916996	0.601621	0.433761	0.343924
1971	1	0.77744	0.666346	0.478859	0	0.472043	0.916996	0.794233	0.53077	0.28822
1972	1	0.830497	0.746129	0.811888	0.410418	0.555662	0.916996	0.621874	0.46536	0.325805
1973	1	0.811888	0.761429	0.811888	0.427775	0.538869	0.916996	0.611599	0.439853	0.334745
1974	1	0.77744	0.666346	0.478859	0	0.46536	0.916996	0.794233	0.53077	0.284286
1975	1	0.830497	0.746129	0.811888	0.410418	0.555662	0.916996	0.621874	0.46536	0.330246
1976	1	0.811888	0.761429	0.811888	0.427775	0.538869	0.916996	0.611599	0.439853	0.334745
1977	1	0.830497	0.731481	0.811888	0.427775	0.547163	0.916996	0.811888	0.515123	0.317091
1978	1	0.794233	0.761429	0.77744	0.421891	0.46536	0.916996	0.632465	0.632465	0.334745
1979	1	0.794233	0.761429	0.761429	0.439853	0.478859	0.942502	0.632465	0.632465	0.325805
1980	1	0.811888	0.746129	0.830497	0.439853	0.538869	0.916996	0.611599	0.458804	0.317091
1981	1	0.77744	0.666346	0.472043	0	0.46536	0.916996	0.794233	0.522858	0.284286
1982	1	0.77744	0.666346	0.478859	0	0.46536	0.916996	0.794233	0.53077	0.284286
1983	1	0.77744	0.761429	0.77744	0	0.643392	0.916996	0.339304	0.421891	0.268987
1984	1	0.811888	0.746129	0.830497	0.439853	0.53077	0.916996	0.611599	0.45237	0.312815
1985	1	0.830497	0.746129	0.811888	0.410418	0.555662	0.916996	0.621874	0.472043	0.32142
1986	1	0.811888	0.746129	0.830497	0.439853	0.538869	0.916996	0.611599	0.458804	0.312815
1987	1	0.77744	0.77744	0.77744	0	0.643392	0.942502	0.343924	0.416107	0.265266
1988	1	0.830497	0.731481	0.811888	0.427775	0.547163	0.916996	0.811888	0.515123	0.317091
1989	1	0.77744	0.666346	0.472043	0	0.46536	0.916996	0.794233	0.522858	0.284286
1990	1	0.830497	0.746129	0.811888	0.410418	0.555662	0.916996	0.621874	0.472043	0.32142
1991	1	0.77744	0.666346	0.478859	0	0.46536	0.916996	0.794233	0.53077	0.284286
1992	1	0.830497	0.746129	0.811888	0.404821	0.555662	0.916996	0.621874	0.46536	0.32142
1993	1	0.830497	0.746129	0.811888	0.410418	0.555662	0.916996	0.621874	0.46536	0.325805
1994	1	0.811888	0.761429	0.761429	0.427775	0.485813	0.916996	0.632465	0.621874	0.325805
1995	1	0.811888	0.746129	0.830497	0.439853	0.53077	0.916996	0.611599	0.45237	0.317091
1996	1	0.811888	0.746129	0.830497	0.45237	0.53077	0.916996	0.621874	0.446055	0.30442
1997	1	0.77744	0.761429	0.77744	0	0.643392	0.942502	0.334745	0.410418	0.268987
1998	1	0.794233	0.761429	0.761429	0.433761	0.485813	0.942502	0.632465	0.632465	0.325805
[truncated: 1 more rows]
