# Supplementary material for: Virtual brain twins for stimulation in epilepsy
Source: Nat Comput Sci. 2025 Aug 5;5(9):754–68. doi: 10.1038/s43588-025-00841-6 (PMC12457187; doi:10.1038/s43588-025-00841-6)
Supplement: Supplementary file 11 — Posterior distribution of EVs from SEEG-stimulation-induced seizures of patient 2 with heterogeneous local connectivity. [file 43588_2025_841_MOESM11_ESM.xlsx]

## Sheet: EDFig2b
	Left-F1-lateral-prefrontal	Left-F1-mesial-prefrontal	Left-Middle-frontal-sulcus	Left-F1-lateral-premotor	Left-Orbito-frontal-cortex	Left-PreSMA	Left-SMA	Left-Temporal-pole
0	1	0	0	0	0	0	0	0
1	1	0.71743	0	0	0	0	0	0
2	1	0.71743	0	0	0	0	0	0
3	1	0	0	0	0	0	0	0
4	1	0.690941	0	0	0	0	0	0
5	1	0.71743	0	0	0	0	0	0
6	1	0.678424	0	0	0	0	0	0
7	1	0.678424	0	0	0	0	0	0
8	1	0	0	0	0	0	0	0
9	1	0	0	0	0	0	0	0
10	1	0.678424	0	0	0	0	0	0
11	1	0.71743	0	0	0	0	0	0
12	1	0	0	0	0	0	0	0
13	1	0.71743	0	0	0	0	0	0
14	1	0.678424	0	0	0	0	0	0
15	1	0	0	0	0	0	0	0
16	1	0.666346	0	0	0	0	0	0.19519
17	1	0.666346	0	0	0	0	0	0.19519
18	1	0.71743	0	0	0	0	0	0
19	1	0.678424	0	0	0	0	0	0
20	1	0.678424	0	0	0	0	0	0
21	1	0.678424	0	0	0	0	0	0
22	1	0.71743	0	0	0	0	0	0
23	1	0.678424	0	0	0	0	0	0
24	1	0.678424	0	0	0	0	0	0
25	1	0.678424	0	0	0	0	0	0
26	1	0	0	0	0	0	0	0
27	1	0.678424	0	0	0	0	0	0
28	1	0.678424	0	0	0	0	0	0
29	1	0.678424	0	0	0	0	0	0
30	1	0	0	0	0	0	0	0
31	1	0.666346	0	0	0	0	0	0.19519
32	1	0	0	0	0	0	0	0
33	1	0.71743	0	0	0	0	0	0
34	1	0.666346	0	0	0	0	0	0.19519
35	1	0.71743	0	0	0	0	0	0
36	1	0.666346	0	0	0	0	0	0.198222
37	1	0.678424	0	0	0	0	0	0
38	1	0.678424	0	0	0	0	0	0
39	1	0.690941	0	0	0	0	0	0
40	1	0.678424	0	0	0	0	0	0
41	1	0.678424	0	0	0	0	0	0
42	1	0.690941	0	0	0	0	0	0
43	1	0.666346	0	0	0	0	0	0.19519
44	1	0.71743	0	0	0	0	0	0
45	1	0.678424	0	0	0	0	0	0
46	1	0.678424	0	0	0	0	0	0
47	1	0.666346	0	0	0	0	0	0.19519
48	1	0.690941	0	0	0	0	0	0
49	1	0.666346	0	0	0	0	0	0.19519
50	1	0.666346	0	0	0	0	0	0.198222
51	1	0.71743	0	0	0	0	0	0
52	1	0.678424	0	0	0	0	0	0
53	1	0.690941	0	0	0	0	0	0
54	1	0.666346	0	0	0	0	0	0.19519
55	1	0.678424	0	0	0	0	0	0
56	1	0.690941	0	0	0	0	0	0
57	1	0.678424	0	0	0	0	0	0
58	1	0.666346	0	0	0	0	0	0.198222
59	1	0.690941	0	0	0	0	0	0
60	1	0.678424	0	0	0	0	0	0
61	1	0.71743	0	0	0	0	0	0
62	1	0.678424	0	0	0	0	0	0
63	1	0.678424	0	0	0	0	0	0
64	1	0.690941	0	0	0	0	0	0
65	1	0.678424	0	0	0	0	0	0
66	1	0.690941	0	0	0	0	0	0
67	1	0.71743	0	0	0	0	0	0
68	1	0.71743	0	0	0	0	0	0
69	1	0	0	0	0	0	0	0
70	1	0.71743	0	0	0	0	0	0
71	1	0.71743	0	0	0	0	0	0
72	1	0	0	0	0	0	0	0
73	1	0	0	0	0	0	0	0
74	1	0.71743	0	0	0	0	0	0
75	1	0.678424	0	0	0	0	0	0
76	1	0.678424	0	0	0	0	0	0
77	1	0.678424	0	0	0	0	0	0
78	1	0.71743	0	0	0	0	0	0
79	1	0.666346	0	0	0	0	0	0.19519
80	1	0.678424	0	0	0	0	0	0
81	1	0.678424	0	0	0	0	0	0
82	1	0.71743	0	0	0	0	0	0
83	1	0.678424	0	0	0	0	0	0
84	1	0.690941	0	0	0	0	0	0
85	1	0.678424	0	0	0	0	0	0
86	1	0.666346	0	0	0	0	0	0.19519
87	1	0	0	0	0	0	0	0
88	1	0.678424	0	0	0	0	0	0
89	1	0.678424	0	0	0	0	0	0
90	1	0	0	0	0	0	0	0
91	1	0.690941	0	0	0	0	0	0
92	1	0	0	0	0	0	0	0
93	1	0.678424	0	0	0	0	0	0
94	1	0	0	0	0	0	0	0
95	1	0	0	0	0	0	0	0
96	1	0	0	0	0	0	0	0
97	1	0	0	0	0	0	0	0
98	1	0.678424	0	0	0	0	0	0
99	1	0.666346	0	0	0	0	0	0.19519
100	1	0.678424	0	0	0	0	0	0
101	1	0	0	0	0	0	0	0
102	1	0	0	0	0	0	0	0
103	1	0.678424	0	0	0	0	0	0
104	1	0.678424	0	0	0	0	0	0
105	1	0.666346	0	0	0	0	0	0.19519
106	1	0.666346	0	0	0	0	0	0.19519
107	1	0.690941	0	0	0	0	0	0
108	1	0.690941	0	0	0	0	0	0
109	1	0.678424	0	0	0	0	0	0
110	1	0.678424	0	0	0	0	0	0
111	1	0.71743	0	0	0	0	0	0
112	1	0.678424	0	0	0	0	0	0
113	1	0	0	0	0	0	0	0
114	1	0.71743	0	0	0	0	0	0
115	1	0.678424	0	0	0	0	0	0
116	1	0.71743	0	0	0	0	0	0
117	1	0.678424	0	0	0	0	0	0
118	1	0.71743	0	0	0	0	0	0
119	1	0.690941	0	0	0	0	0	0
120	1	0.71743	0	0	0	0	0	0
121	1	0.666346	0	0	0	0	0	0.19519
122	1	0.666346	0	0	0	0	0	0.19519
123	1	0.678424	0	0	0	0	0	0
124	1	0.678424	0	0	0	0	0	0
125	1	0.690941	0	0	0	0	0	0
126	1	0.71743	0	0	0	0	0	0
127	1	0	0	0	0	0	0	0
128	1	0.71743	0	0	0	0	0	0
129	1	0.690941	0	0	0	0	0	0
130	1	0.71743	0	0	0	0	0	0
131	1	0.690941	0	0	0	0	0	0
132	1	0.678424	0	0	0	0	0	0
133	1	0.678424	0	0	0	0	0	0
134	1	0.678424	0	0	0	0	0	0
135	1	0.71743	0	0	0	0	0	0
136	1	0.678424	0	0	0	0	0	0
137	1	0.678424	0	0	0	0	0	0
138	1	0.690941	0	0	0	0	0	0
139	1	0.678424	0	0	0	0	0	0
140	1	0.678424	0	0	0	0	0	0
141	1	0.666346	0	0	0	0	0	0.19519
142	1	0.71743	0	0	0	0	0	0
143	1	0	0	0	0	0	0	0
144	1	0.678424	0	0	0	0	0	0
145	1	0	0	0	0	0	0	0
146	1	0.690941	0	0	0	0	0	0
147	1	0.690941	0	0	0	0	0	0
148	1	0.690941	0	0	0	0	0	0
149	1	0.666346	0	0	0	0	0	0.19519
150	1	0.71743	0	0	0	0	0	0
151	1	0.690941	0	0	0	0	0	0
152	1	0.678424	0	0	0	0	0	0
153	1	0	0	0	0	0	0	0
154	1	0.678424	0	0	0	0	0	0
155	1	0.690941	0	0	0	0	0	0
156	1	0.71743	0	0	0	0	0	0
157	1	0.678424	0	0	0	0	0	0
158	1	0.678424	0	0	0	0	0	0
159	1	0.690941	0	0	0	0	0	0
160	1	0.666346	0	0	0	0	0	0.19519
161	1	0.666346	0	0	0	0	0	0.19519
162	1	0.690941	0	0	0	0	0	0
163	1	0.678424	0	0	0	0	0	0
164	1	0.71743	0	0	0	0	0	0
165	1	0.678424	0	0	0	0	0	0
166	1	0.666346	0	0	0	0	0	0.19519
167	1	0.690941	0	0	0	0	0	0
168	1	0.678424	0	0	0	0	0	0
169	1	0.666346	0	0	0	0	0	0.19519
170	1	0.678424	0	0	0	0	0	0
171	1	0.678424	0	0	0	0	0	0
172	1	0.678424	0	0	0	0	0	0
173	1	0.678424	0	0	0	0	0	0
174	1	0	0	0	0	0	0	0
175	1	0.690941	0	0	0	0	0	0
176	1	0.666346	0	0	0	0	0	0.19519
177	1	0.678424	0	0	0	0	0	0
178	1	0.71743	0	0	0	0	0	0
179	1	0.678424	0	0	0	0	0	0
180	1	0.678424	0	0	0	0	0	0
181	1	0.690941	0	0	0	0	0	0
182	1	0	0	0	0	0	0	0
183	1	0.71743	0	0	0	0	0	0
184	1	0.690941	0	0	0	0	0	0
185	1	0.678424	0	0	0	0	0	0
186	1	0.678424	0	0	0	0	0	0
187	1	0	0	0	0	0	0	0
188	1	0.678424	0	0	0	0	0	0
189	1	0.678424	0	0	0	0	0	0
190	1	0.678424	0	0	0	0	0	0
191	1	0.678424	0	0	0	0	0	0
192	1	0.690941	0	0	0	0	0	0
193	1	0.690941	0	0	0	0	0	0
194	1	0.678424	0	0	0	0	0	0
195	1	0.678424	0	0	0	0	0	0
196	1	0.690941	0	0	0	0	0	0
197	1	0.71743	0	0	0	0	0	0
198	1	0.690941	0	0	0	0	0	0
199	1	0	0	0	0	0	0	0
200	1	0.666346	0	0	0	0	0	0.19519
201	1	0	0	0	0	0	0	0
202	1	0.666346	0	0	0	0	0	0.19519
203	1	0.690941	0	0	0	0	0	0
204	1	0	0	0	0	0	0	0
205	1	0	0	0	0	0	0	0
206	1	0.666346	0	0	0	0	0	0.19519
207	1	0.678424	0	0	0	0	0	0
208	1	0.71743	0	0	0	0	0	0
209	1	0.666346	0	0	0	0	0	0.19519
210	1	0.678424	0	0	0	0	0	0
211	1	0.678424	0	0	0	0	0	0
212	1	0.678424	0	0	0	0	0	0
213	1	0	0	0	0	0	0	0
214	1	0.678424	0	0	0	0	0	0
215	1	0.71743	0	0	0	0	0	0
216	1	0.666346	0	0	0	0	0	0.19519
217	1	0.678424	0	0	0	0	0	0
218	1	0	0	0	0	0	0	0
219	1	0.666346	0	0	0	0	0	0.19519
220	1	0	0	0	0	0	0	0
221	1	0.678424	0	0	0	0	0	0
222	1	0.666346	0	0	0	0	0	0.19519
223	1	0.71743	0	0	0	0	0	0
224	1	0.666346	0	0	0	0	0	0.19519
225	1	0.690941	0	0	0	0	0	0
226	1	0	0	0	0	0	0	0
227	1	0.678424	0	0	0	0	0	0
228	1	0.678424	0	0	0	0	0	0
229	1	0.678424	0	0	0	0	0	0
230	1	0.678424	0	0	0	0	0	0
231	1	0.678424	0	0	0	0	0	0
232	1	0	0	0	0	0	0	0
233	1	0.678424	0	0	0	0	0	0
234	1	0.71743	0	0	0	0	0	0
235	1	0.71743	0	0	0	0	0	0
236	1	0.690941	0	0	0	0	0	0
237	1	0	0	0	0	0	0	0
238	1	0.678424	0	0	0	0	0	0
239	1	0.678424	0	0	0	0	0	0
240	1	0.71743	0	0	0	0	0	0
241	1	0.71743	0	0	0	0	0	0
242	1	0.690941	0	0	0	0	0	0
243	1	0.678424	0	0	0	0	0	0
244	1	0	0	0	0	0	0	0
245	1	0.666346	0	0	0	0	0	0.19519
246	1	0.678424	0	0	0	0	0	0
247	1	0.678424	0	0	0	0	0	0
248	1	0	0	0	0	0	0	0
249	1	0.666346	0	0	0	0	0	0.19519
250	1	0.690941	0	0	0	0	0	0
251	1	0.690941	0	0	0	0	0	0
252	1	0	0	0	0	0	0	0
253	1	0.678424	0	0	0	0	0	0
254	1	0.678424	0	0	0	0	0	0
255	1	0.666346	0	0	0	0	0	0.198222
256	1	0.666346	0	0	0	0	0	0.19519
257	1	0.678424	0	0	0	0	0	0
258	1	0.678424	0	0	0	0	0	0
259	1	0.690941	0	0	0	0	0	0
260	1	0.666346	0	0	0	0	0	0.19519
261	1	0.71743	0	0	0	0	0	0
262	1	0.678424	0	0	0	0	0	0
263	1	0.690941	0	0	0	0	0	0
264	1	0	0	0	0	0	0	0
265	1	0	0	0	0	0	0	0
266	1	0.690941	0	0	0	0	0	0
267	1	0.666346	0	0	0	0	0	0.19519
268	1	0.71743	0	0	0	0	0	0
269	1	0.71743	0	0	0	0	0	0
270	1	0.678424	0	0	0	0	0	0
271	1	0	0	0	0	0	0	0
272	1	0.678424	0	0	0	0	0	0
273	1	0.678424	0	0	0	0	0	0
274	1	0.71743	0	0	0	0	0	0
275	1	0.690941	0	0	0	0	0	0
276	1	0.666346	0	0	0	0	0	0.19519
277	1	0.71743	0	0	0	0	0	0
278	1	0	0	0	0	0	0	0
279	1	0.690941	0	0	0	0	0	0
280	1	0.678424	0	0	0	0	0	0
281	1	0.678424	0	0	0	0	0	0
282	1	0.71743	0	0	0	0	0	0
283	1	0.678424	0	0	0	0	0	0
284	1	0.678424	0	0	0	0	0	0
285	1	0.678424	0	0	0	0	0	0
286	1	0.678424	0	0	0	0	0	0
287	1	0.678424	0	0	0	0	0	0
288	1	0	0	0	0	0	0	0
289	1	0.71743	0	0	0	0	0	0
290	1	0	0	0	0	0	0	0
291	1	0.71743	0	0	0	0	0	0
292	1	0.690941	0	0	0	0	0	0
293	1	0	0	0	0	0	0	0
294	1	0.666346	0	0	0	0	0	0.19519
295	1	0.690941	0	0	0	0	0	0
296	1	0.678424	0	0	0	0	0	0
297	1	0	0	0	0	0	0	0
298	1	0	0	0	0	0	0	0
299	1	0.678424	0	0	0	0	0	0
300	1	0.666346	0	0	0	0	0	0.19519
301	1	0.666346	0	0	0	0	0	0.198222
302	1	0.678424	0	0	0	0	0	0
303	1	0.71743	0	0	0	0	0	0
304	1	0.678424	0	0	0	0	0	0
305	1	0.678424	0	0	0	0	0	0
306	1	0.678424	0	0	0	0	0	0
307	1	0.666346	0	0	0	0	0	0.19519
308	1	0.678424	0	0	0	0	0	0
309	1	0.71743	0	0	0	0	0	0
310	1	0.666346	0	0	0	0	0	0.19519
311	1	0.678424	0	0	0	0	0	0
312	1	0.678424	0	0	0	0	0	0
313	1	0.678424	0	0	0	0	0	0
314	1	0.678424	0	0	0	0	0	0
315	1	0.71743	0	0	0	0	0	0
316	1	0.678424	0	0	0	0	0	0
317	1	0.678424	0	0	0	0	0	0
318	1	0.678424	0	0	0	0	0	0
319	1	0.71743	0	0	0	0	0	0
320	1	0.678424	0	0	0	0	0	0
321	1	0.678424	0	0	0	0	0	0
322	1	0.666346	0	0	0	0	0	0.19519
323	1	0.678424	0	0	0	0	0	0
324	1	0.666346	0	0	0	0	0	0.19519
325	1	0.678424	0	0	0	0	0	0
326	1	0.71743	0	0	0	0	0	0
327	1	0	0	0	0	0	0	0
328	1	0.678424	0	0	0	0	0	0
329	1	0.678424	0	0	0	0	0	0
330	1	0.666346	0	0	0	0	0	0.19519
331	1	0.690941	0	0	0	0	0	0
332	1	0.678424	0	0	0	0	0	0
333	1	0.678424	0	0	0	0	0	0
334	1	0.666346	0	0	0	0	0	0.19519
335	1	0.678424	0	0	0	0	0	0
336	1	0	0	0	0	0	0	0
337	1	0	0	0	0	0	0	0
338	1	0.678424	0	0	0	0	0	0
339	1	0.690941	0	0	0	0	0	0
340	1	0.666346	0	0	0	0	0	0.19519
341	1	0.678424	0	0	0	0	0	0
342	1	0.690941	0	0	0	0	0	0
343	1	0.71743	0	0	0	0	0	0
344	1	0	0	0	0	0	0	0
345	1	0	0	0	0	0	0	0
346	1	0.678424	0	0	0	0	0	0
347	1	0.690941	0	0	0	0	0	0
348	1	0.678424	0	0	0	0	0	0
349	1	0.666346	0	0	0	0	0	0.19519
350	1	0.666346	0	0	0	0	0	0.19519
351	1	0.71743	0	0	0	0	0	0
352	1	0.690941	0	0	0	0	0	0
353	1	0.690941	0	0	0	0	0	0
354	1	0.666346	0	0	0	0	0	0.19519
355	1	0	0	0	0	0	0	0
356	1	0.678424	0	0	0	0	0	0
357	1	0.678424	0	0	0	0	0	0
358	1	0.678424	0	0	0	0	0	0
359	1	0	0	0	0	0	0	0
360	1	0.690941	0	0	0	0	0	0
361	1	0.666346	0	0	0	0	0	0.198222
362	1	0.666346	0	0	0	0	0	0.19519
363	1	0.678424	0	0	0	0	0	0
364	1	0.71743	0	0	0	0	0	0
365	1	0.690941	0	0	0	0	0	0
366	1	0.690941	0	0	0	0	0	0
367	1	0.678424	0	0	0	0	0	0
368	1	0.678424	0	0	0	0	0	0
369	1	0.71743	0	0	0	0	0	0
370	1	0.71743	0	0	0	0	0	0
371	1	0.678424	0	0	0	0	0	0
372	1	0.678424	0	0	0	0	0	0
373	1	0	0	0	0	0	0	0
374	1	0	0	0	0	0	0	0
375	1	0.678424	0	0	0	0	0	0
376	1	0.678424	0	0	0	0	0	0
377	1	0.678424	0	0	0	0	0	0
378	1	0.678424	0	0	0	0	0	0
379	1	0.666346	0	0	0	0	0	0.19519
380	1	0	0	0	0	0	0	0
381	1	0.678424	0	0	0	0	0	0
382	1	0.678424	0	0	0	0	0	0
383	1	0.666346	0	0	0	0	0	0.19519
384	1	0.666346	0	0	0	0	0	0.19519
385	1	0.678424	0	0	0	0	0	0
386	1	0.71743	0	0	0	0	0	0
387	1	0.71743	0	0	0	0	0	0
388	1	0.666346	0	0	0	0	0	0.19519
389	1	0.678424	0	0	0	0	0	0
390	1	0.666346	0	0	0	0	0	0.19519
391	1	0.678424	0	0	0	0	0	0
392	1	0.678424	0	0	0	0	0	0
393	1	0.666346	0	0	0	0	0	0.19519
394	1	0.666346	0	0	0	0	0	0.19519
395	1	0.71743	0	0	0	0	0	0
396	1	0.678424	0	0	0	0	0	0
397	1	0.678424	0	0	0	0	0	0
398	1	0.690941	0	0	0	0	0	0
399	1	0.666346	0	0	0	0	0	0.19519
400	1	0.678424	0	0	0	0	0	0
401	1	0.678424	0	0	0	0	0	0
402	1	0.71743	0	0	0	0	0	0
403	1	0.690941	0	0	0	0	0	0
404	1	0.678424	0	0	0	0	0	0
405	1	0.690941	0	0	0	0	0	0
406	1	0.690941	0	0	0	0	0	0
407	1	0	0	0	0	0	0	0
408	1	0.71743	0	0	0	0	0	0
409	1	0.666346	0	0	0	0	0	0.19519
410	1	0.71743	0	0	0	0	0	0
411	1	0.678424	0	0	0	0	0	0
412	1	0.678424	0	0	0	0	0	0
413	1	0.666346	0	0	0	0	0	0.19519
414	1	0.678424	0	0	0	0	0	0
415	1	0.690941	0	0	0	0	0	0
416	1	0	0	0	0	0	0	0
417	1	0	0	0	0	0	0	0
418	1	0	0	0	0	0	0	0
419	1	0.71743	0	0	0	0	0	0
420	1	0.690941	0	0	0	0	0	0
421	1	0.690941	0	0	0	0	0	0
422	1	0.666346	0	0	0	0	0	0.19519
423	1	0.678424	0	0	0	0	0	0
424	1	0.666346	0	0	0	0	0	0.19519
425	1	0	0	0	0	0	0	0
426	1	0.678424	0	0	0	0	0	0
427	1	0.666346	0	0	0	0	0	0.19519
428	1	0	0	0	0	0	0	0
429	1	0.71743	0	0	0	0	0	0
430	1	0.678424	0	0	0	0	0	0
431	1	0	0	0	0	0	0	0
432	1	0	0	0	0	0	0	0
433	1	0.666346	0	0	0	0	0	0.19519
434	1	0.71743	0	0	0	0	0	0
435	1	0.71743	0	0	0	0	0	0
436	1	0.678424	0	0	0	0	0	0
437	1	0.678424	0	0	0	0	0	0
438	1	0.678424	0	0	0	0	0	0
439	1	0.678424	0	0	0	0	0	0
440	1	0.678424	0	0	0	0	0	0
441	1	0.666346	0	0	0	0	0	0.19519
442	1	0.678424	0	0	0	0	0	0
443	1	0	0	0	0	0	0	0
444	1	0.666346	0	0	0	0	0	0.198222
445	1	0.666346	0	0	0	0	0	0.19519
446	1	0.678424	0	0	0	0	0	0
447	1	0.666346	0	0	0	0	0	0.19519
448	1	0	0	0	0	0	0	0
449	1	0.666346	0	0	0	0	0	0.19519
450	1	0.678424	0	0	0	0	0	0
451	1	0	0	0	0	0	0	0
452	1	0.690941	0	0	0	0	0	0
453	1	0.678424	0	0	0	0	0	0
454	1	0.678424	0	0	0	0	0	0
455	1	0.690941	0	0	0	0	0	0
456	1	0.71743	0	0	0	0	0	0
457	1	0.678424	0	0	0	0	0	0
458	1	0.690941	0	0	0	0	0	0
459	1	0.678424	0	0	0	0	0	0
460	1	0.71743	0	0	0	0	0	0
461	1	0.678424	0	0	0	0	0	0
462	1	0.71743	0	0	0	0	0	0
463	1	0.678424	0	0	0	0	0	0
464	1	0.678424	0	0	0	0	0	0
465	1	0.666346	0	0	0	0	0	0.19519
466	1	0.690941	0	0	0	0	0	0
467	1	0.678424	0	0	0	0	0	0
468	1	0.71743	0	0	0	0	0	0
469	1	0.678424	0	0	0	0	0	0
470	1	0	0	0	0	0	0	0
471	1	0.666346	0	0	0	0	0	0.19519
472	1	0.678424	0	0	0	0	0	0
473	1	0.678424	0	0	0	0	0	0
474	1	0.690941	0	0	0	0	0	0
475	1	0.678424	0	0	0	0	0	0
476	1	0.71743	0	0	0	0	0	0
477	1	0.678424	0	0	0	0	0	0
478	1	0.678424	0	0	0	0	0	0
479	1	0.678424	0	0	0	0	0	0
480	1	0.71743	0	0	0	0	0	0
481	1	0.690941	0	0	0	0	0	0
482	1	0	0	0	0	0	0	0
483	1	0.678424	0	0	0	0	0	0
484	1	0	0	0	0	0	0	0
485	1	0.690941	0	0	0	0	0	0
486	1	0.690941	0	0	0	0	0	0
487	1	0.678424	0	0	0	0	0	0
488	1	0	0	0	0	0	0	0
489	1	0.666346	0	0	0	0	0	0.19519
490	1	0.71743	0	0	0	0	0	0
491	1	0.678424	0	0	0	0	0	0
492	1	0.678424	0	0	0	0	0	0
493	1	0.678424	0	0	0	0	0	0
494	1	0.71743	0	0	0	0	0	0
495	1	0.71743	0	0	0	0	0	0
496	1	0.678424	0	0	0	0	0	0
497	1	0.666346	0	0	0	0	0	0.19519
498	1	0.666346	0	0	0	0	0	0.19519
499	1	0	0	0	0	0	0	0
500	1	0.666346	0	0	0	0	0	0.19519
501	1	0.666346	0	0	0	0	0	0.19519
502	1	0.678424	0	0	0	0	0	0
503	1	0.678424	0	0	0	0	0	0
504	1	0	0	0	0	0	0	0
505	1	0.678424	0	0	0	0	0	0
506	1	0.690941	0	0	0	0	0	0
507	1	0.666346	0	0	0	0	0	0.19519
508	1	0.71743	0	0	0	0	0	0
509	1	0.678424	0	0	0	0	0	0
510	1	0.690941	0	0	0	0	0	0
511	1	0.666346	0	0	0	0	0	0.19519
512	1	0.678424	0	0	0	0	0	0
513	1	0.666346	0	0	0	0	0	0.19519
514	1	0.666346	0	0	0	0	0	0.19519
515	1	0.690941	0	0	0	0	0	0
516	1	0.678424	0	0	0	0	0	0
517	1	0.690941	0	0	0	0	0	0
518	1	0.666346	0	0	0	0	0	0.19519
519	1	0.690941	0	0	0	0	0	0
520	1	0	0	0	0	0	0	0
521	1	0	0	0	0	0	0	0
522	1	0	0	0	0	0	0	0
523	1	0.690941	0	0	0	0	0	0
524	1	0.71743	0	0	0	0	0	0
525	1	0.666346	0	0	0	0	0	0.19519
526	1	0	0	0	0	0	0	0
527	1	0.71743	0	0	0	0	0	0
528	1	0.678424	0	0	0	0	0	0
529	1	0.678424	0	0	0	0	0	0
530	1	0	0	0	0	0	0	0
531	1	0.71743	0	0	0	0	0	0
532	1	0.690941	0	0	0	0	0	0
533	1	0.71743	0	0	0	0	0	0
534	1	0.678424	0	0	0	0	0	0
535	1	0.666346	0	0	0	0	0	0.19519
536	1	0.71743	0	0	0	0	0	0
537	1	0	0	0	0	0	0	0
538	1	0	0	0	0	0	0	0
539	1	0.678424	0	0	0	0	0	0
540	1	0.71743	0	0	0	0	0	0
541	1	0.71743	0	0	0	0	0	0
542	1	0	0	0	0	0	0	0
543	1	0.690941	0	0	0	0	0	0
544	1	0.71743	0	0	0	0	0	0
545	1	0.678424	0	0	0	0	0	0
546	1	0.690941	0	0	0	0	0	0
547	1	0.678424	0	0	0	0	0	0
548	1	0.678424	0	0	0	0	0	0
549	1	0.71743	0	0	0	0	0	0
550	1	0	0	0	0	0	0	0
551	1	0.678424	0	0	0	0	0	0
552	1	0.71743	0	0	0	0	0	0
553	1	0.71743	0	0	0	0	0	0
554	1	0.678424	0	0	0	0	0	0
555	1	0.666346	0	0	0	0	0	0.19519
556	1	0.678424	0	0	0	0	0	0
557	1	0.690941	0	0	0	0	0	0
558	1	0.666346	0	0	0	0	0	0.19519
559	1	0.678424	0	0	0	0	0	0
560	1	0.690941	0	0	0	0	0	0
561	1	0.690941	0	0	0	0	0	0
562	1	0.690941	0	0	0	0	0	0
563	1	0.678424	0	0	0	0	0	0
564	1	0.666346	0	0	0	0	0	0.19519
565	1	0.666346	0	0	0	0	0	0.19519
566	1	0	0	0	0	0	0	0
567	1	0.666346	0	0	0	0	0	0.198222
568	1	0.666346	0	0	0	0	0	0.19519
569	1	0.666346	0	0	0	0	0	0.198222
570	1	0.678424	0	0	0	0	0	0
571	1	0.666346	0	0	0	0	0	0.19519
572	1	0.666346	0	0	0	0	0	0.198222
573	1	0.666346	0	0	0	0	0	0.19519
574	1	0.666346	0	0	0	0	0	0.19519
575	1	0.678424	0	0	0	0	0	0
576	1	0.678424	0	0	0	0	0	0
577	1	0.678424	0	0	0	0	0	0
578	1	0.666346	0	0	0	0	0	0.19519
579	1	0.678424	0	0	0	0	0	0
580	1	0.690941	0	0	0	0	0	0
581	1	0.666346	0	0	0	0	0	0.19519
582	1	0.678424	0	0	0	0	0	0
583	1	0.666346	0	0	0	0	0	0.19519
584	1	0	0	0	0	0	0	0
585	1	0.690941	0	0	0	0	0	0
586	1	0	0	0	0	0	0	0
587	1	0.690941	0	0	0	0	0	0
588	1	0.666346	0	0	0	0	0	0.19519
589	1	0.678424	0	0	0	0	0	0
590	1	0.678424	0	0	0	0	0	0
591	1	0.678424	0	0	0	0	0	0
592	1	0	0	0	0	0	0	0
593	1	0.666346	0	0	0	0	0	0.19519
594	1	0.666346	0	0	0	0	0	0.19519
595	1	0.678424	0	0	0	0	0	0
596	1	0	0	0	0	0	0	0
597	1	0.666346	0	0	0	0	0	0.19519
598	1	0.678424	0	0	0	0	0	0
599	1	0.666346	0	0	0	0	0	0.19519
600	1	0.690941	0	0	0	0	0	0
601	1	0.71743	0	0	0	0	0	0
602	1	0	0	0	0	0	0	0
603	1	0.666346	0	0	0	0	0	0.19519
604	1	0	0	0	0	0	0	0
605	1	0.678424	0	0	0	0	0	0
606	1	0.678424	0	0	0	0	0	0
607	1	0.666346	0	0	0	0	0	0.19519
608	1	0	0	0	0	0	0	0
609	1	0.678424	0	0	0	0	0	0
610	1	0	0	0	0	0	0	0
611	1	0	0	0	0	0	0	0
612	1	0.690941	0	0	0	0	0	0
613	1	0.690941	0	0	0	0	0	0
614	1	0.678424	0	0	0	0	0	0
615	1	0.71743	0	0	0	0	0	0
616	1	0.666346	0	0	0	0	0	0.19519
617	1	0.678424	0	0	0	0	0	0
618	1	0.666346	0	0	0	0	0	0.198222
619	1	0.71743	0	0	0	0	0	0
620	1	0.71743	0	0	0	0	0	0
621	1	0.678424	0	0	0	0	0	0
622	1	0.666346	0	0	0	0	0	0.19519
623	1	0.690941	0	0	0	0	0	0
624	1	0.678424	0	0	0	0	0	0
625	1	0.71743	0	0	0	0	0	0
626	1	0.71743	0	0	0	0	0	0
627	1	0.690941	0	0	0	0	0	0
628	1	0	0	0	0	0	0	0
629	1	0	0	0	0	0	0	0
630	1	0	0	0	0	0	0	0
631	1	0.666346	0	0	0	0	0	0.19519
632	1	0.666346	0	0	0	0	0	0.19519
633	1	0.690941	0	0	0	0	0	0
634	1	0	0	0	0	0	0	0
635	1	0	0	0	0	0	0	0
636	1	0	0	0	0	0	0	0
637	1	0.71743	0	0	0	0	0	0
638	1	0.678424	0	0	0	0	0	0
639	1	0.678424	0	0	0	0	0	0
640	1	0.690941	0	0	0	0	0	0
641	1	0.71743	0	0	0	0	0	0
642	1	0.666346	0	0	0	0	0	0.19519
643	1	0	0	0	0	0	0	0
644	1	0.71743	0	0	0	0	0	0
645	1	0.71743	0	0	0	0	0	0
646	1	0.71743	0	0	0	0	0	0
647	1	0	0	0	0	0	0	0
648	1	0.666346	0	0	0	0	0	0.19519
649	1	0.690941	0	0	0	0	0	0
650	1	0.666346	0	0	0	0	0	0.19519
651	1	0.678424	0	0	0	0	0	0
652	1	0.71743	0	0	0	0	0	0
653	1	0.666346	0	0	0	0	0	0.19519
654	1	0.678424	0	0	0	0	0	0
655	1	0.690941	0	0	0	0	0	0
656	1	0.678424	0	0	0	0	0	0
657	1	0.71743	0	0	0	0	0	0
658	1	0.690941	0	0	0	0	0	0
659	1	0.71743	0	0	0	0	0	0
660	1	0.71743	0	0	0	0	0	0
661	1	0	0	0	0	0	0	0
662	1	0.71743	0	0	0	0	0	0
663	1	0.678424	0	0	0	0	0	0
664	1	0.690941	0	0	0	0	0	0
665	1	0	0	0	0	0	0	0
666	1	0	0	0	0	0	0	0
667	1	0.678424	0	0	0	0	0	0
668	1	0.678424	0	0	0	0	0	0
669	1	0.666346	0	0	0	0	0	0.19519
670	1	0.666346	0	0	0	0	0	0.19519
671	1	0.71743	0	0	0	0	0	0
672	1	0.690941	0	0	0	0	0	0
673	1	0	0	0	0	0	0	0
674	1	0	0	0	0	0	0	0
675	1	0.678424	0	0	0	0	0	0
676	1	0.678424	0	0	0	0	0	0
677	1	0.690941	0	0	0	0	0	0
678	1	0.690941	0	0	0	0	0	0
679	1	0	0	0	0	0	0	0
680	1	0.666346	0	0	0	0	0	0.19519
681	1	0	0	0	0	0	0	0
682	1	0	0	0	0	0	0	0
683	1	0.690941	0	0	0	0	0	0
684	1	0.666346	0	0	0	0	0	0.19519
685	1	0.71743	0	0	0	0	0	0
686	1	0.690941	0	0	0	0	0	0
687	1	0.690941	0	0	0	0	0	0
688	1	0.666346	0	0	0	0	0	0.19519
689	1	0.678424	0	0	0	0	0	0
690	1	0.71743	0	0	0	0	0	0
691	1	0.71743	0	0	0	0	0	0
692	1	0.71743	0	0	0	0	0	0
693	1	0.71743	0	0	0	0	0	0
694	1	0	0	0	0	0	0	0
695	1	0	0	0	0	0	0	0
696	1	0.678424	0	0	0	0	0	0
697	1	0	0	0	0	0	0	0
698	1	0	0	0	0	0	0	0
699	1	0.71743	0	0	0	0	0	0
700	1	0	0	0	0	0	0	0
701	1	0	0	0	0	0	0	0
702	1	0.678424	0	0	0	0	0	0
703	1	0.71743	0	0	0	0	0	0
704	1	0.690941	0	0	0	0	0	0
705	1	0.71743	0	0	0	0	0	0
706	1	0.71743	0	0	0	0	0	0
707	1	0.666346	0	0	0	0	0	0.19519
708	1	0.678424	0	0	0	0	0	0
709	1	0	0	0	0	0	0	0
710	1	0.678424	0	0	0	0	0	0
711	1	0.71743	0	0	0	0	0	0
712	1	0.666346	0	0	0	0	0	0.19519
713	1	0	0	0	0	0	0	0
714	1	0.678424	0	0	0	0	0	0
715	1	0.666346	0	0	0	0	0	0.19519
716	1	0.678424	0	0	0	0	0	0
717	1	0.678424	0	0	0	0	0	0
718	1	0.678424	0	0	0	0	0	0
719	1	0.690941	0	0	0	0	0	0
720	1	0.690941	0	0	0	0	0	0
721	1	0.71743	0	0	0	0	0	0
722	1	0.678424	0	0	0	0	0	0
723	1	0.678424	0	0	0	0	0	0
724	1	0	0	0	0	0	0	0
725	1	0.666346	0	0	0	0	0	0.19519
726	1	0.678424	0	0	0	0	0	0
727	1	0.690941	0	0	0	0	0	0
728	1	0.666346	0	0	0	0	0	0.19519
729	1	0.678424	0	0	0	0	0	0
730	1	0.666346	0	0	0	0	0	0.19519
731	1	0.666346	0	0	0	0	0	0.19519
732	1	0.678424	0	0	0	0	0	0
733	1	0.690941	0	0	0	0	0	0
734	1	0.666346	0	0	0	0	0	0.19519
735	1	0.71743	0	0	0	0	0	0
736	1	0.71743	0	0	0	0	0	0
737	1	0.71743	0	0	0	0	0	0
738	1	0.690941	0	0	0	0	0	0
739	1	0.678424	0	0	0	0	0	0
740	1	0	0	0	0	0	0	0
741	1	0.678424	0	0	0	0	0	0
742	1	0.666346	0	0	0	0	0	0.19519
743	1	0.690941	0	0	0	0	0	0
744	1	0.678424	0	0	0	0	0	0
745	1	0.678424	0	0	0	0	0	0
746	1	0.71743	0	0	0	0	0	0
747	1	0.678424	0	0	0	0	0	0
748	1	0.71743	0	0	0	0	0	0
749	1	0.71743	0	0	0	0	0	0
750	1	0.666346	0	0	0	0	0	0.19519
751	1	0.71743	0	0	0	0	0	0
752	1	0	0	0	0	0	0	0
753	1	0.678424	0	0	0	0	0	0
754	1	0.666346	0	0	0	0	0	0.19519
755	1	0.678424	0	0	0	0	0	0
756	1	0.71743	0	0	0	0	0	0
757	1	0.71743	0	0	0	0	0	0
758	1	0.71743	0	0	0	0	0	0
759	1	0.71743	0	0	0	0	0	0
760	1	0.678424	0	0	0	0	0	0
761	1	0	0	0	0	0	0	0
762	1	0.678424	0	0	0	0	0	0
763	1	0.678424	0	0	0	0	0	0
764	1	0.71743	0	0	0	0	0	0
765	1	0.71743	0	0	0	0	0	0
766	1	0.71743	0	0	0	0	0	0
767	1	0	0	0	0	0	0	0
768	1	0.71743	0	0	0	0	0	0
769	1	0	0	0	0	0	0	0
770	1	0.678424	0	0	0	0	0	0
771	1	0.678424	0	0	0	0	0	0
772	1	0.666346	0	0	0	0	0	0.19519
773	1	0.678424	0	0	0	0	0	0
774	1	0.666346	0	0	0	0	0	0.19519
775	1	0	0	0	0	0	0	0
776	1	0.71743	0	0	0	0	0	0
777	1	0.678424	0	0	0	0	0	0
778	1	0.678424	0	0	0	0	0	0
779	1	0.678424	0	0	0	0	0	0
780	1	0.678424	0	0	0	0	0	0
781	1	0.666346	0	0	0	0	0	0.19519
782	1	0.690941	0	0	0	0	0	0
783	1	0.666346	0	0	0	0	0	0.19519
784	1	0.690941	0	0	0	0	0	0
785	1	0.666346	0	0	0	0	0	0.19519
786	1	0.666346	0	0	0	0	0	0.19519
787	1	0	0	0	0	0	0	0
788	1	0.678424	0	0	0	0	0	0
789	1	0.71743	0	0	0	0	0	0
790	1	0.678424	0	0	0	0	0	0
791	1	0.678424	0	0	0	0	0	0
792	1	0.71743	0	0	0	0	0	0
793	1	0.690941	0	0	0	0	0	0
794	1	0.678424	0	0	0	0	0	0
795	1	0.666346	0	0	0	0	0	0.19519
796	1	0.666346	0	0	0	0	0	0.19519
797	1	0.71743	0	0	0	0	0	0
798	1	0.678424	0	0	0	0	0	0
799	1	0	0	0	0	0	0	0
800	1	0.71743	0	0	0	0	0	0
801	1	0.666346	0	0	0	0	0	0.19519
802	1	0	0	0	0	0	0	0
803	1	0.690941	0	0	0	0	0	0
804	1	0.678424	0	0	0	0	0	0
805	1	0.666346	0	0	0	0	0	0.19519
806	1	0	0	0	0	0	0	0
807	1	0.678424	0	0	0	0	0	0
808	1	0.678424	0	0	0	0	0	0
809	1	0	0	0	0	0	0	0
810	1	0.666346	0	0	0	0	0	0.19519
811	1	0	0	0	0	0	0	0
812	1	0.690941	0	0	0	0	0	0
813	1	0.678424	0	0	0	0	0	0
814	1	0.71743	0	0	0	0	0	0
815	1	0.71743	0	0	0	0	0	0
816	1	0.71743	0	0	0	0	0	0
817	1	0.666346	0	0	0	0	0	0.19519
818	1	0.71743	0	0	0	0	0	0
819	1	0.71743	0	0	0	0	0	0
820	1	0.678424	0	0	0	0	0	0
821	1	0.71743	0	0	0	0	0	0
822	1	0.678424	0	0	0	0	0	0
823	1	0.690941	0	0	0	0	0	0
824	1	0.666346	0	0	0	0	0	0.19519
825	1	0.71743	0	0	0	0	0	0
826	1	0.690941	0	0	0	0	0	0
827	1	0.690941	0	0	0	0	0	0
828	1	0.71743	0	0	0	0	0	0
829	1	0.678424	0	0	0	0	0	0
830	1	0.666346	0	0	0	0	0	0.19519
831	1	0.678424	0	0	0	0	0	0
832	1	0.71743	0	0	0	0	0	0
833	1	0.678424	0	0	0	0	0	0
834	1	0.678424	0	0	0	0	0	0
835	1	0.678424	0	0	0	0	0	0
836	1	0.71743	0	0	0	0	0	0
837	1	0.666346	0	0	0	0	0	0.19519
838	1	0.678424	0	0	0	0	0	0
839	1	0.71743	0	0	0	0	0	0
840	1	0.678424	0	0	0	0	0	0
841	1	0	0	0	0	0	0	0
842	1	0.666346	0	0	0	0	0	0.19519
843	1	0.678424	0	0	0	0	0	0
844	1	0.678424	0	0	0	0	0	0
845	1	0.690941	0	0	0	0	0	0
846	1	0	0	0	0	0	0	0
847	1	0.678424	0	0	0	0	0	0
848	1	0.678424	0	0	0	0	0	0
849	1	0.690941	0	0	0	0	0	0
850	1	0.678424	0	0	0	0	0	0
851	1	0.678424	0	0	0	0	0	0
852	1	0.690941	0	0	0	0	0	0
853	1	0.678424	0	0	0	0	0	0
854	1	0.666346	0	0	0	0	0	0.19519
855	1	0.690941	0	0	0	0	0	0
856	1	0.678424	0	0	0	0	0	0
857	1	0.690941	0	0	0	0	0	0
858	1	0.666346	0	0	0	0	0	0.19519
859	1	0.71743	0	0	0	0	0	0
860	1	0.71743	0	0	0	0	0	0
861	1	0.678424	0	0	0	0	0	0
862	1	0	0	0	0	0	0	0
863	1	0.666346	0	0	0	0	0	0.198222
864	1	0.678424	0	0	0	0	0	0
865	1	0.678424	0	0	0	0	0	0
866	1	0.690941	0	0	0	0	0	0
867	1	0.690941	0	0	0	0	0	0
868	1	0.678424	0	0	0	0	0	0
869	1	0.678424	0	0	0	0	0	0
870	1	0.71743	0	0	0	0	0	0
871	1	0.666346	0	0	0	0	0	0.19519
872	1	0.666346	0	0	0	0	0	0.19519
873	1	0.678424	0	0	0	0	0	0
874	1	0.666346	0	0	0	0	0	0.198222
875	1	0.71743	0	0	0	0	0	0
876	1	0.678424	0	0	0	0	0	0
877	1	0.71743	0	0	0	0	0	0
878	1	0	0	0	0	0	0	0
879	1	0.678424	0	0	0	0	0	0
880	1	0	0	0	0	0	0	0
881	1	0.71743	0	0	0	0	0	0
882	1	0.690941	0	0	0	0	0	0
883	1	0.690941	0	0	0	0	0	0
884	1	0.71743	0	0	0	0	0	0
885	1	0.690941	0	0	0	0	0	0
886	1	0.678424	0	0	0	0	0	0
887	1	0.678424	0	0	0	0	0	0
888	1	0.666346	0	0	0	0	0	0.19519
889	1	0.71743	0	0	0	0	0	0
890	1	0	0	0	0	0	0	0
891	1	0.666346	0	0	0	0	0	0.19519
892	1	0	0	0	0	0	0	0
893	1	0.690941	0	0	0	0	0	0
894	1	0.678424	0	0	0	0	0	0
895	1	0.678424	0	0	0	0	0	0
896	1	0.690941	0	0	0	0	0	0
897	1	0.678424	0	0	0	0	0	0
898	1	0.678424	0	0	0	0	0	0
899	1	0.678424	0	0	0	0	0	0
900	1	0.678424	0	0	0	0	0	0
901	1	0.666346	0	0	0	0	0	0.19519
902	1	0.690941	0	0	0	0	0	0
903	1	0.666346	0	0	0	0	0	0.19519
904	1	0.690941	0	0	0	0	0	0
905	1	0.71743	0	0	0	0	0	0
906	1	0.666346	0	0	0	0	0	0.19519
907	1	0.666346	0	0	0	0	0	0.19519
908	1	0.666346	0	0	0	0	0	0.19519
909	1	0.690941	0	0	0	0	0	0
910	1	0	0	0	0	0	0	0
911	1	0.678424	0	0	0	0	0	0
912	1	0.71743	0	0	0	0	0	0
913	1	0.678424	0	0	0	0	0	0
914	1	0.690941	0	0	0	0	0	0
915	1	0	0	0	0	0	0	0
916	1	0.678424	0	0	0	0	0	0
917	1	0.678424	0	0	0	0	0	0
918	1	0.690941	0	0	0	0	0	0
919	1	0.678424	0	0	0	0	0	0
920	1	0.666346	0	0	0	0	0	0.19519
921	1	0.666346	0	0	0	0	0	0.198222
922	1	0.678424	0	0	0	0	0	0
923	1	0	0	0	0	0	0	0
924	1	0.678424	0	0	0	0	0	0
925	1	0.71743	0	0	0	0	0	0
926	1	0	0	0	0	0	0	0
927	1	0.690941	0	0	0	0	0	0
928	1	0.678424	0	0	0	0	0	0
929	1	0.71743	0	0	0	0	0	0
930	1	0.690941	0	0	0	0	0	0
931	1	0.690941	0	0	0	0	0	0
932	1	0.678424	0	0	0	0	0	0
933	1	0.690941	0	0	0	0	0	0
934	1	0	0	0	0	0	0	0
935	1	0.666346	0	0	0	0	0	0.19519
936	1	0.71743	0	0	0	0	0	0
937	1	0.678424	0	0	0	0	0	0
938	1	0.666346	0	0	0	0	0	0.19519
939	1	0.71743	0	0	0	0	0	0
940	1	0.666346	0	0	0	0	0	0.198222
941	1	0	0	0	0	0	0	0
942	1	0.666346	0	0	0	0	0	0.19519
943	1	0.678424	0	0	0	0	0	0
944	1	0.678424	0	0	0	0	0	0
945	1	0.666346	0	0	0	0	0	0.19519
946	1	0.678424	0	0	0	0	0	0
947	1	0.678424	0	0	0	0	0	0
948	1	0.690941	0	0	0	0	0	0
949	1	0.678424	0	0	0	0	0	0
950	1	0.678424	0	0	0	0	0	0
951	1	0.666346	0	0	0	0	0	0.198222
952	1	0	0	0	0	0	0	0
953	1	0	0	0	0	0	0	0
954	1	0.71743	0	0	0	0	0	0
955	1	0.678424	0	0	0	0	0	0
956	1	0.666346	0	0	0	0	0	0.19519
957	1	0.678424	0	0	0	0	0	0
958	1	0.71743	0	0	0	0	0	0
959	1	0.690941	0	0	0	0	0	0
960	1	0.666346	0	0	0	0	0	0.198222
961	1	0.678424	0	0	0	0	0	0
962	1	0.678424	0	0	0	0	0	0
963	1	0.666346	0	0	0	0	0	0.19519
964	1	0.678424	0	0	0	0	0	0
965	1	0.71743	0	0	0	0	0	0
966	1	0.678424	0	0	0	0	0	0
967	1	0.678424	0	0	0	0	0	0
968	1	0.71743	0	0	0	0	0	0
969	1	0	0	0	0	0	0	0
970	1	0.678424	0	0	0	0	0	0
971	1	0	0	0	0	0	0	0
972	1	0.678424	0	0	0	0	0	0
973	1	0.678424	0	0	0	0	0	0
974	1	0.678424	0	0	0	0	0	0
975	1	0.71743	0	0	0	0	0	0
976	1	0.666346	0	0	0	0	0	0.19519
977	1	0.678424	0	0	0	0	0	0
978	1	0.678424	0	0	0	0	0	0
979	1	0.678424	0	0	0	0	0	0
980	1	0.666346	0	0	0	0	0	0.19519
981	1	0	0	0	0	0	0	0
982	1	0.666346	0	0	0	0	0	0.19519
983	1	0.690941	0	0	0	0	0	0
984	1	0.690941	0	0	0	0	0	0
985	1	0	0	0	0	0	0	0
986	1	0.678424	0	0	0	0	0	0
987	1	0.678424	0	0	0	0	0	0
988	1	0	0	0	0	0	0	0
989	1	0.690941	0	0	0	0	0	0
990	1	0	0	0	0	0	0	0
991	1	0.678424	0	0	0	0	0	0
992	1	0.690941	0	0	0	0	0	0
993	1	0	0	0	0	0	0	0
994	1	0.666346	0	0	0	0	0	0.19519
995	1	0.678424	0	0	0	0	0	0
996	1	0.666346	0	0	0	0	0	0.19519
997	1	0.690941	0	0	0	0	0	0
998	1	0.678424	0	0	0	0	0	0
999	1	0.71743	0	0	0	0	0	0
1000	1	0.678424	0	0	0	0	0	0
1001	1	0.71743	0	0	0	0	0	0
1002	1	0.678424	0	0	0	0	0	0
1003	1	0.71743	0	0	0	0	0	0
1004	1	0	0	0	0	0	0	0
1005	1	0.678424	0	0	0	0	0	0
1006	1	0.690941	0	0	0	0	0	0
1007	1	0.666346	0	0	0	0	0	0.19519
1008	1	0	0	0	0	0	0	0
1009	1	0.71743	0	0	0	0	0	0
1010	1	0.678424	0	0	0	0	0	0
1011	1	0.666346	0	0	0	0	0	0.19519
1012	1	0.678424	0	0	0	0	0	0
1013	1	0.678424	0	0	0	0	0	0
1014	1	0.690941	0	0	0	0	0	0
1015	1	0.678424	0	0	0	0	0	0
1016	1	0.690941	0	0	0	0	0	0
1017	1	0.678424	0	0	0	0	0	0
1018	1	0.678424	0	0	0	0	0	0
1019	1	0.71743	0	0	0	0	0	0
1020	1	0.71743	0	0	0	0	0	0
1021	1	0	0	0	0	0	0	0
1022	1	0.690941	0	0	0	0	0	0
1023	1	0.690941	0	0	0	0	0	0
1024	1	0.666346	0	0	0	0	0	0.198222
1025	1	0.678424	0	0	0	0	0	0
1026	1	0.666346	0	0	0	0	0	0.19519
1027	1	0.678424	0	0	0	0	0	0
1028	1	0.678424	0	0	0	0	0	0
1029	1	0	0	0	0	0	0	0
1030	1	0.678424	0	0	0	0	0	0
1031	1	0.678424	0	0	0	0	0	0
1032	1	0.690941	0	0	0	0	0	0
1033	1	0.690941	0	0	0	0	0	0
1034	1	0.690941	0	0	0	0	0	0
1035	1	0.690941	0	0	0	0	0	0
1036	1	0.678424	0	0	0	0	0	0
1037	1	0.678424	0	0	0	0	0	0
1038	1	0.678424	0	0	0	0	0	0
1039	1	0.678424	0	0	0	0	0	0
1040	1	0.71743	0	0	0	0	0	0
1041	1	0.71743	0	0	0	0	0	0
1042	1	0	0	0	0	0	0	0
1043	1	0	0	0	0	0	0	0
1044	1	0.678424	0	0	0	0	0	0
1045	1	0.666346	0	0	0	0	0	0.198222
1046	1	0.678424	0	0	0	0	0	0
1047	1	0.666346	0	0	0	0	0	0.19519
1048	1	0.71743	0	0	0	0	0	0
1049	1	0	0	0	0	0	0	0
1050	1	0.690941	0	0	0	0	0	0
1051	1	0.678424	0	0	0	0	0	0
1052	1	0.71743	0	0	0	0	0	0
1053	1	0.678424	0	0	0	0	0	0
1054	1	0.690941	0	0	0	0	0	0
1055	1	0	0	0	0	0	0	0
1056	1	0.666346	0	0	0	0	0	0.19519
1057	1	0.678424	0	0	0	0	0	0
1058	1	0.666346	0	0	0	0	0	0.198222
1059	1	0.678424	0	0	0	0	0	0
1060	1	0.71743	0	0	0	0	0	0
1061	1	0.678424	0	0	0	0	0	0
1062	1	0.71743	0	0	0	0	0	0
1063	1	0.678424	0	0	0	0	0	0
1064	1	0	0	0	0	0	0	0
1065	1	0.678424	0	0	0	0	0	0
1066	1	0.666346	0	0	0	0	0	0.19519
1067	1	0.690941	0	0	0	0	0	0
1068	1	0.678424	0	0	0	0	0	0
1069	1	0.678424	0	0	0	0	0	0
1070	1	0.666346	0	0	0	0	0	0.19519
1071	1	0.690941	0	0	0	0	0	0
1072	1	0.690941	0	0	0	0	0	0
1073	1	0.690941	0	0	0	0	0	0
1074	1	0.71743	0	0	0	0	0	0
1075	1	0.666346	0	0	0	0	0	0.19519
1076	1	0.690941	0	0	0	0	0	0
1077	1	0	0	0	0	0	0	0
1078	1	0.678424	0	0	0	0	0	0
1079	1	0.71743	0	0	0	0	0	0
1080	1	0.666346	0	0	0	0	0	0.19519
1081	1	0.678424	0	0	0	0	0	0
1082	1	0.678424	0	0	0	0	0	0
1083	1	0.71743	0	0	0	0	0	0
1084	1	0	0	0	0	0	0	0
1085	1	0.678424	0	0	0	0	0	0
1086	1	0.678424	0	0	0	0	0	0
1087	1	0	0	0	0	0	0	0
1088	1	0.690941	0	0	0	0	0	0
1089	1	0.666346	0	0	0	0	0	0.19519
1090	1	0	0	0	0	0	0	0
1091	1	0.71743	0	0	0	0	0	0
1092	1	0.690941	0	0	0	0	0	0
1093	1	0.71743	0	0	0	0	0	0
1094	1	0	0	0	0	0	0	0
1095	1	0.71743	0	0	0	0	0	0
1096	1	0.71743	0	0	0	0	0	0
1097	1	0.666346	0	0	0	0	0	0.19519
1098	1	0.690941	0	0	0	0	0	0
1099	1	0.71743	0	0	0	0	0	0
1100	1	0.71743	0	0	0	0	0	0
1101	1	0.71743	0	0	0	0	0	0
1102	1	0.666346	0	0	0	0	0	0.19519
1103	1	0.678424	0	0	0	0	0	0
1104	1	0.678424	0	0	0	0	0	0
1105	1	0.678424	0	0	0	0	0	0
1106	1	0.71743	0	0	0	0	0	0
1107	1	0	0	0	0	0	0	0
1108	1	0.678424	0	0	0	0	0	0
1109	1	0.71743	0	0	0	0	0	0
1110	1	0.71743	0	0	0	0	0	0
1111	1	0.678424	0	0	0	0	0	0
1112	1	0.678424	0	0	0	0	0	0
1113	1	0.678424	0	0	0	0	0	0
1114	1	0.71743	0	0	0	0	0	0
1115	1	0.678424	0	0	0	0	0	0
1116	1	0.678424	0	0	0	0	0	0
1117	1	0.71743	0	0	0	0	0	0
1118	1	0.71743	0	0	0	0	0	0
1119	1	0.690941	0	0	0	0	0	0
1120	1	0.71743	0	0	0	0	0	0
1121	1	0.71743	0	0	0	0	0	0
1122	1	0.678424	0	0	0	0	0	0
1123	1	0.666346	0	0	0	0	0	0.19519
1124	1	0.678424	0	0	0	0	0	0
1125	1	0.71743	0	0	0	0	0	0
1126	1	0.666346	0	0	0	0	0	0.19519
1127	1	0.71743	0	0	0	0	0	0
1128	1	0.678424	0	0	0	0	0	0
1129	1	0.71743	0	0	0	0	0	0
1130	1	0.678424	0	0	0	0	0	0
1131	1	0.678424	0	0	0	0	0	0
1132	1	0	0	0	0	0	0	0
1133	1	0.690941	0	0	0	0	0	0
1134	1	0.71743	0	0	0	0	0	0
1135	1	0.678424	0	0	0	0	0	0
1136	1	0.666346	0	0	0	0	0	0.19519
1137	1	0	0	0	0	0	0	0
1138	1	0.690941	0	0	0	0	0	0
1139	1	0.71743	0	0	0	0	0	0
1140	1	0	0	0	0	0	0	0
1141	1	0.666346	0	0	0	0	0	0.19519
1142	1	0.690941	0	0	0	0	0	0
1143	1	0.690941	0	0	0	0	0	0
1144	1	0	0	0	0	0	0	0
1145	1	0.678424	0	0	0	0	0	0
1146	1	0.678424	0	0	0	0	0	0
1147	1	0	0	0	0	0	0	0
1148	1	0.690941	0	0	0	0	0	0
1149	1	0.678424	0	0	0	0	0	0
1150	1	0.678424	0	0	0	0	0	0
1151	1	0.666346	0	0	0	0	0	0.198222
1152	1	0.690941	0	0	0	0	0	0
1153	1	0.690941	0	0	0	0	0	0
1154	1	0	0	0	0	0	0	0
1155	1	0.71743	0	0	0	0	0	0
1156	1	0.678424	0	0	0	0	0	0
1157	1	0.678424	0	0	0	0	0	0
1158	1	0.678424	0	0	0	0	0	0
1159	1	0.666346	0	0	0	0	0	0.198222
1160	1	0.71743	0	0	0	0	0	0
1161	1	0.678424	0	0	0	0	0	0
1162	1	0.678424	0	0	0	0	0	0
1163	1	0.678424	0	0	0	0	0	0
1164	1	0.678424	0	0	0	0	0	0
1165	1	0.666346	0	0	0	0	0	0.19519
1166	1	0.690941	0	0	0	0	0	0
1167	1	0.678424	0	0	0	0	0	0
1168	1	0.666346	0	0	0	0	0	0.198222
1169	1	0.678424	0	0	0	0	0	0
1170	1	0.678424	0	0	0	0	0	0
1171	1	0.71743	0	0	0	0	0	0
1172	1	0.690941	0	0	0	0	0	0
1173	1	0.678424	0	0	0	0	0	0
1174	1	0.678424	0	0	0	0	0	0
1175	1	0.71743	0	0	0	0	0	0
1176	1	0.678424	0	0	0	0	0	0
1177	1	0.71743	0	0	0	0	0	0
1178	1	0	0	0	0	0	0	0
1179	1	0.678424	0	0	0	0	0	0
1180	1	0.678424	0	0	0	0	0	0
1181	1	0.71743	0	0	0	0	0	0
1182	1	0.678424	0	0	0	0	0	0
1183	1	0	0	0	0	0	0	0
1184	1	0.666346	0	0	0	0	0	0.19519
1185	1	0.678424	0	0	0	0	0	0
1186	1	0.690941	0	0	0	0	0	0
1187	1	0.690941	0	0	0	0	0	0
1188	1	0	0	0	0	0	0	0
1189	1	0	0	0	0	0	0	0
1190	1	0.666346	0	0	0	0	0	0.19519
1191	1	0.666346	0	0	0	0	0	0.198222
1192	1	0	0	0	0	0	0	0
1193	1	0.71743	0	0	0	0	0	0
1194	1	0.678424	0	0	0	0	0	0
1195	1	0	0	0	0	0	0	0
1196	1	0.71743	0	0	0	0	0	0
1197	1	0.678424	0	0	0	0	0	0
1198	1	0.71743	0	0	0	0	0	0
1199	1	0.678424	0	0	0	0	0	0
1200	1	0.690941	0	0	0	0	0	0
1201	1	0.678424	0	0	0	0	0	0
1202	1	0.666346	0	0	0	0	0	0.19519
1203	1	0.71743	0	0	0	0	0	0
1204	1	0	0	0	0	0	0	0
1205	1	0.678424	0	0	0	0	0	0
1206	1	0.666346	0	0	0	0	0	0.19519
1207	1	0.678424	0	0	0	0	0	0
1208	1	0.678424	0	0	0	0	0	0
1209	1	0.666346	0	0	0	0	0	0.19519
1210	1	0.678424	0	0	0	0	0	0
1211	1	0	0	0	0	0	0	0
1212	1	0.690941	0	0	0	0	0	0
1213	1	0.71743	0	0	0	0	0	0
1214	1	0	0	0	0	0	0	0
1215	1	0.690941	0	0	0	0	0	0
1216	1	0.678424	0	0	0	0	0	0
1217	1	0.678424	0	0	0	0	0	0
1218	1	0.678424	0	0	0	0	0	0
1219	1	0.678424	0	0	0	0	0	0
1220	1	0.678424	0	0	0	0	0	0
1221	1	0.690941	0	0	0	0	0	0
1222	1	0.71743	0	0	0	0	0	0
1223	1	0.71743	0	0	0	0	0	0
1224	1	0.666346	0	0	0	0	0	0.19519
1225	1	0.678424	0	0	0	0	0	0
1226	1	0.690941	0	0	0	0	0	0
1227	1	0.690941	0	0	0	0	0	0
1228	1	0.666346	0	0	0	0	0	0.19519
1229	1	0.71743	0	0	0	0	0	0
1230	1	0.678424	0	0	0	0	0	0
1231	1	0.666346	0	0	0	0	0	0.19519
1232	1	0.666346	0	0	0	0	0	0.19519
1233	1	0.678424	0	0	0	0	0	0
1234	1	0	0	0	0	0	0	0
1235	1	0.666346	0	0	0	0	0	0.19519
1236	1	0.71743	0	0	0	0	0	0
1237	1	0.71743	0	0	0	0	0	0
1238	1	0.678424	0	0	0	0	0	0
1239	1	0.71743	0	0	0	0	0	0
1240	1	0.666346	0	0	0	0	0	0.19519
1241	1	0	0	0	0	0	0	0
1242	1	0.666346	0	0	0	0	0	0.19519
1243	1	0	0	0	0	0	0	0
1244	1	0.690941	0	0	0	0	0	0
1245	1	0.666346	0	0	0	0	0	0.19519
1246	1	0	0	0	0	0	0	0
1247	1	0.71743	0	0	0	0	0	0
1248	1	0.678424	0	0	0	0	0	0
1249	1	0.690941	0	0	0	0	0	0
1250	1	0	0	0	0	0	0	0
1251	1	0.71743	0	0	0	0	0	0
1252	1	0	0	0	0	0	0	0
1253	1	0.678424	0	0	0	0	0	0
1254	1	0.666346	0	0	0	0	0	0.19519
1255	1	0.678424	0	0	0	0	0	0
1256	1	0.666346	0	0	0	0	0	0.19519
1257	1	0.666346	0	0	0	0	0	0.19519
1258	1	0.678424	0	0	0	0	0	0
1259	1	0.71743	0	0	0	0	0	0
1260	1	0.678424	0	0	0	0	0	0
1261	1	0	0	0	0	0	0	0
1262	1	0.678424	0	0	0	0	0	0
1263	1	0.678424	0	0	0	0	0	0
1264	1	0.666346	0	0	0	0	0	0.19519
1265	1	0.678424	0	0	0	0	0	0
1266	1	0.690941	0	0	0	0	0	0
1267	1	0.690941	0	0	0	0	0	0
1268	1	0.71743	0	0	0	0	0	0
1269	1	0.678424	0	0	0	0	0	0
1270	1	0.678424	0	0	0	0	0	0
1271	1	0.678424	0	0	0	0	0	0
1272	1	0.678424	0	0	0	0	0	0
1273	1	0.71743	0	0	0	0	0	0
1274	1	0	0	0	0	0	0	0
1275	1	0.678424	0	0	0	0	0	0
1276	1	0.678424	0	0	0	0	0	0
1277	1	0.666346	0	0	0	0	0	0.19519
1278	1	0.71743	0	0	0	0	0	0
1279	1	0.678424	0	0	0	0	0	0
1280	1	0.666346	0	0	0	0	0	0.198222
1281	1	0.678424	0	0	0	0	0	0
1282	1	0	0	0	0	0	0	0
1283	1	0.678424	0	0	0	0	0	0
1284	1	0.666346	0	0	0	0	0	0.19519
1285	1	0.666346	0	0	0	0	0	0.19519
1286	1	0.71743	0	0	0	0	0	0
1287	1	0.690941	0	0	0	0	0	0
1288	1	0.71743	0	0	0	0	0	0
1289	1	0.690941	0	0	0	0	0	0
1290	1	0.678424	0	0	0	0	0	0
1291	1	0.678424	0	0	0	0	0	0
1292	1	0.678424	0	0	0	0	0	0
1293	1	0.678424	0	0	0	0	0	0
1294	1	0.71743	0	0	0	0	0	0
1295	1	0.666346	0	0	0	0	0	0.19519
1296	1	0.690941	0	0	0	0	0	0
1297	1	0.690941	0	0	0	0	0	0
1298	1	0.678424	0	0	0	0	0	0
1299	1	0.666346	0	0	0	0	0	0.198222
1300	1	0.666346	0	0	0	0	0	0.19519
1301	1	0	0	0	0	0	0	0
1302	1	0.666346	0	0	0	0	0	0.19519
1303	1	0.71743	0	0	0	0	0	0
1304	1	0.678424	0	0	0	0	0	0
1305	1	0.678424	0	0	0	0	0	0
1306	1	0.678424	0	0	0	0	0	0
1307	1	0.666346	0	0	0	0	0	0.19519
1308	1	0.71743	0	0	0	0	0	0
1309	1	0.690941	0	0	0	0	0	0
1310	1	0	0	0	0	0	0	0
1311	1	0.678424	0	0	0	0	0	0
1312	1	0.678424	0	0	0	0	0	0
1313	1	0.678424	0	0	0	0	0	0
1314	1	0.71743	0	0	0	0	0	0
1315	1	0.71743	0	0	0	0	0	0
1316	1	0.690941	0	0	0	0	0	0
1317	1	0.678424	0	0	0	0	0	0
1318	1	0.71743	0	0	0	0	0	0
1319	1	0.678424	0	0	0	0	0	0
1320	1	0.666346	0	0	0	0	0	0.19519
1321	1	0.71743	0	0	0	0	0	0
1322	1	0.71743	0	0	0	0	0	0
1323	1	0	0	0	0	0	0	0
1324	1	0.666346	0	0	0	0	0	0.19519
1325	1	0.678424	0	0	0	0	0	0
1326	1	0.678424	0	0	0	0	0	0
1327	1	0.666346	0	0	0	0	0	0.19519
1328	1	0	0	0	0	0	0	0
1329	1	0	0	0	0	0	0	0
1330	1	0	0	0	0	0	0	0
1331	1	0	0	0	0	0	0	0
1332	1	0.666346	0	0	0	0	0	0.19519
1333	1	0.678424	0	0	0	0	0	0
1334	1	0.666346	0	0	0	0	0	0.19519
1335	1	0.71743	0	0	0	0	0	0
1336	1	0.690941	0	0	0	0	0	0
1337	1	0.690941	0	0	0	0	0	0
1338	1	0	0	0	0	0	0	0
1339	1	0	0	0	0	0	0	0
1340	1	0.71743	0	0	0	0	0	0
1341	1	0.690941	0	0	0	0	0	0
1342	1	0.690941	0	0	0	0	0	0
1343	1	0.666346	0	0	0	0	0	0.19519
1344	1	0.690941	0	0	0	0	0	0
1345	1	0.71743	0	0	0	0	0	0
1346	1	0	0	0	0	0	0	0
1347	1	0.666346	0	0	0	0	0	0.19519
1348	1	0.690941	0	0	0	0	0	0
1349	1	0.71743	0	0	0	0	0	0
1350	1	0.678424	0	0	0	0	0	0
1351	1	0.666346	0	0	0	0	0	0.19519
1352	1	0.678424	0	0	0	0	0	0
1353	1	0.666346	0	0	0	0	0	0.19519
1354	1	0.666346	0	0	0	0	0	0.198222
1355	1	0	0	0	0	0	0	0
1356	1	0.690941	0	0	0	0	0	0
1357	1	0.71743	0	0	0	0	0	0
1358	1	0.678424	0	0	0	0	0	0
1359	1	0.666346	0	0	0	0	0	0.19519
1360	1	0.690941	0	0	0	0	0	0
1361	1	0.690941	0	0	0	0	0	0
1362	1	0.71743	0	0	0	0	0	0
1363	1	0.666346	0	0	0	0	0	0.19519
1364	1	0.666346	0	0	0	0	0	0.19519
1365	1	0.678424	0	0	0	0	0	0
1366	1	0.678424	0	0	0	0	0	0
1367	1	0.71743	0	0	0	0	0	0
1368	1	0.666346	0	0	0	0	0	0.19519
1369	1	0.666346	0	0	0	0	0	0.19519
1370	1	0.678424	0	0	0	0	0	0
1371	1	0.666346	0	0	0	0	0	0.19519
1372	1	0.666346	0	0	0	0	0	0.198222
1373	1	0.690941	0	0	0	0	0	0
1374	1	0.71743	0	0	0	0	0	0
1375	1	0.678424	0	0	0	0	0	0
1376	1	0.678424	0	0	0	0	0	0
1377	1	0	0	0	0	0	0	0
1378	1	0.71743	0	0	0	0	0	0
1379	1	0.678424	0	0	0	0	0	0
1380	1	0.690941	0	0	0	0	0	0
1381	1	0.690941	0	0	0	0	0	0
1382	1	0.678424	0	0	0	0	0	0
1383	1	0.666346	0	0	0	0	0	0.19519
1384	1	0.666346	0	0	0	0	0	0.19519
1385	1	0.666346	0	0	0	0	0	0.19519
1386	1	0.71743	0	0	0	0	0	0
1387	1	0.678424	0	0	0	0	0	0
1388	1	0.666346	0	0	0	0	0	0.19519
1389	1	0.71743	0	0	0	0	0	0
1390	1	0.71743	0	0	0	0	0	0
1391	1	0.690941	0	0	0	0	0	0
1392	1	0.678424	0	0	0	0	0	0
1393	1	0	0	0	0	0	0	0
1394	1	0.690941	0	0	0	0	0	0
1395	1	0.690941	0	0	0	0	0	0
1396	1	0.666346	0	0	0	0	0	0.19519
1397	1	0.678424	0	0	0	0	0	0
1398	1	0.678424	0	0	0	0	0	0
1399	1	0	0	0	0	0	0	0
1400	1	0.678424	0	0	0	0	0	0
1401	1	0.690941	0	0	0	0	0	0
1402	1	0.666346	0	0	0	0	0	0.19519
1403	1	0.666346	0	0	0	0	0	0.19519
1404	1	0	0	0	0	0	0	0
1405	1	0	0	0	0	0	0	0
1406	1	0.666346	0	0	0	0	0	0.19519
1407	1	0.71743	0	0	0	0	0	0
1408	1	0	0	0	0	0	0	0
1409	1	0.678424	0	0	0	0	0	0
1410	1	0.678424	0	0	0	0	0	0
1411	1	0.666346	0	0	0	0	0	0.19519
1412	1	0	0	0	0	0	0	0
1413	1	0.678424	0	0	0	0	0	0
1414	1	0	0	0	0	0	0	0
1415	1	0.678424	0	0	0	0	0	0
1416	1	0.678424	0	0	0	0	0	0
1417	1	0.666346	0	0	0	0	0	0.19519
1418	1	0.678424	0	0	0	0	0	0
1419	1	0	0	0	0	0	0	0
1420	1	0.666346	0	0	0	0	0	0.198222
1421	1	0	0	0	0	0	0	0
1422	1	0.71743	0	0	0	0	0	0
1423	1	0	0	0	0	0	0	0
1424	1	0	0	0	0	0	0	0
1425	1	0.678424	0	0	0	0	0	0
1426	1	0.666346	0	0	0	0	0	0.198222
1427	1	0.666346	0	0	0	0	0	0.19519
1428	1	0.666346	0	0	0	0	0	0.19519
1429	1	0.71743	0	0	0	0	0	0
1430	1	0.666346	0	0	0	0	0	0.198222
1431	1	0.666346	0	0	0	0	0	0.19519
1432	1	0	0	0	0	0	0	0
1433	1	0.678424	0	0	0	0	0	0
1434	1	0.678424	0	0	0	0	0	0
1435	1	0	0	0	0	0	0	0
1436	1	0.690941	0	0	0	0	0	0
1437	1	0.71743	0	0	0	0	0	0
1438	1	0	0	0	0	0	0	0
1439	1	0.71743	0	0	0	0	0	0
1440	1	0.678424	0	0	0	0	0	0
1441	1	0.71743	0	0	0	0	0	0
1442	1	0.678424	0	0	0	0	0	0
1443	1	0.690941	0	0	0	0	0	0
1444	1	0.690941	0	0	0	0	0	0
1445	1	0.678424	0	0	0	0	0	0
1446	1	0	0	0	0	0	0	0
1447	1	0.71743	0	0	0	0	0	0
1448	1	0.690941	0	0	0	0	0	0
1449	1	0.666346	0	0	0	0	0	0.19519
1450	1	0.678424	0	0	0	0	0	0
1451	1	0.666346	0	0	0	0	0	0.198222
1452	1	0.678424	0	0	0	0	0	0
1453	1	0.666346	0	0	0	0	0	0.198222
1454	1	0.678424	0	0	0	0	0	0
1455	1	0.678424	0	0	0	0	0	0
1456	1	0.678424	0	0	0	0	0	0
1457	1	0	0	0	0	0	0	0
1458	1	0.678424	0	0	0	0	0	0
1459	1	0.71743	0	0	0	0	0	0
1460	1	0	0	0	0	0	0	0
1461	1	0.690941	0	0	0	0	0	0
1462	1	0.666346	0	0	0	0	0	0.19519
1463	1	0.678424	0	0	0	0	0	0
1464	1	0.678424	0	0	0	0	0	0
1465	1	0.71743	0	0	0	0	0	0
1466	1	0.71743	0	0	0	0	0	0
1467	1	0.678424	0	0	0	0	0	0
1468	1	0	0	0	0	0	0	0
1469	1	0.678424	0	0	0	0	0	0
1470	1	0.690941	0	0	0	0	0	0
1471	1	0.678424	0	0	0	0	0	0
1472	1	0.690941	0	0	0	0	0	0
1473	1	0.690941	0	0	0	0	0	0
1474	1	0	0	0	0	0	0	0
1475	1	0.678424	0	0	0	0	0	0
1476	1	0.678424	0	0	0	0	0	0
1477	1	0	0	0	0	0	0	0
1478	1	0.678424	0	0	0	0	0	0
1479	1	0.678424	0	0	0	0	0	0
1480	1	0.690941	0	0	0	0	0	0
1481	1	0	0	0	0	0	0	0
1482	1	0.678424	0	0	0	0	0	0
1483	1	0.678424	0	0	0	0	0	0
1484	1	0.690941	0	0	0	0	0	0
1485	1	0.678424	0	0	0	0	0	0
1486	1	0.678424	0	0	0	0	0	0
1487	1	0	0	0	0	0	0	0
1488	1	0.666346	0	0	0	0	0	0.19519
1489	1	0.71743	0	0	0	0	0	0
1490	1	0.690941	0	0	0	0	0	0
1491	1	0.690941	0	0	0	0	0	0
1492	1	0.71743	0	0	0	0	0	0
1493	1	0.666346	0	0	0	0	0	0.19519
1494	1	0.690941	0	0	0	0	0	0
1495	1	0.678424	0	0	0	0	0	0
1496	1	0.666346	0	0	0	0	0	0.19519
1497	1	0.71743	0	0	0	0	0	0
1498	1	0.678424	0	0	0	0	0	0
1499	1	0.666346	0	0	0	0	0	0.19519
1500	1	0.71743	0	0	0	0	0	0
1501	1	0.678424	0	0	0	0	0	0
1502	1	0.71743	0	0	0	0	0	0
1503	1	0	0	0	0	0	0	0
1504	1	0	0	0	0	0	0	0
1505	1	0.71743	0	0	0	0	0	0
1506	1	0	0	0	0	0	0	0
1507	1	0.678424	0	0	0	0	0	0
1508	1	0.678424	0	0	0	0	0	0
1509	1	0.71743	0	0	0	0	0	0
1510	1	0.666346	0	0	0	0	0	0.198222
1511	1	0.678424	0	0	0	0	0	0
1512	1	0.678424	0	0	0	0	0	0
1513	1	0.690941	0	0	0	0	0	0
1514	1	0.666346	0	0	0	0	0	0.19519
1515	1	0	0	0	0	0	0	0
1516	1	0.678424	0	0	0	0	0	0
1517	1	0.666346	0	0	0	0	0	0.19519
1518	1	0.71743	0	0	0	0	0	0
1519	1	0.690941	0	0	0	0	0	0
1520	1	0.666346	0	0	0	0	0	0.19519
1521	1	0.678424	0	0	0	0	0	0
1522	1	0.690941	0	0	0	0	0	0
1523	1	0.678424	0	0	0	0	0	0
1524	1	0.690941	0	0	0	0	0	0
1525	1	0.690941	0	0	0	0	0	0
1526	1	0.678424	0	0	0	0	0	0
1527	1	0.678424	0	0	0	0	0	0
1528	1	0.690941	0	0	0	0	0	0
1529	1	0.678424	0	0	0	0	0	0
1530	1	0	0	0	0	0	0	0
1531	1	0	0	0	0	0	0	0
1532	1	0.666346	0	0	0	0	0	0.19519
1533	1	0.690941	0	0	0	0	0	0
1534	1	0.71743	0	0	0	0	0	0
1535	1	0.678424	0	0	0	0	0	0
1536	1	0.678424	0	0	0	0	0	0
1537	1	0.666346	0	0	0	0	0	0.19519
1538	1	0.690941	0	0	0	0	0	0
1539	1	0.678424	0	0	0	0	0	0
1540	1	0.678424	0	0	0	0	0	0
1541	1	0.690941	0	0	0	0	0	0
1542	1	0.71743	0	0	0	0	0	0
1543	1	0.690941	0	0	0	0	0	0
1544	1	0.71743	0	0	0	0	0	0
1545	1	0.678424	0	0	0	0	0	0
1546	1	0	0	0	0	0	0	0
1547	1	0.678424	0	0	0	0	0	0
1548	1	0	0	0	0	0	0	0
1549	1	0.71743	0	0	0	0	0	0
1550	1	0.71743	0	0	0	0	0	0
1551	1	0.71743	0	0	0	0	0	0
1552	1	0.666346	0	0	0	0	0	0.19519
1553	1	0	0	0	0	0	0	0
1554	1	0	0	0	0	0	0	0
1555	1	0	0	0	0	0	0	0
1556	1	0.71743	0	0	0	0	0	0
1557	1	0	0	0	0	0	0	0
1558	1	0.666346	0	0	0	0	0	0.19519
1559	1	0.71743	0	0	0	0	0	0
1560	1	0.678424	0	0	0	0	0	0
1561	1	0.666346	0	0	0	0	0	0.198222
1562	1	0.71743	0	0	0	0	0	0
1563	1	0.666346	0	0	0	0	0	0.19519
1564	1	0.678424	0	0	0	0	0	0
1565	1	0.666346	0	0	0	0	0	0.19519
1566	1	0.678424	0	0	0	0	0	0
1567	1	0	0	0	0	0	0	0
1568	1	0.678424	0	0	0	0	0	0
1569	1	0.71743	0	0	0	0	0	0
1570	1	0.678424	0	0	0	0	0	0
1571	1	0.666346	0	0	0	0	0	0.19519
1572	1	0.678424	0	0	0	0	0	0
1573	1	0.678424	0	0	0	0	0	0
1574	1	0	0	0	0	0	0	0
1575	1	0.690941	0	0	0	0	0	0
1576	1	0.71743	0	0	0	0	0	0
1577	1	0.678424	0	0	0	0	0	0
1578	1	0.71743	0	0	0	0	0	0
1579	1	0.71743	0	0	0	0	0	0
1580	1	0.678424	0	0	0	0	0	0
1581	1	0.678424	0	0	0	0	0	0
1582	1	0	0	0	0	0	0	0
1583	1	0	0	0	0	0	0	0
1584	1	0	0	0	0	0	0	0
1585	1	0.678424	0	0	0	0	0	0
1586	1	0	0	0	0	0	0	0
1587	1	0.678424	0	0	0	0	0	0
1588	1	0.666346	0	0	0	0	0	0.198222
1589	1	0	0	0	0	0	0	0
1590	1	0.666346	0	0	0	0	0	0.19519
1591	1	0.678424	0	0	0	0	0	0
1592	1	0.690941	0	0	0	0	0	0
1593	1	0.71743	0	0	0	0	0	0
1594	1	0.71743	0	0	0	0	0	0
1595	1	0	0	0	0	0	0	0
1596	1	0.678424	0	0	0	0	0	0
1597	1	0	0	0	0	0	0	0
1598	1	0.678424	0	0	0	0	0	0
1599	1	0	0	0	0	0	0	0
1600	1	0.678424	0	0	0	0	0	0
1601	1	0.678424	0	0	0	0	0	0
1602	1	0	0	0	0	0	0	0
1603	1	0.71743	0	0	0	0	0	0
1604	1	0.666346	0	0	0	0	0	0.19519
1605	1	0.678424	0	0	0	0	0	0
1606	1	0.678424	0	0	0	0	0	0
1607	1	0.678424	0	0	0	0	0	0
1608	1	0.690941	0	0	0	0	0	0
1609	1	0.666346	0	0	0	0	0	0.19519
1610	1	0	0	0	0	0	0	0
1611	1	0.690941	0	0	0	0	0	0
1612	1	0.690941	0	0	0	0	0	0
1613	1	0.678424	0	0	0	0	0	0
1614	1	0.71743	0	0	0	0	0	0
1615	1	0.678424	0	0	0	0	0	0
1616	1	0.678424	0	0	0	0	0	0
1617	1	0.71743	0	0	0	0	0	0
1618	1	0.71743	0	0	0	0	0	0
1619	1	0.666346	0	0	0	0	0	0.19519
1620	1	0.71743	0	0	0	0	0	0
1621	1	0.690941	0	0	0	0	0	0
1622	1	0.666346	0	0	0	0	0	0.19519
1623	1	0.71743	0	0	0	0	0	0
1624	1	0.666346	0	0	0	0	0	0.19519
1625	1	0.71743	0	0	0	0	0	0
1626	1	0.678424	0	0	0	0	0	0
1627	1	0.690941	0	0	0	0	0	0
1628	1	0.666346	0	0	0	0	0	0.19519
1629	1	0.666346	0	0	0	0	0	0.19519
1630	1	0.678424	0	0	0	0	0	0
1631	1	0.71743	0	0	0	0	0	0
1632	1	0.678424	0	0	0	0	0	0
1633	1	0.678424	0	0	0	0	0	0
1634	1	0.71743	0	0	0	0	0	0
1635	1	0.678424	0	0	0	0	0	0
1636	1	0	0	0	0	0	0	0
1637	1	0.678424	0	0	0	0	0	0
1638	1	0	0	0	0	0	0	0
1639	1	0.678424	0	0	0	0	0	0
1640	1	0.690941	0	0	0	0	0	0
1641	1	0.678424	0	0	0	0	0	0
1642	1	0.666346	0	0	0	0	0	0.19519
1643	1	0.678424	0	0	0	0	0	0
1644	1	0.678424	0	0	0	0	0	0
1645	1	0.678424	0	0	0	0	0	0
1646	1	0.678424	0	0	0	0	0	0
1647	1	0.71743	0	0	0	0	0	0
1648	1	0.690941	0	0	0	0	0	0
1649	1	0.666346	0	0	0	0	0	0.19519
1650	1	0.71743	0	0	0	0	0	0
1651	1	0	0	0	0	0	0	0
1652	1	0	0	0	0	0	0	0
1653	1	0.71743	0	0	0	0	0	0
1654	1	0.678424	0	0	0	0	0	0
1655	1	0.666346	0	0	0	0	0	0.19519
1656	1	0.678424	0	0	0	0	0	0
1657	1	0.678424	0	0	0	0	0	0
1658	1	0.678424	0	0	0	0	0	0
1659	1	0.678424	0	0	0	0	0	0
1660	1	0.678424	0	0	0	0	0	0
1661	1	0.678424	0	0	0	0	0	0
1662	1	0.71743	0	0	0	0	0	0
1663	1	0.71743	0	0	0	0	0	0
1664	1	0.690941	0	0	0	0	0	0
1665	1	0.678424	0	0	0	0	0	0
1666	1	0.666346	0	0	0	0	0	0.19519
1667	1	0.678424	0	0	0	0	0	0
1668	1	0.678424	0	0	0	0	0	0
1669	1	0.666346	0	0	0	0	0	0.19519
1670	1	0.678424	0	0	0	0	0	0
1671	1	0.678424	0	0	0	0	0	0
1672	1	0.678424	0	0	0	0	0	0
1673	1	0.678424	0	0	0	0	0	0
1674	1	0.71743	0	0	0	0	0	0
1675	1	0.71743	0	0	0	0	0	0
1676	1	0.71743	0	0	0	0	0	0
1677	1	0	0	0	0	0	0	0
1678	1	0.690941	0	0	0	0	0	0
1679	1	0.678424	0	0	0	0	0	0
1680	1	0.678424	0	0	0	0	0	0
1681	1	0.678424	0	0	0	0	0	0
1682	1	0	0	0	0	0	0	0
1683	1	0.666346	0	0	0	0	0	0.19519
1684	1	0.678424	0	0	0	0	0	0
1685	1	0.678424	0	0	0	0	0	0
1686	1	0.678424	0	0	0	0	0	0
1687	1	0	0	0	0	0	0	0
1688	1	0.678424	0	0	0	0	0	0
1689	1	0.71743	0	0	0	0	0	0
1690	1	0.678424	0	0	0	0	0	0
1691	1	0.690941	0	0	0	0	0	0
1692	1	0.678424	0	0	0	0	0	0
1693	1	0.666346	0	0	0	0	0	0.19519
1694	1	0.678424	0	0	0	0	0	0
1695	1	0	0	0	0	0	0	0
1696	1	0.678424	0	0	0	0	0	0
1697	1	0.71743	0	0	0	0	0	0
1698	1	0.678424	0	0	0	0	0	0
1699	1	0.690941	0	0	0	0	0	0
1700	1	0	0	0	0	0	0	0
1701	1	0.678424	0	0	0	0	0	0
1702	1	0.690941	0	0	0	0	0	0
1703	1	0.678424	0	0	0	0	0	0
1704	1	0.690941	0	0	0	0	0	0
1705	1	0	0	0	0	0	0	0
1706	1	0	0	0	0	0	0	0
1707	1	0.666346	0	0	0	0	0	0.19519
1708	1	0	0	0	0	0	0	0
1709	1	0.666346	0	0	0	0	0	0.19519
1710	1	0.666346	0	0	0	0	0	0.19519
1711	1	0.71743	0	0	0	0	0	0
1712	1	0.678424	0	0	0	0	0	0
1713	1	0.678424	0	0	0	0	0	0
1714	1	0	0	0	0	0	0	0
1715	1	0.678424	0	0	0	0	0	0
1716	1	0	0	0	0	0	0	0
1717	1	0.71743	0	0	0	0	0	0
1718	1	0.690941	0	0	0	0	0	0
1719	1	0.71743	0	0	0	0	0	0
1720	1	0.71743	0	0	0	0	0	0
1721	1	0.678424	0	0	0	0	0	0
1722	1	0.690941	0	0	0	0	0	0
1723	1	0	0	0	0	0	0	0
1724	1	0.690941	0	0	0	0	0	0
1725	1	0.678424	0	0	0	0	0	0
1726	1	0.678424	0	0	0	0	0	0
1727	1	0.678424	0	0	0	0	0	0
1728	1	0.690941	0	0	0	0	0	0
1729	1	0.666346	0	0	0	0	0	0.19519
1730	1	0.690941	0	0	0	0	0	0
1731	1	0.678424	0	0	0	0	0	0
1732	1	0.71743	0	0	0	0	0	0
1733	1	0.678424	0	0	0	0	0	0
1734	1	0	0	0	0	0	0	0
1735	1	0.690941	0	0	0	0	0	0
1736	1	0.678424	0	0	0	0	0	0
1737	1	0.666346	0	0	0	0	0	0.19519
1738	1	0	0	0	0	0	0	0
1739	1	0.678424	0	0	0	0	0	0
1740	1	0.666346	0	0	0	0	0	0.19519
1741	1	0	0	0	0	0	0	0
1742	1	0.71743	0	0	0	0	0	0
1743	1	0.71743	0	0	0	0	0	0
1744	1	0.678424	0	0	0	0	0	0
1745	1	0.690941	0	0	0	0	0	0
1746	1	0.678424	0	0	0	0	0	0
1747	1	0.678424	0	0	0	0	0	0
1748	1	0.666346	0	0	0	0	0	0.19519
1749	1	0.678424	0	0	0	0	0	0
1750	1	0.666346	0	0	0	0	0	0.19519
1751	1	0	0	0	0	0	0	0
1752	1	0.666346	0	0	0	0	0	0.19519
1753	1	0	0	0	0	0	0	0
1754	1	0.71743	0	0	0	0	0	0
1755	1	0	0	0	0	0	0	0
1756	1	0.71743	0	0	0	0	0	0
1757	1	0.678424	0	0	0	0	0	0
1758	1	0.666346	0	0	0	0	0	0.19519
1759	1	0.678424	0	0	0	0	0	0
1760	1	0.678424	0	0	0	0	0	0
1761	1	0	0	0	0	0	0	0
1762	1	0.678424	0	0	0	0	0	0
1763	1	0	0	0	0	0	0	0
1764	1	0	0	0	0	0	0	0
1765	1	0.690941	0	0	0	0	0	0
1766	1	0.71743	0	0	0	0	0	0
1767	1	0.71743	0	0	0	0	0	0
1768	1	0.690941	0	0	0	0	0	0
1769	1	0.690941	0	0	0	0	0	0
1770	1	0.71743	0	0	0	0	0	0
1771	1	0.678424	0	0	0	0	0	0
1772	1	0.678424	0	0	0	0	0	0
1773	1	0	0	0	0	0	0	0
1774	1	0.690941	0	0	0	0	0	0
1775	1	0.690941	0	0	0	0	0	0
1776	1	0.690941	0	0	0	0	0	0
1777	1	0	0	0	0	0	0	0
1778	1	0.71743	0	0	0	0	0	0
1779	1	0.71743	0	0	0	0	0	0
1780	1	0.690941	0	0	0	0	0	0
1781	1	0.71743	0	0	0	0	0	0
1782	1	0.71743	0	0	0	0	0	0
1783	1	0	0	0	0	0	0	0
1784	1	0.666346	0	0	0	0	0	0.19519
1785	1	0.678424	0	0	0	0	0	0
1786	1	0.71743	0	0	0	0	0	0
1787	1	0	0	0	0	0	0	0
1788	1	0.71743	0	0	0	0	0	0
1789	1	0.678424	0	0	0	0	0	0
1790	1	0.690941	0	0	0	0	0	0
1791	1	0.690941	0	0	0	0	0	0
1792	1	0.678424	0	0	0	0	0	0
1793	1	0	0	0	0	0	0	0
1794	1	0.666346	0	0	0	0	0	0.19519
1795	1	0.690941	0	0	0	0	0	0
1796	1	0.666346	0	0	0	0	0	0.19519
1797	1	0.678424	0	0	0	0	0	0
1798	1	0.71743	0	0	0	0	0	0
1799	1	0.690941	0	0	0	0	0	0
1800	1	0.690941	0	0	0	0	0	0
1801	1	0.666346	0	0	0	0	0	0.19519
1802	1	0.71743	0	0	0	0	0	0
1803	1	0	0	0	0	0	0	0
1804	1	0.678424	0	0	0	0	0	0
1805	1	0.666346	0	0	0	0	0	0.19519
1806	1	0	0	0	0	0	0	0
1807	1	0.71743	0	0	0	0	0	0
1808	1	0.71743	0	0	0	0	0	0
1809	1	0.690941	0	0	0	0	0	0
1810	1	0.666346	0	0	0	0	0	0.19519
1811	1	0.71743	0	0	0	0	0	0
1812	1	0.678424	0	0	0	0	0	0
1813	1	0.678424	0	0	0	0	0	0
1814	1	0.678424	0	0	0	0	0	0
1815	1	0.678424	0	0	0	0	0	0
1816	1	0.678424	0	0	0	0	0	0
1817	1	0.690941	0	0	0	0	0	0
1818	1	0.678424	0	0	0	0	0	0
1819	1	0.678424	0	0	0	0	0	0
1820	1	0.678424	0	0	0	0	0	0
1821	1	0.690941	0	0	0	0	0	0
1822	1	0	0	0	0	0	0	0
1823	1	0	0	0	0	0	0	0
1824	1	0.690941	0	0	0	0	0	0
1825	1	0	0	0	0	0	0	0
1826	1	0.678424	0	0	0	0	0	0
1827	1	0.690941	0	0	0	0	0	0
1828	1	0.678424	0	0	0	0	0	0
1829	1	0.678424	0	0	0	0	0	0
1830	1	0.71743	0	0	0	0	0	0
1831	1	0.678424	0	0	0	0	0	0
1832	1	0.666346	0	0	0	0	0	0.19519
1833	1	0.690941	0	0	0	0	0	0
1834	1	0	0	0	0	0	0	0
1835	1	0.666346	0	0	0	0	0	0.19519
1836	1	0	0	0	0	0	0	0
1837	1	0.678424	0	0	0	0	0	0
1838	1	0.678424	0	0	0	0	0	0
1839	1	0	0	0	0	0	0	0
1840	1	0.678424	0	0	0	0	0	0
1841	1	0.666346	0	0	0	0	0	0.19519
1842	1	0.690941	0	0	0	0	0	0
1843	1	0.678424	0	0	0	0	0	0
1844	1	0.71743	0	0	0	0	0	0
1845	1	0.666346	0	0	0	0	0	0.19519
1846	1	0.690941	0	0	0	0	0	0
1847	1	0.690941	0	0	0	0	0	0
1848	1	0.690941	0	0	0	0	0	0
1849	1	0.690941	0	0	0	0	0	0
1850	1	0.71743	0	0	0	0	0	0
1851	1	0.678424	0	0	0	0	0	0
1852	1	0.678424	0	0	0	0	0	0
1853	1	0.71743	0	0	0	0	0	0
1854	1	0.678424	0	0	0	0	0	0
1855	1	0	0	0	0	0	0	0
1856	1	0.690941	0	0	0	0	0	0
1857	1	0.678424	0	0	0	0	0	0
1858	1	0.678424	0	0	0	0	0	0
1859	1	0.678424	0	0	0	0	0	0
1860	1	0.71743	0	0	0	0	0	0
1861	1	0	0	0	0	0	0	0
1862	1	0.678424	0	0	0	0	0	0
1863	1	0.678424	0	0	0	0	0	0
1864	1	0.71743	0	0	0	0	0	0
1865	1	0.71743	0	0	0	0	0	0
1866	1	0.71743	0	0	0	0	0	0
1867	1	0.71743	0	0	0	0	0	0
1868	1	0.678424	0	0	0	0	0	0
1869	1	0.690941	0	0	0	0	0	0
1870	1	0.666346	0	0	0	0	0	0.19519
1871	1	0	0	0	0	0	0	0
1872	1	0.678424	0	0	0	0	0	0
1873	1	0.690941	0	0	0	0	0	0
1874	1	0.678424	0	0	0	0	0	0
1875	1	0.666346	0	0	0	0	0	0.19519
1876	1	0.678424	0	0	0	0	0	0
1877	1	0.71743	0	0	0	0	0	0
1878	1	0.71743	0	0	0	0	0	0
1879	1	0.690941	0	0	0	0	0	0
1880	1	0.678424	0	0	0	0	0	0
1881	1	0.678424	0	0	0	0	0	0
1882	1	0.666346	0	0	0	0	0	0.19519
1883	1	0.666346	0	0	0	0	0	0.19519
1884	1	0.678424	0	0	0	0	0	0
1885	1	0.690941	0	0	0	0	0	0
1886	1	0.71743	0	0	0	0	0	0
1887	1	0	0	0	0	0	0	0
1888	1	0	0	0	0	0	0	0
1889	1	0	0	0	0	0	0	0
1890	1	0.71743	0	0	0	0	0	0
1891	1	0.678424	0	0	0	0	0	0
1892	1	0.71743	0	0	0	0	0	0
1893	1	0	0	0	0	0	0	0
1894	1	0.678424	0	0	0	0	0	0
1895	1	0.71743	0	0	0	0	0	0
1896	1	0.678424	0	0	0	0	0	0
1897	1	0.678424	0	0	0	0	0	0
1898	1	0	0	0	0	0	0	0
1899	1	0.678424	0	0	0	0	0	0
1900	1	0.678424	0	0	0	0	0	0
1901	1	0.678424	0	0	0	0	0	0
1902	1	0.678424	0	0	0	0	0	0
1903	1	0.678424	0	0	0	0	0	0
1904	1	0.71743	0	0	0	0	0	0
1905	1	0	0	0	0	0	0	0
1906	1	0	0	0	0	0	0	0
1907	1	0	0	0	0	0	0	0
1908	1	0.678424	0	0	0	0	0	0
1909	1	0.678424	0	0	0	0	0	0
1910	1	0.666346	0	0	0	0	0	0.198222
1911	1	0	0	0	0	0	0	0
1912	1	0.666346	0	0	0	0	0	0.19519
1913	1	0.71743	0	0	0	0	0	0
1914	1	0.71743	0	0	0	0	0	0
1915	1	0.71743	0	0	0	0	0	0
1916	1	0.678424	0	0	0	0	0	0
1917	1	0.678424	0	0	0	0	0	0
1918	1	0.71743	0	0	0	0	0	0
1919	1	0.678424	0	0	0	0	0	0
1920	1	0.690941	0	0	0	0	0	0
1921	1	0.678424	0	0	0	0	0	0
1922	1	0.690941	0	0	0	0	0	0
1923	1	0.690941	0	0	0	0	0	0
1924	1	0.71743	0	0	0	0	0	0
1925	1	0.678424	0	0	0	0	0	0
1926	1	0.678424	0	0	0	0	0	0
1927	1	0.71743	0	0	0	0	0	0
1928	1	0.678424	0	0	0	0	0	0
1929	1	0.666346	0	0	0	0	0	0.19519
1930	1	0.678424	0	0	0	0	0	0
1931	1	0.678424	0	0	0	0	0	0
1932	1	0.71743	0	0	0	0	0	0
1933	1	0	0	0	0	0	0	0
1934	1	0.678424	0	0	0	0	0	0
1935	1	0.666346	0	0	0	0	0	0.19519
1936	1	0.666346	0	0	0	0	0	0.19519
1937	1	0.666346	0	0	0	0	0	0.19519
1938	1	0.666346	0	0	0	0	0	0.19519
1939	1	0.678424	0	0	0	0	0	0
1940	1	0.666346	0	0	0	0	0	0.19519
1941	1	0	0	0	0	0	0	0
1942	1	0.690941	0	0	0	0	0	0
1943	1	0.666346	0	0	0	0	0	0.19519
1944	1	0.678424	0	0	0	0	0	0
1945	1	0	0	0	0	0	0	0
1946	1	0.71743	0	0	0	0	0	0
1947	1	0.678424	0	0	0	0	0	0
1948	1	0.678424	0	0	0	0	0	0
1949	1	0.678424	0	0	0	0	0	0
1950	1	0.678424	0	0	0	0	0	0
1951	1	0	0	0	0	0	0	0
1952	1	0	0	0	0	0	0	0
1953	1	0	0	0	0	0	0	0
1954	1	0	0	0	0	0	0	0
1955	1	0.678424	0	0	0	0	0	0
1956	1	0.666346	0	0	0	0	0	0.19519
1957	1	0.71743	0	0	0	0	0	0
1958	1	0	0	0	0	0	0	0
1959	1	0.666346	0	0	0	0	0	0.19519
1960	1	0.71743	0	0	0	0	0	0
1961	1	0.678424	0	0	0	0	0	0
1962	1	0.678424	0	0	0	0	0	0
1963	1	0.678424	0	0	0	0	0	0
1964	1	0.690941	0	0	0	0	0	0
1965	1	0.690941	0	0	0	0	0	0
1966	1	0.666346	0	0	0	0	0	0.19519
1967	1	0.71743	0	0	0	0	0	0
1968	1	0.71743	0	0	0	0	0	0
1969	1	0.690941	0	0	0	0	0	0
1970	1	0.71743	0	0	0	0	0	0
1971	1	0.678424	0	0	0	0	0	0
1972	1	0.690941	0	0	0	0	0	0
1973	1	0	0	0	0	0	0	0
1974	1	0.71743	0	0	0	0	0	0
1975	1	0.71743	0	0	0	0	0	0
1976	1	0	0	0	0	0	0	0
1977	1	0.678424	0	0	0	0	0	0
1978	1	0.666346	0	0	0	0	0	0.19519
1979	1	0.690941	0	0	0	0	0	0
1980	1	0	0	0	0	0	0	0
1981	1	0.678424	0	0	0	0	0	0
1982	1	0.666346	0	0	0	0	0	0.19519
1983	1	0.690941	0	0	0	0	0	0
1984	1	0.666346	0	0	0	0	0	0.19519
1985	1	0.678424	0	0	0	0	0	0
1986	1	0.678424	0	0	0	0	0	0
1987	1	0	0	0	0	0	0	0
1988	1	0.71743	0	0	0	0	0	0
1989	1	0.71743	0	0	0	0	0	0
1990	1	0.678424	0	0	0	0	0	0
1991	1	0.690941	0	0	0	0	0	0
1992	1	0.666346	0	0	0	0	0	0.19519
1993	1	0.666346	0	0	0	0	0	0.19519
1994	1	0.690941	0	0	0	0	0	0
1995	1	0.666346	0	0	0	0	0	0.19519
1996	1	0.666346	0	0	0	0	0	0.19519
1997	1	0.678424	0	0	0	0	0	0
1998	1	0.678424	0	0	0	0	0	0
[truncated: 1 more rows]

## Sheet: EDFig2c
	Left-F1-lateral-prefrontal	Left-F1-mesial-prefrontal	Left-Middle-frontal-sulcus	Left-F1-lateral-premotor	Left-Orbito-frontal-cortex	Left-PreSMA	Left-SMA	Left-Temporal-pole
0	1	0.731481	0	0	0	0	0	0
1	1	0.563994	0	0	0	0	0	0
2	1	0.731481	0	0	0	0	0	0
3	1	0.731481	0	0	0	0	0	0
4	1	0.622956	0	0.302879	0	0	0	0
5	1	0	0	0	0	0	0	0
6	1	0.582513	0	0	0	0	0	0
7	1	0.563994	0	0	0	0	0	0
8	1	0.731481	0	0	0	0	0	0
9	1	0.645182	0	0.302879	0	0	0	0
10	1	0	0	0	0	0	0	0
11	1	0.563994	0	0	0	0	0	0
12	1	0	0	0	0	0	0	0
13	1	0.731481	0	0	0	0	0	0
14	1	0	0	0	0	0	0	0
15	1	0.563994	0	0	0	0	0	0
16	1	0.582513	0	0	0	0	0	0
17	1	0.563994	0	0	0	0	0	0
18	1	0	0	0	0	0	0	0
19	1	0.582513	0	0	0	0	0	0
20	1	0.731481	0	0	0	0	0	0
21	1	0.731481	0	0	0	0	0	0
22	1	0.555106	0	0	0	0	0	0
23	1	0.582513	0	0	0	0	0	0
24	1	0.731481	0	0	0	0	0	0
25	1	0.563994	0	0	0	0	0	0
26	1	0	0	0	0	0	0	0
27	1	0.582513	0	0	0	0	0	0
28	1	0.645182	0	0.307019	0	0	0	0
29	1	0	0	0	0	0	0	0
30	1	0.731481	0	0	0	0	0	0
31	1	0.582513	0	0	0	0	0	0
32	1	0.563994	0	0	0	0	0	0
33	1	0.555106	0	0	0	0	0	0
34	1	0.563994	0	0	0	0	0	0
35	1	0.563994	0	0	0	0	0	0
36	1	0.645182	0	0.307019	0	0	0	0
37	1	0.563994	0	0	0	0	0	0
38	1	0	0	0	0	0	0	0
39	1	0.582513	0	0	0	0	0	0
40	1	0	0	0	0	0	0	0
41	1	0	0	0	0	0	0	0
42	1	0.731481	0	0	0	0	0	0
43	1	0.563994	0	0	0	0	0	0
44	1	0.645182	0	0.307019	0	0	0	0
45	1	0	0	0	0	0	0	0
46	1	0.645182	0	0.29879	0	0	0	0
47	1	0.563994	0	0	0	0	0	0
48	1	0.582513	0	0	0	0	0	0
49	1	0.563994	0	0	0	0	0	0
50	1	0.582513	0	0	0	0	0	0
51	1	0.555106	0	0	0	0	0	0
52	1	0.563994	0	0	0	0	0	0
53	1	0	0	0	0	0	0	0
54	1	0	0	0	0	0	0	0
55	1	0.563994	0	0	0	0	0	0
56	1	0	0	0	0	0	0	0
57	1	0.731481	0	0	0	0	0	0
58	1	0.563994	0	0	0	0	0	0
59	1	0	0	0	0	0	0	0
60	1	0.633884	0	0.302879	0	0	0	0
61	1	0	0	0	0	0	0	0
62	1	0.731481	0	0	0	0	0	0
63	1	0	0	0	0	0	0	0
64	1	0.563994	0	0	0	0	0	0
65	1	0.555106	0	0	0	0	0	0
66	1	0.563994	0	0	0	0	0	0
67	1	0.645182	0	0.29879	0	0	0	0
68	1	0.573316	0	0	0	0	0	0
69	1	0	0	0	0	0	0	0
70	1	0.633884	0	0.307019	0	0	0	0
71	1	0.563994	0	0	0	0	0	0
72	1	0	0	0	0	0	0	0
73	1	0	0	0	0	0	0	0
74	1	0	0	0	0	0	0	0
75	1	0.731481	0	0	0	0	0	0
76	1	0.563994	0	0	0	0	0	0
77	1	0.563994	0	0	0	0	0	0
78	1	0.582513	0	0	0	0	0	0
79	1	0.563994	0	0	0	0	0	0
80	1	0.645182	0	0.302879	0	0	0	0
81	1	0.563994	0	0	0	0	0	0
82	1	0	0	0	0	0	0	0
83	1	0.731481	0	0	0	0	0	0
84	1	0	0	0	0	0	0	0
85	1	0.563994	0	0	0	0	0	0
86	1	0	0	0	0	0	0	0
87	1	0	0	0	0	0	0	0
88	1	0.731481	0	0	0	0	0	0
89	1	0	0	0	0	0	0	0
90	1	0	0	0	0	0	0	0
91	1	0.582495	0	0	0	0	0	0
92	1	0	0	0	0	0	0	0
93	1	0	0	0	0	0	0	0
94	1	0.563994	0	0	0	0	0	0
95	1	0.582513	0	0	0	0	0	0
96	1	0.731481	0	0	0	0	0	0
97	1	0.645182	0	0.29879	0	0	0	0
98	1	0	0	0	0	0	0	0
99	1	0.731481	0	0	0	0	0	0
100	1	0.555106	0	0	0	0	0	0
101	1	0.573124	0	0	0	0	0	0
102	1	0.555106	0	0	0	0	0	0
103	1	0.622956	0	0.307019	0	0	0	0
104	1	0	0	0	0	0	0	0
105	1	0	0	0	0	0	0	0
106	1	0.582513	0	0	0	0	0	0
107	1	0	0	0	0	0	0	0
108	1	0.633884	0	0.302879	0	0	0	0
109	1	0	0	0	0	0	0	0
110	1	0.582513	0	0	0	0	0	0
111	1	0	0	0	0	0	0	0
112	1	0.582513	0	0	0	0	0	0
113	1	0.573124	0	0	0	0	0	0
114	1	0.582513	0	0	0	0	0	0
115	1	0	0	0	0	0	0	0
116	1	0.645182	0	0.302879	0	0	0	0
117	1	0.582513	0	0	0	0	0	0
118	1	0.555106	0	0	0	0	0	0
119	1	0.731481	0	0	0	0	0	0
120	1	0.573124	0	0	0	0	0	0
121	1	0	0	0	0	0	0	0
122	1	0	0	0	0	0	0	0
123	1	0.582513	0	0	0	0	0	0
124	1	0	0	0	0	0	0	0
125	1	0.731481	0	0	0	0	0	0
126	1	0.731481	0	0	0	0	0	0
127	1	0.582513	0	0	0	0	0	0
128	1	0.54645	0	0	0	0	0	0
129	1	0.633884	0	0.302879	0	0	0	0
130	1	0	0	0	0	0	0	0
131	1	0.582513	0	0	0	0	0	0
132	1	0	0	0	0	0	0	0
133	1	0.555106	0	0	0	0	0	0
134	1	0.563994	0	0	0	0	0	0
135	1	0	0	0	0	0	0	0
136	1	0.555106	0	0	0	0	0	0
137	1	0.731481	0	0	0	0	0	0
138	1	0.582513	0	0	0	0	0	0
139	1	0.563994	0	0	0	0	0	0
140	1	0.54645	0	0	0	0	0	0
141	1	0.582513	0	0	0	0	0	0
142	1	0.633884	0	0.307019	0	0	0	0
143	1	0.582513	0	0	0	0	0	0
144	1	0.731481	0	0	0	0	0	0
145	1	0.731481	0	0	0	0	0	0
146	1	0.582513	0	0	0	0	0	0
147	1	0.731481	0	0	0	0	0	0
148	1	0.563994	0	0	0	0	0	0
149	1	0.563994	0	0	0	0	0	0
150	1	0	0	0	0	0	0	0
151	1	0.645182	0	0.307019	0	0	0	0
152	1	0.563994	0	0	0	0	0	0
153	1	0.582513	0	0	0	0	0	0
154	1	0.633884	0	0.302879	0	0	0	0
155	1	0.563994	0	0	0	0	0	0
156	1	0.645182	0	0.29879	0	0	0	0
157	1	0	0	0	0	0	0	0
158	1	0.633884	0	0.307019	0	0	0	0
159	1	0	0	0	0	0	0	0
160	1	0.563994	0	0	0	0	0	0
161	1	0.731481	0	0	0	0	0	0
162	1	0.731481	0	0	0	0	0	0
163	1	0.731481	0	0	0	0	0	0
164	1	0	0	0	0	0	0	0
165	1	0.633884	0	0.294751	0	0	0	0
166	1	0.555106	0	0	0	0	0	0
167	1	0.573124	0	0	0	0	0	0
168	1	0	0	0	0	0	0	0
169	1	0.633884	0	0.302879	0	0	0	0
170	1	0.555106	0	0	0	0	0	0
171	1	0.731481	0	0	0	0	0	0
172	1	0	0	0	0	0	0	0
173	1	0.582513	0	0	0	0	0	0
174	1	0.573124	0	0	0	0	0	0
175	1	0.645182	0	0.302879	0	0	0	0
176	1	0	0	0	0	0	0	0
177	1	0	0	0	0	0	0	0
178	1	0.563994	0	0	0	0	0	0
179	1	0.563994	0	0	0	0	0	0
180	1	0	0	0	0	0	0	0
181	1	0.563994	0	0	0	0	0	0
182	1	0.582513	0	0	0	0	0	0
183	1	0.582513	0	0	0	0	0	0
184	1	0.582513	0	0	0	0	0	0
185	1	0	0	0	0	0	0	0
186	1	0.582513	0	0	0	0	0	0
187	1	0.563994	0	0	0	0	0	0
188	1	0	0	0	0	0	0	0
189	1	0	0	0	0	0	0	0
190	1	0	0	0	0	0	0	0
191	1	0	0	0	0	0	0	0
192	1	0.563994	0	0	0	0	0	0
193	1	0.633884	0	0.311211	0	0	0	0
194	1	0.563994	0	0	0	0	0	0
195	1	0	0	0	0	0	0	0
196	1	0.563994	0	0	0	0	0	0
197	1	0	0	0	0	0	0	0
198	1	0.582513	0	0	0	0	0	0
199	1	0	0	0	0	0	0	0
200	1	0	0	0	0	0	0	0
201	1	0.731481	0	0	0	0	0	0
202	1	0.645182	0	0.29879	0	0	0	0
203	1	0.563994	0	0	0	0	0	0
204	1	0.563994	0	0	0	0	0	0
205	1	0.731481	0	0	0	0	0	0
206	1	0	0	0	0	0	0	0
207	1	0.582513	0	0	0	0	0	0
208	1	0.582513	0	0	0	0	0	0
209	1	0.731481	0	0	0	0	0	0
210	1	0.563994	0	0	0	0	0	0
211	1	0.555106	0	0	0	0	0	0
212	1	0	0	0	0	0	0	0
213	1	0.582513	0	0	0	0	0	0
214	1	0.555106	0	0	0	0	0	0
215	1	0.645182	0	0.302879	0	0	0	0
216	1	0.563994	0	0	0	0	0	0
217	1	0	0	0	0	0	0	0
218	1	0	0	0	0	0	0	0
219	1	0	0	0	0	0	0	0
220	1	0.645182	0	0.29879	0	0	0	0
221	1	0.563994	0	0	0	0	0	0
222	1	0.731481	0	0	0	0	0	0
223	1	0.645182	0	0.29879	0	0	0	0
224	1	0.582513	0	0	0	0	0	0
225	1	0	0	0	0	0	0	0
226	1	0.731481	0	0	0	0	0	0
227	1	0	0	0	0	0	0	0
228	1	0.731481	0	0	0	0	0	0
229	1	0	0	0	0	0	0	0
230	1	0.573124	0	0	0	0	0	0
231	1	0.731481	0	0	0	0	0	0
232	1	0	0	0	0	0	0	0
233	1	0.555106	0	0	0	0	0	0
234	1	0.563994	0	0	0	0	0	0
235	1	0.573124	0	0	0	0	0	0
236	1	0.731481	0	0	0	0	0	0
237	1	0.582513	0	0	0	0	0	0
238	1	0.54645	0	0	0	0	0	0
239	1	0.645182	0	0.29879	0	0	0	0
240	1	0	0	0	0	0	0	0
241	1	0.731481	0	0	0	0	0	0
242	1	0	0	0	0	0	0	0
243	1	0	0	0	0	0	0	0
244	1	0.633884	0	0.307019	0	0	0	0
245	1	0.645182	0	0.302879	0	0	0	0
246	1	0	0	0	0	0	0	0
247	1	0.563994	0	0	0	0	0	0
248	1	0.563994	0	0	0	0	0	0
249	1	0	0	0	0	0	0	0
250	1	0	0	0	0	0	0	0
251	1	0.563994	0	0	0	0	0	0
252	1	0	0	0	0	0	0	0
253	1	0.633884	0	0.307019	0	0	0	0
254	1	0.582513	0	0	0	0	0	0
255	1	0	0	0	0	0	0	0
256	1	0.633884	0	0.302879	0	0	0	0
257	1	0.563994	0	0	0	0	0	0
258	1	0.731481	0	0	0	0	0	0
259	1	0.555106	0	0	0	0	0	0
260	1	0.582513	0	0	0	0	0	0
261	1	0.563994	0	0	0	0	0	0
262	1	0	0	0	0	0	0	0
263	1	0	0	0	0	0	0	0
264	1	0.563994	0	0	0	0	0	0
265	1	0.563994	0	0	0	0	0	0
266	1	0.633884	0	0.302879	0	0	0	0
267	1	0	0	0	0	0	0	0
268	1	0.582513	0	0	0	0	0	0
269	1	0	0	0	0	0	0	0
270	1	0	0	0	0	0	0	0
271	1	0.563994	0	0	0	0	0	0
272	1	0.645182	0	0.29879	0	0	0	0
273	1	0.555106	0	0	0	0	0	0
274	1	0.645182	0	0.302879	0	0	0	0
275	1	0	0	0	0	0	0	0
276	1	0	0	0	0	0	0	0
277	1	0	0	0	0	0	0	0
278	1	0.731481	0	0	0	0	0	0
279	1	0.582513	0	0	0	0	0	0
280	1	0.555106	0	0	0	0	0	0
281	1	0	0	0	0	0	0	0
282	1	0.563994	0	0	0	0	0	0
283	1	0.582513	0	0	0	0	0	0
284	1	0.731481	0	0	0	0	0	0
285	1	0.622956	0	0.302879	0	0	0	0
286	1	0	0	0	0	0	0	0
287	1	0	0	0	0	0	0	0
288	1	0.633884	0	0.302879	0	0	0	0
289	1	0	0	0	0	0	0	0
290	1	0.582513	0	0	0	0	0	0
291	1	0	0	0	0	0	0	0
292	1	0.731481	0	0	0	0	0	0
293	1	0	0	0	0	0	0	0
294	1	0.731481	0	0	0	0	0	0
295	1	0.645182	0	0.29076	0	0	0	0
296	1	0.563994	0	0	0	0	0	0
297	1	0.563994	0	0	0	0	0	0
298	1	0.555106	0	0	0	0	0	0
299	1	0	0	0	0	0	0	0
300	1	0.555106	0	0	0	0	0	0
301	1	0	0	0	0	0	0	0
302	1	0.731481	0	0	0	0	0	0
303	1	0.563994	0	0	0	0	0	0
304	1	0	0	0	0	0	0	0
305	1	0.731481	0	0	0	0	0	0
306	1	0.645182	0	0.307019	0	0	0	0
307	1	0.582513	0	0	0	0	0	0
308	1	0.731481	0	0	0	0	0	0
309	1	0.573124	0	0	0	0	0	0
310	1	0.731481	0	0	0	0	0	0
311	1	0.731481	0	0	0	0	0	0
312	1	0.563994	0	0	0	0	0	0
313	1	0	0	0	0	0	0	0
314	1	0.563994	0	0	0	0	0	0
315	1	0.555106	0	0	0	0	0	0
316	1	0.563994	0	0	0	0	0	0
317	1	0	0	0	0	0	0	0
318	1	0.731481	0	0	0	0	0	0
319	1	0.563994	0	0	0	0	0	0
320	1	0	0	0	0	0	0	0
321	1	0	0	0	0	0	0	0
322	1	0.645182	0	0.302879	0	0	0	0
323	1	0.645182	0	0.302879	0	0	0	0
324	1	0	0	0	0	0	0	0
325	1	0	0	0	0	0	0	0
326	1	0	0	0	0	0	0	0
327	1	0.731481	0	0	0	0	0	0
328	1	0.633884	0	0.302879	0	0	0	0
329	1	0	0	0	0	0	0	0
330	1	0	0	0	0	0	0	0
331	1	0.633884	0	0.302879	0	0	0	0
332	1	0.731481	0	0	0	0	0	0
333	1	0.555106	0	0	0	0	0	0
334	1	0.645182	0	0.29879	0	0	0	0
335	1	0.582513	0	0	0	0	0	0
336	1	0.582513	0	0	0	0	0	0
337	1	0.582513	0	0	0	0	0	0
338	1	0.573124	0	0	0	0	0	0
339	1	0.645182	0	0.307019	0	0	0	0
340	1	0	0	0	0	0	0	0
341	1	0	0	0	0	0	0	0
342	1	0.563994	0	0	0	0	0	0
343	1	0.582513	0	0	0	0	0	0
344	1	0.731481	0	0	0	0	0	0
345	1	0.563994	0	0	0	0	0	0
346	1	0	0	0	0	0	0	0
347	1	0	0	0	0	0	0	0
348	1	0.563994	0	0	0	0	0	0
349	1	0.731481	0	0	0	0	0	0
350	1	0	0	0	0	0	0	0
351	1	0.582513	0	0	0	0	0	0
352	1	0	0	0	0	0	0	0
353	1	0	0	0	0	0	0	0
354	1	0.633884	0	0.302879	0	0	0	0
355	1	0.645182	0	0.307019	0	0	0	0
356	1	0	0	0	0	0	0	0
357	1	0	0	0	0	0	0	0
358	1	0.563994	0	0	0	0	0	0
359	1	0.731481	0	0	0	0	0	0
360	1	0.563994	0	0	0	0	0	0
361	1	0.563994	0	0	0	0	0	0
362	1	0	0	0	0	0	0	0
363	1	0.54645	0	0	0	0	0	0
364	1	0.563994	0	0	0	0	0	0
365	1	0.563994	0	0	0	0	0	0
366	1	0.731481	0	0	0	0	0	0
367	1	0.633884	0	0.29879	0	0	0	0
368	1	0.582513	0	0	0	0	0	0
369	1	0	0	0	0	0	0	0
370	1	0.633884	0	0.307019	0	0	0	0
371	1	0	0	0	0	0	0	0
372	1	0	0	0	0	0	0	0
373	1	0	0	0	0	0	0	0
374	1	0.555106	0	0	0	0	0	0
375	1	0	0	0	0	0	0	0
376	1	0.582513	0	0	0	0	0	0
377	1	0.54645	0	0	0	0	0	0
378	1	0.563994	0	0	0	0	0	0
379	1	0.563994	0	0	0	0	0	0
380	1	0.54645	0	0	0	0	0	0
381	1	0	0	0	0	0	0	0
382	1	0.582513	0	0	0	0	0	0
383	1	0.563994	0	0	0	0	0	0
384	1	0	0	0	0	0	0	0
385	1	0.563994	0	0	0	0	0	0
386	1	0.633884	0	0.311211	0	0	0	0
387	1	0.645182	0	0.302879	0	0	0	0
388	1	0.563994	0	0	0	0	0	0
389	1	0.582513	0	0	0	0	0	0
390	1	0	0	0	0	0	0	0
391	1	0.563994	0	0	0	0	0	0
392	1	0.645182	0	0.302879	0	0	0	0
393	1	0.555106	0	0	0	0	0	0
394	1	0.582513	0	0	0	0	0	0
395	1	0.555106	0	0	0	0	0	0
396	1	0	0	0	0	0	0	0
397	1	0.633884	0	0.311211	0	0	0	0
398	1	0.563994	0	0	0	0	0	0
399	1	0	0	0	0	0	0	0
400	1	0.731481	0	0	0	0	0	0
401	1	0.645182	0	0.29879	0	0	0	0
402	1	0	0	0	0	0	0	0
403	1	0.582513	0	0	0	0	0	0
404	1	0.563994	0	0	0	0	0	0
405	1	0	0	0	0	0	0	0
406	1	0	0	0	0	0	0	0
407	1	0	0	0	0	0	0	0
408	1	0.731481	0	0	0	0	0	0
409	1	0.555106	0	0	0	0	0	0
410	1	0	0	0	0	0	0	0
411	1	0.731481	0	0	0	0	0	0
412	1	0.582513	0	0	0	0	0	0
413	1	0	0	0	0	0	0	0
414	1	0.563994	0	0	0	0	0	0
415	1	0.731481	0	0	0	0	0	0
416	1	0.555106	0	0	0	0	0	0
417	1	0.582513	0	0	0	0	0	0
418	1	0.563994	0	0	0	0	0	0
419	1	0.573124	0	0	0	0	0	0
420	1	0.582513	0	0	0	0	0	0
421	1	0.563994	0	0	0	0	0	0
422	1	0.563994	0	0	0	0	0	0
423	1	0.731481	0	0	0	0	0	0
424	1	0.731481	0	0	0	0	0	0
425	1	0.633884	0	0.302879	0	0	0	0
426	1	0.555106	0	0	0	0	0	0
427	1	0.563994	0	0	0	0	0	0
428	1	0.731481	0	0	0	0	0	0
429	1	0.582513	0	0	0	0	0	0
430	1	0.731481	0	0	0	0	0	0
431	1	0.633884	0	0.29879	0	0	0	0
432	1	0.563994	0	0	0	0	0	0
433	1	0	0	0	0	0	0	0
434	1	0.563994	0	0	0	0	0	0
435	1	0.731481	0	0	0	0	0	0
436	1	0.54645	0	0	0	0	0	0
437	1	0.645182	0	0.29879	0	0	0	0
438	1	0.582513	0	0	0	0	0	0
439	1	0	0	0	0	0	0	0
440	1	0.731481	0	0	0	0	0	0
441	1	0.582513	0	0	0	0	0	0
442	1	0.555106	0	0	0	0	0	0
443	1	0.731481	0	0	0	0	0	0
444	1	0	0	0	0	0	0	0
445	1	0.582513	0	0	0	0	0	0
446	1	0	0	0	0	0	0	0
447	1	0.731481	0	0	0	0	0	0
448	1	0.645182	0	0.29879	0	0	0	0
449	1	0.645182	0	0.29879	0	0	0	0
450	1	0.645182	0	0.29879	0	0	0	0
451	1	0.573124	0	0	0	0	0	0
452	1	0.555106	0	0	0	0	0	0
453	1	0	0	0	0	0	0	0
454	1	0	0	0	0	0	0	0
455	1	0.563994	0	0	0	0	0	0
456	1	0.645182	0	0.29879	0	0	0	0
457	1	0.563994	0	0	0	0	0	0
458	1	0.645182	0	0.29879	0	0	0	0
459	1	0.731481	0	0	0	0	0	0
460	1	0.563994	0	0	0	0	0	0
461	1	0.633884	0	0.302879	0	0	0	0
462	1	0.563994	0	0	0	0	0	0
463	1	0.563994	0	0	0	0	0	0
464	1	0.582513	0	0	0	0	0	0
465	1	0.563994	0	0	0	0	0	0
466	1	0	0	0	0	0	0	0
467	1	0	0	0	0	0	0	0
468	1	0.645182	0	0.302879	0	0	0	0
469	1	0.563994	0	0	0	0	0	0
470	1	0	0	0	0	0	0	0
471	1	0.563994	0	0	0	0	0	0
472	1	0.563994	0	0	0	0	0	0
473	1	0.563994	0	0	0	0	0	0
474	1	0.582513	0	0	0	0	0	0
475	1	0.563994	0	0	0	0	0	0
476	1	0.731481	0	0	0	0	0	0
477	1	0.563994	0	0	0	0	0	0
478	1	0.731481	0	0	0	0	0	0
479	1	0	0	0	0	0	0	0
480	1	0.582513	0	0	0	0	0	0
481	1	0	0	0	0	0	0	0
482	1	0.633884	0	0.29879	0	0	0	0
483	1	0.582513	0	0	0	0	0	0
484	1	0	0	0	0	0	0	0
485	1	0.563994	0	0	0	0	0	0
486	1	0.582513	0	0	0	0	0	0
487	1	0	0	0	0	0	0	0
488	1	0.563994	0	0	0	0	0	0
489	1	0.563994	0	0	0	0	0	0
490	1	0	0	0	0	0	0	0
491	1	0.563994	0	0	0	0	0	0
492	1	0.731481	0	0	0	0	0	0
493	1	0.731481	0	0	0	0	0	0
494	1	0.563994	0	0	0	0	0	0
495	1	0	0	0	0	0	0	0
496	1	0.563994	0	0	0	0	0	0
497	1	0.582513	0	0	0	0	0	0
498	1	0.633884	0	0.302879	0	0	0	0
499	1	0.563994	0	0	0	0	0	0
500	1	0.563994	0	0	0	0	0	0
501	1	0	0	0	0	0	0	0
502	1	0	0	0	0	0	0	0
503	1	0.731481	0	0	0	0	0	0
504	1	0.731481	0	0	0	0	0	0
505	1	0	0	0	0	0	0	0
506	1	0	0	0	0	0	0	0
507	1	0	0	0	0	0	0	0
508	1	0.573124	0	0	0	0	0	0
509	1	0.731481	0	0	0	0	0	0
510	1	0.582513	0	0	0	0	0	0
511	1	0	0	0	0	0	0	0
512	1	0	0	0	0	0	0	0
513	1	0.555106	0	0	0	0	0	0
514	1	0.555106	0	0	0	0	0	0
515	1	0.563994	0	0	0	0	0	0
516	1	0	0	0	0	0	0	0
517	1	0	0	0	0	0	0	0
518	1	0.582513	0	0	0	0	0	0
519	1	0.645182	0	0.302879	0	0	0	0
520	1	0.731481	0	0	0	0	0	0
521	1	0.645182	0	0.29879	0	0	0	0
522	1	0	0	0	0	0	0	0
523	1	0.582513	0	0	0	0	0	0
524	1	0.563994	0	0	0	0	0	0
525	1	0.731481	0	0	0	0	0	0
526	1	0.633884	0	0.302879	0	0	0	0
527	1	0.582513	0	0	0	0	0	0
528	1	0	0	0	0	0	0	0
529	1	0.563994	0	0	0	0	0	0
530	1	0	0	0	0	0	0	0
531	1	0.731481	0	0	0	0	0	0
532	1	0.582513	0	0	0	0	0	0
533	1	0	0	0	0	0	0	0
534	1	0.563994	0	0	0	0	0	0
535	1	0.731481	0	0	0	0	0	0
536	1	0	0	0	0	0	0	0
537	1	0.731481	0	0	0	0	0	0
538	1	0.582513	0	0	0	0	0	0
539	1	0	0	0	0	0	0	0
540	1	0	0	0	0	0	0	0
541	1	0	0	0	0	0	0	0
542	1	0.645182	0	0.29879	0	0	0	0
543	1	0.563994	0	0	0	0	0	0
544	1	0.731481	0	0	0	0	0	0
545	1	0.582513	0	0	0	0	0	0
546	1	0.563994	0	0	0	0	0	0
547	1	0	0	0	0	0	0	0
548	1	0.582495	0	0	0	0	0	0
549	1	0.563994	0	0	0	0	0	0
550	1	0	0	0	0	0	0	0
551	1	0.573124	0	0	0	0	0	0
552	1	0.582513	0	0	0	0	0	0
553	1	0.563994	0	0	0	0	0	0
554	1	0.563994	0	0	0	0	0	0
555	1	0	0	0	0	0	0	0
556	1	0	0	0	0	0	0	0
557	1	0.563994	0	0	0	0	0	0
558	1	0	0	0	0	0	0	0
559	1	0.555106	0	0	0	0	0	0
560	1	0.563994	0	0	0	0	0	0
561	1	0	0	0	0	0	0	0
562	1	0.645182	0	0.29879	0	0	0	0
563	1	0.645182	0	0.302879	0	0	0	0
564	1	0.731481	0	0	0	0	0	0
565	1	0.582513	0	0	0	0	0	0
566	1	0.555106	0	0	0	0	0	0
567	1	0	0	0	0	0	0	0
568	1	0	0	0	0	0	0	0
569	1	0.563994	0	0	0	0	0	0
570	1	0	0	0	0	0	0	0
571	1	0.633884	0	0.302879	0	0	0	0
572	1	0.645182	0	0.29879	0	0	0	0
573	1	0.633884	0	0.307019	0	0	0	0
574	1	0	0	0	0	0	0	0
575	1	0.645182	0	0.302879	0	0	0	0
576	1	0	0	0	0	0	0	0
577	1	0.731481	0	0	0	0	0	0
578	1	0.563994	0	0	0	0	0	0
579	1	0	0	0	0	0	0	0
580	1	0	0	0	0	0	0	0
581	1	0.582513	0	0	0	0	0	0
582	1	0	0	0	0	0	0	0
583	1	0.731481	0	0	0	0	0	0
584	1	0.573124	0	0	0	0	0	0
585	1	0.555106	0	0	0	0	0	0
586	1	0.563994	0	0	0	0	0	0
587	1	0.582513	0	0	0	0	0	0
588	1	0.582513	0	0	0	0	0	0
589	1	0	0	0	0	0	0	0
590	1	0.633884	0	0.307019	0	0	0	0
591	1	0.731481	0	0	0	0	0	0
592	1	0.633884	0	0.302879	0	0	0	0
593	1	0.563994	0	0	0	0	0	0
594	1	0	0	0	0	0	0	0
595	1	0.633884	0	0.302879	0	0	0	0
596	1	0.645182	0	0.307019	0	0	0	0
597	1	0.633884	0	0.307019	0	0	0	0
598	1	0.731481	0	0	0	0	0	0
599	1	0.555106	0	0	0	0	0	0
600	1	0.563994	0	0	0	0	0	0
601	1	0.731481	0	0	0	0	0	0
602	1	0.563994	0	0	0	0	0	0
603	1	0.582513	0	0	0	0	0	0
604	1	0	0	0	0	0	0	0
605	1	0.563994	0	0	0	0	0	0
606	1	0.645182	0	0.311211	0	0	0	0
607	1	0.731481	0	0	0	0	0	0
608	1	0	0	0	0	0	0	0
609	1	0.633884	0	0.29879	0	0	0	0
610	1	0	0	0	0	0	0	0
611	1	0	0	0	0	0	0	0
612	1	0.582513	0	0	0	0	0	0
613	1	0.582513	0	0	0	0	0	0
614	1	0.555106	0	0	0	0	0	0
615	1	0	0	0	0	0	0	0
616	1	0.645182	0	0.302879	0	0	0	0
617	1	0	0	0	0	0	0	0
618	1	0.555106	0	0	0	0	0	0
619	1	0	0	0	0	0	0	0
620	1	0	0	0	0	0	0	0
621	1	0	0	0	0	0	0	0
622	1	0.582513	0	0	0	0	0	0
623	1	0.731481	0	0	0	0	0	0
624	1	0.563994	0	0	0	0	0	0
625	1	0.563994	0	0	0	0	0	0
626	1	0.645182	0	0.302879	0	0	0	0
627	1	0.555106	0	0	0	0	0	0
628	1	0.731481	0	0	0	0	0	0
629	1	0.563994	0	0	0	0	0	0
630	1	0	0	0	0	0	0	0
631	1	0.582513	0	0	0	0	0	0
632	1	0.645182	0	0.29879	0	0	0	0
633	1	0.731481	0	0	0	0	0	0
634	1	0.563994	0	0	0	0	0	0
635	1	0.633884	0	0.307019	0	0	0	0
636	1	0	0	0	0	0	0	0
637	1	0.633884	0	0.29879	0	0	0	0
638	1	0	0	0	0	0	0	0
639	1	0.555106	0	0	0	0	0	0
640	1	0.563994	0	0	0	0	0	0
641	1	0.633884	0	0.307019	0	0	0	0
642	1	0	0	0	0	0	0	0
643	1	0.731481	0	0	0	0	0	0
644	1	0.645182	0	0.29879	0	0	0	0
645	1	0.563994	0	0	0	0	0	0
646	1	0	0	0	0	0	0	0
647	1	0.563994	0	0	0	0	0	0
648	1	0	0	0	0	0	0	0
649	1	0	0	0	0	0	0	0
650	1	0.731481	0	0	0	0	0	0
651	1	0.731481	0	0	0	0	0	0
652	1	0.633884	0	0.311211	0	0	0	0
653	1	0	0	0	0	0	0	0
654	1	0.563994	0	0	0	0	0	0
655	1	0	0	0	0	0	0	0
656	1	0	0	0	0	0	0	0
657	1	0	0	0	0	0	0	0
658	1	0	0	0	0	0	0	0
659	1	0	0	0	0	0	0	0
660	1	0.582513	0	0	0	0	0	0
661	1	0.555106	0	0	0	0	0	0
662	1	0.573124	0	0	0	0	0	0
663	1	0	0	0	0	0	0	0
664	1	0.563994	0	0	0	0	0	0
665	1	0.582513	0	0	0	0	0	0
666	1	0	0	0	0	0	0	0
667	1	0.731481	0	0	0	0	0	0
668	1	0	0	0	0	0	0	0
669	1	0.563994	0	0	0	0	0	0
670	1	0.573316	0	0	0	0	0	0
671	1	0.731481	0	0	0	0	0	0
672	1	0	0	0	0	0	0	0
673	1	0.573124	0	0	0	0	0	0
674	1	0.563994	0	0	0	0	0	0
675	1	0	0	0	0	0	0	0
676	1	0.563994	0	0	0	0	0	0
677	1	0	0	0	0	0	0	0
678	1	0.54645	0	0	0	0	0	0
679	1	0	0	0	0	0	0	0
680	1	0.582513	0	0	0	0	0	0
681	1	0	0	0	0	0	0	0
682	1	0.563994	0	0	0	0	0	0
683	1	0.582513	0	0	0	0	0	0
684	1	0	0	0	0	0	0	0
685	1	0.582513	0	0	0	0	0	0
686	1	0	0	0	0	0	0	0
687	1	0.563994	0	0	0	0	0	0
688	1	0.731481	0	0	0	0	0	0
689	1	0.645182	0	0.29879	0	0	0	0
690	1	0.645182	0	0.302879	0	0	0	0
691	1	0	0	0	0	0	0	0
692	1	0.731481	0	0	0	0	0	0
693	1	0.582513	0	0	0	0	0	0
694	1	0	0	0	0	0	0	0
695	1	0.582513	0	0	0	0	0	0
696	1	0.563994	0	0	0	0	0	0
697	1	0.563994	0	0	0	0	0	0
698	1	0.731481	0	0	0	0	0	0
699	1	0.645182	0	0.302879	0	0	0	0
700	1	0.563994	0	0	0	0	0	0
701	1	0.563994	0	0	0	0	0	0
702	1	0.582513	0	0	0	0	0	0
703	1	0.555106	0	0	0	0	0	0
704	1	0	0	0	0	0	0	0
705	1	0.563994	0	0	0	0	0	0
706	1	0.582513	0	0	0	0	0	0
707	1	0	0	0	0	0	0	0
708	1	0.555106	0	0	0	0	0	0
709	1	0	0	0	0	0	0	0
710	1	0	0	0	0	0	0	0
711	1	0.582513	0	0	0	0	0	0
712	1	0.563994	0	0	0	0	0	0
713	1	0.563994	0	0	0	0	0	0
714	1	0.582513	0	0	0	0	0	0
715	1	0.563994	0	0	0	0	0	0
716	1	0.555106	0	0	0	0	0	0
717	1	0.645182	0	0.294751	0	0	0	0
718	1	0.563994	0	0	0	0	0	0
719	1	0.582513	0	0	0	0	0	0
720	1	0.555106	0	0	0	0	0	0
721	1	0.563994	0	0	0	0	0	0
722	1	0.563994	0	0	0	0	0	0
723	1	0.563994	0	0	0	0	0	0
724	1	0	0	0	0	0	0	0
725	1	0	0	0	0	0	0	0
726	1	0	0	0	0	0	0	0
727	1	0.731481	0	0	0	0	0	0
728	1	0	0	0	0	0	0	0
729	1	0.633884	0	0.302879	0	0	0	0
730	1	0.582513	0	0	0	0	0	0
731	1	0.582513	0	0	0	0	0	0
732	1	0.563994	0	0	0	0	0	0
733	1	0	0	0	0	0	0	0
734	1	0	0	0	0	0	0	0
735	1	0	0	0	0	0	0	0
736	1	0.731481	0	0	0	0	0	0
737	1	0.622956	0	0.29879	0	0	0	0
738	1	0.633884	0	0.307019	0	0	0	0
739	1	0.54645	0	0	0	0	0	0
740	1	0.633884	0	0.302879	0	0	0	0
741	1	0.582513	0	0	0	0	0	0
742	1	0.582513	0	0	0	0	0	0
743	1	0	0	0	0	0	0	0
744	1	0	0	0	0	0	0	0
745	1	0.582513	0	0	0	0	0	0
746	1	0.563994	0	0	0	0	0	0
747	1	0.582513	0	0	0	0	0	0
748	1	0	0	0	0	0	0	0
749	1	0	0	0	0	0	0	0
750	1	0.731481	0	0	0	0	0	0
751	1	0	0	0	0	0	0	0
752	1	0.731481	0	0	0	0	0	0
753	1	0.582513	0	0	0	0	0	0
754	1	0	0	0	0	0	0	0
755	1	0.645182	0	0.311211	0	0	0	0
756	1	0.645182	0	0.29879	0	0	0	0
757	1	0.563994	0	0	0	0	0	0
758	1	0.582513	0	0	0	0	0	0
759	1	0	0	0	0	0	0	0
760	1	0	0	0	0	0	0	0
761	1	0	0	0	0	0	0	0
762	1	0.645182	0	0.29076	0	0	0	0
763	1	0	0	0	0	0	0	0
764	1	0.731481	0	0	0	0	0	0
765	1	0.582513	0	0	0	0	0	0
766	1	0.582495	0	0	0	0	0	0
767	1	0	0	0	0	0	0	0
768	1	0.563994	0	0	0	0	0	0
769	1	0	0	0	0	0	0	0
770	1	0	0	0	0	0	0	0
771	1	0.582513	0	0	0	0	0	0
772	1	0.731481	0	0	0	0	0	0
773	1	0	0	0	0	0	0	0
774	1	0.555106	0	0	0	0	0	0
775	1	0.563994	0	0	0	0	0	0
776	1	0	0	0	0	0	0	0
777	1	0	0	0	0	0	0	0
778	1	0.645182	0	0.29879	0	0	0	0
779	1	0.582513	0	0	0	0	0	0
780	1	0.555106	0	0	0	0	0	0
781	1	0.731481	0	0	0	0	0	0
782	1	0.563994	0	0	0	0	0	0
783	1	0	0	0	0	0	0	0
784	1	0	0	0	0	0	0	0
785	1	0	0	0	0	0	0	0
786	1	0	0	0	0	0	0	0
787	1	0	0	0	0	0	0	0
788	1	0.633884	0	0.29879	0	0	0	0
789	1	0.563994	0	0	0	0	0	0
790	1	0.582513	0	0	0	0	0	0
791	1	0.582513	0	0	0	0	0	0
792	1	0.731481	0	0	0	0	0	0
793	1	0.731481	0	0	0	0	0	0
794	1	0.731481	0	0	0	0	0	0
795	1	0.563994	0	0	0	0	0	0
796	1	0.582513	0	0	0	0	0	0
797	1	0.563994	0	0	0	0	0	0
798	1	0.563994	0	0	0	0	0	0
799	1	0	0	0	0	0	0	0
800	1	0.633884	0	0.307019	0	0	0	0
801	1	0.731481	0	0	0	0	0	0
802	1	0.555106	0	0	0	0	0	0
803	1	0.573124	0	0	0	0	0	0
804	1	0.555106	0	0	0	0	0	0
805	1	0.582513	0	0	0	0	0	0
806	1	0	0	0	0	0	0	0
807	1	0.573124	0	0	0	0	0	0
808	1	0.731481	0	0	0	0	0	0
809	1	0.563994	0	0	0	0	0	0
810	1	0	0	0	0	0	0	0
811	1	0.54645	0	0	0	0	0	0
812	1	0.582513	0	0	0	0	0	0
813	1	0.563994	0	0	0	0	0	0
814	1	0	0	0	0	0	0	0
815	1	0.645182	0	0.29879	0	0	0	0
816	1	0.563994	0	0	0	0	0	0
817	1	0	0	0	0	0	0	0
818	1	0	0	0	0	0	0	0
819	1	0.563994	0	0	0	0	0	0
820	1	0.582513	0	0	0	0	0	0
821	1	0.731481	0	0	0	0	0	0
822	1	0.731481	0	0	0	0	0	0
823	1	0.731481	0	0	0	0	0	0
824	1	0.563994	0	0	0	0	0	0
825	1	0.645182	0	0.307019	0	0	0	0
826	1	0	0	0	0	0	0	0
827	1	0.555106	0	0	0	0	0	0
828	1	0	0	0	0	0	0	0
829	1	0.563994	0	0	0	0	0	0
830	1	0	0	0	0	0	0	0
831	1	0.582513	0	0	0	0	0	0
832	1	0.731481	0	0	0	0	0	0
833	1	0.563994	0	0	0	0	0	0
834	1	0	0	0	0	0	0	0
835	1	0	0	0	0	0	0	0
836	1	0	0	0	0	0	0	0
837	1	0.563994	0	0	0	0	0	0
838	1	0.573124	0	0	0	0	0	0
839	1	0.563994	0	0	0	0	0	0
840	1	0	0	0	0	0	0	0
841	1	0.563994	0	0	0	0	0	0
842	1	0.582513	0	0	0	0	0	0
843	1	0.573124	0	0	0	0	0	0
844	1	0.731481	0	0	0	0	0	0
845	1	0.563994	0	0	0	0	0	0
846	1	0.633884	0	0.29879	0	0	0	0
847	1	0.633884	0	0.311211	0	0	0	0
848	1	0	0	0	0	0	0	0
849	1	0.555106	0	0	0	0	0	0
850	1	0	0	0	0	0	0	0
851	1	0.731481	0	0	0	0	0	0
852	1	0.731481	0	0	0	0	0	0
853	1	0.731481	0	0	0	0	0	0
854	1	0	0	0	0	0	0	0
855	1	0.563994	0	0	0	0	0	0
856	1	0.633884	0	0.302879	0	0	0	0
857	1	0.582513	0	0	0	0	0	0
858	1	0.645182	0	0.302879	0	0	0	0
859	1	0.731481	0	0	0	0	0	0
860	1	0.563994	0	0	0	0	0	0
861	1	0.582513	0	0	0	0	0	0
862	1	0.555106	0	0	0	0	0	0
863	1	0.645182	0	0.302879	0	0	0	0
864	1	0	0	0	0	0	0	0
865	1	0.582513	0	0	0	0	0	0
866	1	0.582513	0	0	0	0	0	0
867	1	0.573124	0	0	0	0	0	0
868	1	0.731481	0	0	0	0	0	0
869	1	0.645182	0	0.294751	0	0	0	0
870	1	0.731481	0	0	0	0	0	0
871	1	0	0	0	0	0	0	0
872	1	0.645182	0	0.311211	0	0	0	0
873	1	0.563994	0	0	0	0	0	0
874	1	0	0	0	0	0	0	0
875	1	0.645182	0	0.29879	0	0	0	0
876	1	0.563994	0	0	0	0	0	0
877	1	0.563994	0	0	0	0	0	0
878	1	0.633884	0	0.302879	0	0	0	0
879	1	0.645182	0	0.294751	0	0	0	0
880	1	0.582513	0	0	0	0	0	0
881	1	0.563994	0	0	0	0	0	0
882	1	0.582513	0	0	0	0	0	0
883	1	0.633884	0	0.307019	0	0	0	0
884	1	0	0	0	0	0	0	0
885	1	0.555106	0	0	0	0	0	0
886	1	0	0	0	0	0	0	0
887	1	0	0	0	0	0	0	0
888	1	0.645182	0	0.29076	0	0	0	0
889	1	0.563994	0	0	0	0	0	0
890	1	0	0	0	0	0	0	0
891	1	0.555106	0	0	0	0	0	0
892	1	0	0	0	0	0	0	0
893	1	0.645182	0	0.302879	0	0	0	0
894	1	0.563994	0	0	0	0	0	0
895	1	0.731481	0	0	0	0	0	0
896	1	0.645182	0	0.29879	0	0	0	0
897	1	0	0	0	0	0	0	0
898	1	0.731481	0	0	0	0	0	0
899	1	0.731481	0	0	0	0	0	0
900	1	0.573124	0	0	0	0	0	0
901	1	0	0	0	0	0	0	0
902	1	0	0	0	0	0	0	0
903	1	0.563994	0	0	0	0	0	0
904	1	0.563994	0	0	0	0	0	0
905	1	0.731481	0	0	0	0	0	0
906	1	0	0	0	0	0	0	0
907	1	0.645182	0	0.29879	0	0	0	0
908	1	0	0	0	0	0	0	0
909	1	0.633884	0	0.302879	0	0	0	0
910	1	0.731481	0	0	0	0	0	0
911	1	0.563994	0	0	0	0	0	0
912	1	0	0	0	0	0	0	0
913	1	0.731481	0	0	0	0	0	0
914	1	0.582513	0	0	0	0	0	0
915	1	0.563994	0	0	0	0	0	0
916	1	0.555106	0	0	0	0	0	0
917	1	0.563994	0	0	0	0	0	0
918	1	0.555106	0	0	0	0	0	0
919	1	0.731481	0	0	0	0	0	0
920	1	0.645182	0	0.302879	0	0	0	0
921	1	0.563994	0	0	0	0	0	0
922	1	0.563994	0	0	0	0	0	0
923	1	0	0	0	0	0	0	0
924	1	0.633884	0	0.29879	0	0	0	0
925	1	0	0	0	0	0	0	0
926	1	0.582513	0	0	0	0	0	0
927	1	0.582513	0	0	0	0	0	0
928	1	0	0	0	0	0	0	0
929	1	0.563994	0	0	0	0	0	0
930	1	0.731481	0	0	0	0	0	0
931	1	0.555106	0	0	0	0	0	0
932	1	0	0	0	0	0	0	0
933	1	0	0	0	0	0	0	0
934	1	0.582513	0	0	0	0	0	0
935	1	0.731481	0	0	0	0	0	0
936	1	0	0	0	0	0	0	0
937	1	0.731481	0	0	0	0	0	0
938	1	0.633884	0	0.311211	0	0	0	0
939	1	0.645182	0	0.315456	0	0	0	0
940	1	0.645182	0	0.302879	0	0	0	0
941	1	0	0	0	0	0	0	0
942	1	0.731481	0	0	0	0	0	0
943	1	0.633884	0	0.307019	0	0	0	0
944	1	0.731481	0	0	0	0	0	0
945	1	0.731481	0	0	0	0	0	0
946	1	0	0	0	0	0	0	0
947	1	0.645182	0	0.302879	0	0	0	0
948	1	0.582513	0	0	0	0	0	0
949	1	0.731481	0	0	0	0	0	0
950	1	0.633884	0	0.29879	0	0	0	0
951	1	0.555106	0	0	0	0	0	0
952	1	0	0	0	0	0	0	0
953	1	0.731481	0	0	0	0	0	0
954	1	0.582513	0	0	0	0	0	0
955	1	0.555106	0	0	0	0	0	0
956	1	0	0	0	0	0	0	0
957	1	0.633884	0	0.302879	0	0	0	0
958	1	0	0	0	0	0	0	0
959	1	0	0	0	0	0	0	0
960	1	0.563994	0	0	0	0	0	0
961	1	0.582513	0	0	0	0	0	0
962	1	0.563994	0	0	0	0	0	0
963	1	0	0	0	0	0	0	0
964	1	0.563994	0	0	0	0	0	0
965	1	0	0	0	0	0	0	0
966	1	0	0	0	0	0	0	0
967	1	0.731481	0	0	0	0	0	0
968	1	0.645182	0	0.307019	0	0	0	0
969	1	0	0	0	0	0	0	0
970	1	0.555106	0	0	0	0	0	0
971	1	0	0	0	0	0	0	0
972	1	0	0	0	0	0	0	0
973	1	0.573124	0	0	0	0	0	0
974	1	0	0	0	0	0	0	0
975	1	0	0	0	0	0	0	0
976	1	0.633884	0	0.307019	0	0	0	0
977	1	0	0	0	0	0	0	0
978	1	0.555106	0	0	0	0	0	0
979	1	0.645182	0	0.302879	0	0	0	0
980	1	0.555106	0	0	0	0	0	0
981	1	0	0	0	0	0	0	0
982	1	0.563994	0	0	0	0	0	0
983	1	0	0	0	0	0	0	0
984	1	0.633884	0	0.315456	0	0	0	0
985	1	0.573124	0	0	0	0	0	0
986	1	0.563994	0	0	0	0	0	0
987	1	0.731481	0	0	0	0	0	0
988	1	0	0	0	0	0	0	0
989	1	0.633884	0	0.302879	0	0	0	0
990	1	0	0	0	0	0	0	0
991	1	0.633884	0	0.302879	0	0	0	0
992	1	0.563994	0	0	0	0	0	0
993	1	0.563994	0	0	0	0	0	0
994	1	0.645182	0	0.307019	0	0	0	0
995	1	0.555106	0	0	0	0	0	0
996	1	0	0	0	0	0	0	0
997	1	0	0	0	0	0	0	0
998	1	0	0	0	0	0	0	0
999	1	0.731481	0	0	0	0	0	0
1000	1	0.563994	0	0	0	0	0	0
1001	1	0.582513	0	0	0	0	0	0
1002	1	0.582513	0	0	0	0	0	0
1003	1	0.633884	0	0.294751	0	0	0	0
1004	1	0	0	0	0	0	0	0
1005	1	0	0	0	0	0	0	0
1006	1	0	0	0	0	0	0	0
1007	1	0	0	0	0	0	0	0
1008	1	0.645182	0	0.302879	0	0	0	0
1009	1	0	0	0	0	0	0	0
1010	1	0.582513	0	0	0	0	0	0
1011	1	0.563994	0	0	0	0	0	0
1012	1	0.731481	0	0	0	0	0	0
1013	1	0.582513	0	0	0	0	0	0
1014	1	0.633884	0	0.302879	0	0	0	0
1015	1	0.563994	0	0	0	0	0	0
1016	1	0.573124	0	0	0	0	0	0
1017	1	0	0	0	0	0	0	0
1018	1	0	0	0	0	0	0	0
1019	1	0.645182	0	0.302879	0	0	0	0
1020	1	0.731481	0	0	0	0	0	0
1021	1	0	0	0	0	0	0	0
1022	1	0	0	0	0	0	0	0
1023	1	0.563994	0	0	0	0	0	0
1024	1	0.633884	0	0.302879	0	0	0	0
1025	1	0.573124	0	0	0	0	0	0
1026	1	0.582513	0	0	0	0	0	0
1027	1	0	0	0	0	0	0	0
1028	1	0	0	0	0	0	0	0
1029	1	0.563994	0	0	0	0	0	0
1030	1	0.731481	0	0	0	0	0	0
1031	1	0.563994	0	0	0	0	0	0
1032	1	0.731481	0	0	0	0	0	0
1033	1	0	0	0	0	0	0	0
1034	1	0.582513	0	0	0	0	0	0
1035	1	0.555106	0	0	0	0	0	0
1036	1	0	0	0	0	0	0	0
1037	1	0.622956	0	0.307019	0	0	0	0
1038	1	0.563994	0	0	0	0	0	0
1039	1	0.645182	0	0.29879	0	0	0	0
1040	1	0.731481	0	0	0	0	0	0
1041	1	0	0	0	0	0	0	0
1042	1	0	0	0	0	0	0	0
1043	1	0.563994	0	0	0	0	0	0
1044	1	0.563994	0	0	0	0	0	0
1045	1	0	0	0	0	0	0	0
1046	1	0.555106	0	0	0	0	0	0
1047	1	0.645182	0	0.29879	0	0	0	0
1048	1	0.563994	0	0	0	0	0	0
1049	1	0.573124	0	0	0	0	0	0
1050	1	0.563994	0	0	0	0	0	0
1051	1	0.563994	0	0	0	0	0	0
1052	1	0.582513	0	0	0	0	0	0
1053	1	0.563994	0	0	0	0	0	0
1054	1	0.731481	0	0	0	0	0	0
1055	1	0.645182	0	0.29076	0	0	0	0
1056	1	0.563994	0	0	0	0	0	0
1057	1	0	0	0	0	0	0	0
1058	1	0.582513	0	0	0	0	0	0
1059	1	0.563994	0	0	0	0	0	0
1060	1	0.731481	0	0	0	0	0	0
1061	1	0.563994	0	0	0	0	0	0
1062	1	0	0	0	0	0	0	0
1063	1	0.731481	0	0	0	0	0	0
1064	1	0.563994	0	0	0	0	0	0
1065	1	0.573124	0	0	0	0	0	0
1066	1	0.645182	0	0.294751	0	0	0	0
1067	1	0	0	0	0	0	0	0
1068	1	0.731481	0	0	0	0	0	0
1069	1	0.555106	0	0	0	0	0	0
1070	1	0.563994	0	0	0	0	0	0
1071	1	0.582513	0	0	0	0	0	0
1072	1	0	0	0	0	0	0	0
1073	1	0.563994	0	0	0	0	0	0
1074	1	0.582513	0	0	0	0	0	0
1075	1	0	0	0	0	0	0	0
1076	1	0.563994	0	0	0	0	0	0
1077	1	0.582513	0	0	0	0	0	0
1078	1	0.563994	0	0	0	0	0	0
1079	1	0.582513	0	0	0	0	0	0
1080	1	0.582513	0	0	0	0	0	0
1081	1	0.645182	0	0.302879	0	0	0	0
1082	1	0.555106	0	0	0	0	0	0
1083	1	0.645182	0	0.29879	0	0	0	0
1084	1	0.633884	0	0.29879	0	0	0	0
1085	1	0.731481	0	0	0	0	0	0
1086	1	0.563994	0	0	0	0	0	0
1087	1	0.633884	0	0.307019	0	0	0	0
1088	1	0.555106	0	0	0	0	0	0
1089	1	0.645182	0	0.29879	0	0	0	0
1090	1	0	0	0	0	0	0	0
1091	1	0	0	0	0	0	0	0
1092	1	0.563994	0	0	0	0	0	0
1093	1	0.645182	0	0.302879	0	0	0	0
1094	1	0.582513	0	0	0	0	0	0
1095	1	0.582495	0	0	0	0	0	0
1096	1	0.563994	0	0	0	0	0	0
1097	1	0.563994	0	0	0	0	0	0
1098	1	0.563994	0	0	0	0	0	0
1099	1	0	0	0	0	0	0	0
1100	1	0.645182	0	0.29879	0	0	0	0
1101	1	0	0	0	0	0	0	0
1102	1	0.573124	0	0	0	0	0	0
1103	1	0	0	0	0	0	0	0
1104	1	0	0	0	0	0	0	0
1105	1	0.573124	0	0	0	0	0	0
1106	1	0.731481	0	0	0	0	0	0
1107	1	0.731481	0	0	0	0	0	0
1108	1	0.633884	0	0.302879	0	0	0	0
1109	1	0.563994	0	0	0	0	0	0
1110	1	0	0	0	0	0	0	0
1111	1	0	0	0	0	0	0	0
1112	1	0.563994	0	0	0	0	0	0
1113	1	0.555106	0	0	0	0	0	0
1114	1	0.563994	0	0	0	0	0	0
1115	1	0.582513	0	0	0	0	0	0
1116	1	0.582513	0	0	0	0	0	0
1117	1	0	0	0	0	0	0	0
1118	1	0.582513	0	0	0	0	0	0
1119	1	0.555106	0	0	0	0	0	0
1120	1	0.582513	0	0	0	0	0	0
1121	1	0	0	0	0	0	0	0
1122	1	0.731481	0	0	0	0	0	0
1123	1	0.563994	0	0	0	0	0	0
1124	1	0.645182	0	0.302879	0	0	0	0
1125	1	0	0	0	0	0	0	0
1126	1	0	0	0	0	0	0	0
1127	1	0	0	0	0	0	0	0
1128	1	0.555106	0	0	0	0	0	0
1129	1	0	0	0	0	0	0	0
1130	1	0.563994	0	0	0	0	0	0
1131	1	0.645182	0	0.302879	0	0	0	0
1132	1	0.633884	0	0.29879	0	0	0	0
1133	1	0	0	0	0	0	0	0
1134	1	0.633884	0	0.29879	0	0	0	0
1135	1	0	0	0	0	0	0	0
1136	1	0.645182	0	0.302879	0	0	0	0
1137	1	0	0	0	0	0	0	0
1138	1	0.563994	0	0	0	0	0	0
1139	1	0.555106	0	0	0	0	0	0
1140	1	0.731481	0	0	0	0	0	0
1141	1	0	0	0	0	0	0	0
1142	1	0.731481	0	0	0	0	0	0
1143	1	0.645182	0	0.294751	0	0	0	0
1144	1	0.563994	0	0	0	0	0	0
1145	1	0	0	0	0	0	0	0
1146	1	0.563994	0	0	0	0	0	0
1147	1	0.582513	0	0	0	0	0	0
1148	1	0.563994	0	0	0	0	0	0
1149	1	0	0	0	0	0	0	0
1150	1	0	0	0	0	0	0	0
1151	1	0.582513	0	0	0	0	0	0
1152	1	0.563994	0	0	0	0	0	0
1153	1	0.563994	0	0	0	0	0	0
1154	1	0.731481	0	0	0	0	0	0
1155	1	0.645182	0	0.302879	0	0	0	0
1156	1	0	0	0	0	0	0	0
1157	1	0	0	0	0	0	0	0
1158	1	0	0	0	0	0	0	0
1159	1	0.563994	0	0	0	0	0	0
1160	1	0	0	0	0	0	0	0
1161	1	0.563994	0	0	0	0	0	0
1162	1	0.582513	0	0	0	0	0	0
1163	1	0	0	0	0	0	0	0
1164	1	0.731481	0	0	0	0	0	0
1165	1	0.633884	0	0.29879	0	0	0	0
1166	1	0	0	0	0	0	0	0
1167	1	0.731481	0	0	0	0	0	0
1168	1	0.563994	0	0	0	0	0	0
1169	1	0.563994	0	0	0	0	0	0
1170	1	0	0	0	0	0	0	0
1171	1	0	0	0	0	0	0	0
1172	1	0.582495	0	0	0	0	0	0
1173	1	0.645182	0	0.302879	0	0	0	0
1174	1	0.633884	0	0.29879	0	0	0	0
1175	1	0.582513	0	0	0	0	0	0
1176	1	0.731481	0	0	0	0	0	0
1177	1	0.731481	0	0	0	0	0	0
1178	1	0	0	0	0	0	0	0
1179	1	0	0	0	0	0	0	0
1180	1	0.582513	0	0	0	0	0	0
1181	1	0.582513	0	0	0	0	0	0
1182	1	0	0	0	0	0	0	0
1183	1	0.731481	0	0	0	0	0	0
1184	1	0.633884	0	0.302879	0	0	0	0
1185	1	0	0	0	0	0	0	0
1186	1	0.645182	0	0.294751	0	0	0	0
1187	1	0.555106	0	0	0	0	0	0
1188	1	0.731481	0	0	0	0	0	0
1189	1	0	0	0	0	0	0	0
1190	1	0.563994	0	0	0	0	0	0
1191	1	0.582513	0	0	0	0	0	0
1192	1	0.731481	0	0	0	0	0	0
1193	1	0.582513	0	0	0	0	0	0
1194	1	0	0	0	0	0	0	0
1195	1	0	0	0	0	0	0	0
1196	1	0.582513	0	0	0	0	0	0
1197	1	0.563994	0	0	0	0	0	0
1198	1	0.582513	0	0	0	0	0	0
1199	1	0	0	0	0	0	0	0
1200	1	0	0	0	0	0	0	0
1201	1	0.563994	0	0	0	0	0	0
1202	1	0.582513	0	0	0	0	0	0
1203	1	0	0	0	0	0	0	0
1204	1	0	0	0	0	0	0	0
1205	1	0	0	0	0	0	0	0
1206	1	0.582513	0	0	0	0	0	0
1207	1	0	0	0	0	0	0	0
1208	1	0.555106	0	0	0	0	0	0
1209	1	0.582513	0	0	0	0	0	0
1210	1	0.645182	0	0.302879	0	0	0	0
1211	1	0.731481	0	0	0	0	0	0
1212	1	0	0	0	0	0	0	0
1213	1	0.563994	0	0	0	0	0	0
1214	1	0.563994	0	0	0	0	0	0
1215	1	0.555106	0	0	0	0	0	0
1216	1	0	0	0	0	0	0	0
1217	1	0	0	0	0	0	0	0
1218	1	0.633884	0	0.307019	0	0	0	0
1219	1	0.731481	0	0	0	0	0	0
1220	1	0	0	0	0	0	0	0
1221	1	0.582513	0	0	0	0	0	0
1222	1	0.633884	0	0.302879	0	0	0	0
1223	1	0.582513	0	0	0	0	0	0
1224	1	0	0	0	0	0	0	0
1225	1	0	0	0	0	0	0	0
1226	1	0	0	0	0	0	0	0
1227	1	0.555106	0	0	0	0	0	0
1228	1	0	0	0	0	0	0	0
1229	1	0.563994	0	0	0	0	0	0
1230	1	0	0	0	0	0	0	0
1231	1	0	0	0	0	0	0	0
1232	1	0.563994	0	0	0	0	0	0
1233	1	0.54645	0	0	0	0	0	0
1234	1	0.563994	0	0	0	0	0	0
1235	1	0.573124	0	0	0	0	0	0
1236	1	0	0	0	0	0	0	0
1237	1	0.645182	0	0.307019	0	0	0	0
1238	1	0	0	0	0	0	0	0
1239	1	0.563994	0	0	0	0	0	0
1240	1	0.563994	0	0	0	0	0	0
1241	1	0.563994	0	0	0	0	0	0
1242	1	0	0	0	0	0	0	0
1243	1	0.645182	0	0.29879	0	0	0	0
1244	1	0.582513	0	0	0	0	0	0
1245	1	0	0	0	0	0	0	0
1246	1	0.731481	0	0	0	0	0	0
1247	1	0	0	0	0	0	0	0
1248	1	0.633884	0	0.307019	0	0	0	0
1249	1	0.563994	0	0	0	0	0	0
1250	1	0	0	0	0	0	0	0
1251	1	0	0	0	0	0	0	0
1252	1	0.563994	0	0	0	0	0	0
1253	1	0.633884	0	0.307019	0	0	0	0
1254	1	0.54645	0	0	0	0	0	0
1255	1	0.645182	0	0.29879	0	0	0	0
1256	1	0	0	0	0	0	0	0
1257	1	0.563994	0	0	0	0	0	0
1258	1	0.731481	0	0	0	0	0	0
1259	1	0.645182	0	0.311211	0	0	0	0
1260	1	0	0	0	0	0	0	0
1261	1	0.582513	0	0	0	0	0	0
1262	1	0	0	0	0	0	0	0
1263	1	0	0	0	0	0	0	0
1264	1	0.633884	0	0.302879	0	0	0	0
1265	1	0.731481	0	0	0	0	0	0
1266	1	0.633884	0	0.302879	0	0	0	0
1267	1	0.731481	0	0	0	0	0	0
1268	1	0	0	0	0	0	0	0
1269	1	0	0	0	0	0	0	0
1270	1	0	0	0	0	0	0	0
1271	1	0	0	0	0	0	0	0
1272	1	0.731481	0	0	0	0	0	0
1273	1	0	0	0	0	0	0	0
1274	1	0.645182	0	0.307019	0	0	0	0
1275	1	0.582513	0	0	0	0	0	0
1276	1	0.563994	0	0	0	0	0	0
1277	1	0.633884	0	0.294751	0	0	0	0
1278	1	0.563994	0	0	0	0	0	0
1279	1	0	0	0	0	0	0	0
1280	1	0.54645	0	0	0	0	0	0
1281	1	0.582513	0	0	0	0	0	0
1282	1	0.645182	0	0.29879	0	0	0	0
1283	1	0.555106	0	0	0	0	0	0
1284	1	0.731481	0	0	0	0	0	0
1285	1	0.555106	0	0	0	0	0	0
1286	1	0.633884	0	0.302879	0	0	0	0
1287	1	0	0	0	0	0	0	0
1288	1	0.555106	0	0	0	0	0	0
1289	1	0.731481	0	0	0	0	0	0
1290	1	0.563994	0	0	0	0	0	0
1291	1	0	0	0	0	0	0	0
1292	1	0.582513	0	0	0	0	0	0
1293	1	0	0	0	0	0	0	0
1294	1	0.563994	0	0	0	0	0	0
1295	1	0.563994	0	0	0	0	0	0
1296	1	0	0	0	0	0	0	0
1297	1	0	0	0	0	0	0	0
1298	1	0.633884	0	0.29879	0	0	0	0
1299	1	0	0	0	0	0	0	0
1300	1	0.563994	0	0	0	0	0	0
1301	1	0.582513	0	0	0	0	0	0
1302	1	0.582513	0	0	0	0	0	0
1303	1	0.731481	0	0	0	0	0	0
1304	1	0.582513	0	0	0	0	0	0
1305	1	0.582513	0	0	0	0	0	0
1306	1	0	0	0	0	0	0	0
1307	1	0.731481	0	0	0	0	0	0
1308	1	0.731481	0	0	0	0	0	0
1309	1	0	0	0	0	0	0	0
1310	1	0.731481	0	0	0	0	0	0
1311	1	0.555106	0	0	0	0	0	0
1312	1	0.582513	0	0	0	0	0	0
1313	1	0.731481	0	0	0	0	0	0
1314	1	0.582513	0	0	0	0	0	0
1315	1	0	0	0	0	0	0	0
1316	1	0.555106	0	0	0	0	0	0
1317	1	0	0	0	0	0	0	0
1318	1	0	0	0	0	0	0	0
1319	1	0	0	0	0	0	0	0
1320	1	0.731481	0	0	0	0	0	0
1321	1	0.731481	0	0	0	0	0	0
1322	1	0	0	0	0	0	0	0
1323	1	0.731481	0	0	0	0	0	0
1324	1	0	0	0	0	0	0	0
1325	1	0.645182	0	0.29879	0	0	0	0
1326	1	0.582513	0	0	0	0	0	0
1327	1	0	0	0	0	0	0	0
1328	1	0.582513	0	0	0	0	0	0
1329	1	0	0	0	0	0	0	0
1330	1	0.582513	0	0	0	0	0	0
1331	1	0.582513	0	0	0	0	0	0
1332	1	0	0	0	0	0	0	0
1333	1	0.731481	0	0	0	0	0	0
1334	1	0.645182	0	0.29879	0	0	0	0
1335	1	0.582513	0	0	0	0	0	0
1336	1	0	0	0	0	0	0	0
1337	1	0.563994	0	0	0	0	0	0
1338	1	0	0	0	0	0	0	0
1339	1	0	0	0	0	0	0	0
1340	1	0.633884	0	0.302879	0	0	0	0
1341	1	0	0	0	0	0	0	0
1342	1	0	0	0	0	0	0	0
1343	1	0.633884	0	0.302879	0	0	0	0
1344	1	0.573124	0	0	0	0	0	0
1345	1	0.582513	0	0	0	0	0	0
1346	1	0	0	0	0	0	0	0
1347	1	0.731481	0	0	0	0	0	0
1348	1	0.54645	0	0	0	0	0	0
1349	1	0	0	0	0	0	0	0
1350	1	0.563994	0	0	0	0	0	0
1351	1	0.563994	0	0	0	0	0	0
1352	1	0.563994	0	0	0	0	0	0
1353	1	0.582513	0	0	0	0	0	0
1354	1	0	0	0	0	0	0	0
1355	1	0.731481	0	0	0	0	0	0
1356	1	0.622956	0	0.302879	0	0	0	0
1357	1	0.731481	0	0	0	0	0	0
1358	1	0.731481	0	0	0	0	0	0
1359	1	0.563994	0	0	0	0	0	0
1360	1	0	0	0	0	0	0	0
1361	1	0	0	0	0	0	0	0
1362	1	0.645182	0	0.294751	0	0	0	0
1363	1	0	0	0	0	0	0	0
1364	1	0	0	0	0	0	0	0
1365	1	0	0	0	0	0	0	0
1366	1	0.563994	0	0	0	0	0	0
1367	1	0.582513	0	0	0	0	0	0
1368	1	0	0	0	0	0	0	0
1369	1	0	0	0	0	0	0	0
1370	1	0.731481	0	0	0	0	0	0
1371	1	0.563994	0	0	0	0	0	0
1372	1	0	0	0	0	0	0	0
1373	1	0.582513	0	0	0	0	0	0
1374	1	0	0	0	0	0	0	0
1375	1	0.563994	0	0	0	0	0	0
1376	1	0.563994	0	0	0	0	0	0
1377	1	0.731481	0	0	0	0	0	0
1378	1	0.622956	0	0.302879	0	0	0	0
1379	1	0.582513	0	0	0	0	0	0
1380	1	0.563994	0	0	0	0	0	0
1381	1	0	0	0	0	0	0	0
1382	1	0.563994	0	0	0	0	0	0
1383	1	0.563994	0	0	0	0	0	0
1384	1	0.582513	0	0	0	0	0	0
1385	1	0.582513	0	0	0	0	0	0
1386	1	0.731481	0	0	0	0	0	0
1387	1	0.645182	0	0.302879	0	0	0	0
1388	1	0.563994	0	0	0	0	0	0
1389	1	0.563994	0	0	0	0	0	0
1390	1	0.573124	0	0	0	0	0	0
1391	1	0	0	0	0	0	0	0
1392	1	0	0	0	0	0	0	0
1393	1	0.563994	0	0	0	0	0	0
1394	1	0.633884	0	0.29076	0	0	0	0
1395	1	0.563994	0	0	0	0	0	0
1396	1	0.582513	0	0	0	0	0	0
1397	1	0.563994	0	0	0	0	0	0
1398	1	0	0	0	0	0	0	0
1399	1	0.633884	0	0.307019	0	0	0	0
1400	1	0	0	0	0	0	0	0
1401	1	0.731481	0	0	0	0	0	0
1402	1	0	0	0	0	0	0	0
1403	1	0	0	0	0	0	0	0
1404	1	0.731481	0	0	0	0	0	0
1405	1	0	0	0	0	0	0	0
1406	1	0.563994	0	0	0	0	0	0
1407	1	0.582513	0	0	0	0	0	0
1408	1	0	0	0	0	0	0	0
1409	1	0	0	0	0	0	0	0
1410	1	0.731481	0	0	0	0	0	0
1411	1	0	0	0	0	0	0	0
1412	1	0	0	0	0	0	0	0
1413	1	0.573316	0	0	0	0	0	0
1414	1	0.555106	0	0	0	0	0	0
1415	1	0.582513	0	0	0	0	0	0
1416	1	0	0	0	0	0	0	0
1417	1	0	0	0	0	0	0	0
1418	1	0.645182	0	0.302879	0	0	0	0
1419	1	0.563994	0	0	0	0	0	0
1420	1	0.563994	0	0	0	0	0	0
1421	1	0.54645	0	0	0	0	0	0
1422	1	0.563994	0	0	0	0	0	0
1423	1	0	0	0	0	0	0	0
1424	1	0.731481	0	0	0	0	0	0
1425	1	0.573124	0	0	0	0	0	0
1426	1	0	0	0	0	0	0	0
1427	1	0.563994	0	0	0	0	0	0
1428	1	0.563994	0	0	0	0	0	0
1429	1	0.582513	0	0	0	0	0	0
1430	1	0.563994	0	0	0	0	0	0
1431	1	0.555106	0	0	0	0	0	0
1432	1	0.633884	0	0.311211	0	0	0	0
1433	1	0.563994	0	0	0	0	0	0
1434	1	0.633884	0	0.29879	0	0	0	0
1435	1	0	0	0	0	0	0	0
1436	1	0.563994	0	0	0	0	0	0
1437	1	0.633884	0	0.302879	0	0	0	0
1438	1	0.731481	0	0	0	0	0	0
1439	1	0.645182	0	0.307019	0	0	0	0
1440	1	0	0	0	0	0	0	0
1441	1	0	0	0	0	0	0	0
1442	1	0.731481	0	0	0	0	0	0
1443	1	0.582513	0	0	0	0	0	0
1444	1	0.645182	0	0.29879	0	0	0	0
1445	1	0.731481	0	0	0	0	0	0
1446	1	0.563994	0	0	0	0	0	0
1447	1	0	0	0	0	0	0	0
1448	1	0	0	0	0	0	0	0
1449	1	0.582513	0	0	0	0	0	0
1450	1	0.645182	0	0.294751	0	0	0	0
1451	1	0.582513	0	0	0	0	0	0
1452	1	0.54645	0	0	0	0	0	0
1453	1	0.563994	0	0	0	0	0	0
1454	1	0.645182	0	0.29879	0	0	0	0
1455	1	0.633884	0	0.302879	0	0	0	0
1456	1	0.582513	0	0	0	0	0	0
1457	1	0	0	0	0	0	0	0
1458	1	0.633884	0	0.311211	0	0	0	0
1459	1	0.731481	0	0	0	0	0	0
1460	1	0	0	0	0	0	0	0
1461	1	0.582513	0	0	0	0	0	0
1462	1	0.582513	0	0	0	0	0	0
1463	1	0.731481	0	0	0	0	0	0
1464	1	0	0	0	0	0	0	0
1465	1	0.633884	0	0.307019	0	0	0	0
1466	1	0.582513	0	0	0	0	0	0
1467	1	0.563994	0	0	0	0	0	0
1468	1	0.573124	0	0	0	0	0	0
1469	1	0.563994	0	0	0	0	0	0
1470	1	0	0	0	0	0	0	0
1471	1	0.563994	0	0	0	0	0	0
1472	1	0.563994	0	0	0	0	0	0
1473	1	0	0	0	0	0	0	0
1474	1	0.563994	0	0	0	0	0	0
1475	1	0.645182	0	0.29879	0	0	0	0
1476	1	0	0	0	0	0	0	0
1477	1	0.582513	0	0	0	0	0	0
1478	1	0.645182	0	0.29076	0	0	0	0
1479	1	0.563994	0	0	0	0	0	0
1480	1	0.731481	0	0	0	0	0	0
1481	1	0	0	0	0	0	0	0
1482	1	0.731481	0	0	0	0	0	0
1483	1	0.633884	0	0.294751	0	0	0	0
1484	1	0.563994	0	0	0	0	0	0
1485	1	0.563994	0	0	0	0	0	0
1486	1	0.731481	0	0	0	0	0	0
1487	1	0.582513	0	0	0	0	0	0
1488	1	0.731481	0	0	0	0	0	0
1489	1	0.731481	0	0	0	0	0	0
1490	1	0.563994	0	0	0	0	0	0
1491	1	0	0	0	0	0	0	0
1492	1	0.573124	0	0	0	0	0	0
1493	1	0.731481	0	0	0	0	0	0
1494	1	0	0	0	0	0	0	0
1495	1	0	0	0	0	0	0	0
1496	1	0.582513	0	0	0	0	0	0
1497	1	0.731481	0	0	0	0	0	0
1498	1	0.563994	0	0	0	0	0	0
1499	1	0.563994	0	0	0	0	0	0
1500	1	0	0	0	0	0	0	0
1501	1	0.563994	0	0	0	0	0	0
1502	1	0.731481	0	0	0	0	0	0
1503	1	0.731481	0	0	0	0	0	0
1504	1	0	0	0	0	0	0	0
1505	1	0.582513	0	0	0	0	0	0
1506	1	0.582513	0	0	0	0	0	0
1507	1	0.645182	0	0.29879	0	0	0	0
1508	1	0.731481	0	0	0	0	0	0
1509	1	0.582513	0	0	0	0	0	0
1510	1	0	0	0	0	0	0	0
1511	1	0.563994	0	0	0	0	0	0
1512	1	0	0	0	0	0	0	0
1513	1	0.573124	0	0	0	0	0	0
1514	1	0	0	0	0	0	0	0
1515	1	0	0	0	0	0	0	0
1516	1	0.731481	0	0	0	0	0	0
1517	1	0.555106	0	0	0	0	0	0
1518	1	0.731481	0	0	0	0	0	0
1519	1	0	0	0	0	0	0	0
1520	1	0.563994	0	0	0	0	0	0
1521	1	0.555106	0	0	0	0	0	0
1522	1	0	0	0	0	0	0	0
1523	1	0.731481	0	0	0	0	0	0
1524	1	0.582513	0	0	0	0	0	0
1525	1	0.563994	0	0	0	0	0	0
1526	1	0.582513	0	0	0	0	0	0
1527	1	0.645182	0	0.302879	0	0	0	0
1528	1	0.563994	0	0	0	0	0	0
1529	1	0.563994	0	0	0	0	0	0
1530	1	0.563994	0	0	0	0	0	0
1531	1	0	0	0	0	0	0	0
1532	1	0.731481	0	0	0	0	0	0
1533	1	0.645182	0	0.294751	0	0	0	0
1534	1	0.633884	0	0.29879	0	0	0	0
1535	1	0	0	0	0	0	0	0
1536	1	0.555106	0	0	0	0	0	0
1537	1	0.573124	0	0	0	0	0	0
1538	1	0.563994	0	0	0	0	0	0
1539	1	0.54645	0	0	0	0	0	0
1540	1	0.633884	0	0.302879	0	0	0	0
1541	1	0.563994	0	0	0	0	0	0
1542	1	0.645182	0	0.302879	0	0	0	0
1543	1	0.555106	0	0	0	0	0	0
1544	1	0.582513	0	0	0	0	0	0
1545	1	0	0	0	0	0	0	0
1546	1	0	0	0	0	0	0	0
1547	1	0.731481	0	0	0	0	0	0
1548	1	0.582513	0	0	0	0	0	0
1549	1	0.582513	0	0	0	0	0	0
1550	1	0	0	0	0	0	0	0
1551	1	0	0	0	0	0	0	0
1552	1	0.731481	0	0	0	0	0	0
1553	1	0	0	0	0	0	0	0
1554	1	0.731481	0	0	0	0	0	0
1555	1	0.563994	0	0	0	0	0	0
1556	1	0	0	0	0	0	0	0
1557	1	0.582513	0	0	0	0	0	0
1558	1	0	0	0	0	0	0	0
1559	1	0.563994	0	0	0	0	0	0
1560	1	0.555106	0	0	0	0	0	0
1561	1	0	0	0	0	0	0	0
1562	1	0.582513	0	0	0	0	0	0
1563	1	0	0	0	0	0	0	0
1564	1	0.573124	0	0	0	0	0	0
1565	1	0.582513	0	0	0	0	0	0
1566	1	0.582513	0	0	0	0	0	0
1567	1	0.582513	0	0	0	0	0	0
1568	1	0.582513	0	0	0	0	0	0
1569	1	0.563994	0	0	0	0	0	0
1570	1	0.563994	0	0	0	0	0	0
1571	1	0	0	0	0	0	0	0
1572	1	0.731481	0	0	0	0	0	0
1573	1	0	0	0	0	0	0	0
1574	1	0.645182	0	0.294751	0	0	0	0
1575	1	0.563994	0	0	0	0	0	0
1576	1	0	0	0	0	0	0	0
1577	1	0.563994	0	0	0	0	0	0
1578	1	0.582513	0	0	0	0	0	0
1579	1	0.563994	0	0	0	0	0	0
1580	1	0.582513	0	0	0	0	0	0
1581	1	0.645182	0	0.29879	0	0	0	0
1582	1	0.731481	0	0	0	0	0	0
1583	1	0.633884	0	0.307019	0	0	0	0
1584	1	0.731481	0	0	0	0	0	0
1585	1	0.731481	0	0	0	0	0	0
1586	1	0	0	0	0	0	0	0
1587	1	0	0	0	0	0	0	0
1588	1	0.563994	0	0	0	0	0	0
1589	1	0.555106	0	0	0	0	0	0
1590	1	0	0	0	0	0	0	0
1591	1	0	0	0	0	0	0	0
1592	1	0.633884	0	0.29879	0	0	0	0
1593	1	0.645182	0	0.29879	0	0	0	0
1594	1	0.582513	0	0	0	0	0	0
1595	1	0.582513	0	0	0	0	0	0
1596	1	0.731481	0	0	0	0	0	0
1597	1	0.563994	0	0	0	0	0	0
1598	1	0.563994	0	0	0	0	0	0
1599	1	0	0	0	0	0	0	0
1600	1	0.582513	0	0	0	0	0	0
1601	1	0.573124	0	0	0	0	0	0
1602	1	0.563994	0	0	0	0	0	0
1603	1	0.731481	0	0	0	0	0	0
1604	1	0.622956	0	0.29879	0	0	0	0
1605	1	0.582513	0	0	0	0	0	0
1606	1	0	0	0	0	0	0	0
1607	1	0	0	0	0	0	0	0
1608	1	0.555106	0	0	0	0	0	0
1609	1	0.731481	0	0	0	0	0	0
1610	1	0	0	0	0	0	0	0
1611	1	0.633884	0	0.302879	0	0	0	0
1612	1	0.555106	0	0	0	0	0	0
1613	1	0	0	0	0	0	0	0
1614	1	0.555106	0	0	0	0	0	0
1615	1	0.563994	0	0	0	0	0	0
1616	1	0.645182	0	0.29879	0	0	0	0
1617	1	0.731481	0	0	0	0	0	0
1618	1	0.633884	0	0.311211	0	0	0	0
1619	1	0.731481	0	0	0	0	0	0
1620	1	0.645182	0	0.29879	0	0	0	0
1621	1	0	0	0	0	0	0	0
1622	1	0.633884	0	0.302879	0	0	0	0
1623	1	0.645182	0	0.302879	0	0	0	0
1624	1	0	0	0	0	0	0	0
1625	1	0	0	0	0	0	0	0
1626	1	0.731481	0	0	0	0	0	0
1627	1	0.582513	0	0	0	0	0	0
1628	1	0	0	0	0	0	0	0
1629	1	0.582513	0	0	0	0	0	0
1630	1	0.731481	0	0	0	0	0	0
1631	1	0.563994	0	0	0	0	0	0
1632	1	0.563994	0	0	0	0	0	0
1633	1	0.633884	0	0.302879	0	0	0	0
1634	1	0.645182	0	0.29879	0	0	0	0
1635	1	0.633884	0	0.311211	0	0	0	0
1636	1	0.582513	0	0	0	0	0	0
1637	1	0	0	0	0	0	0	0
1638	1	0.645182	0	0.302879	0	0	0	0
1639	1	0	0	0	0	0	0	0
1640	1	0.555106	0	0	0	0	0	0
1641	1	0.645182	0	0.29879	0	0	0	0
1642	1	0.555106	0	0	0	0	0	0
1643	1	0	0	0	0	0	0	0
1644	1	0.573124	0	0	0	0	0	0
1645	1	0.731481	0	0	0	0	0	0
1646	1	0.563994	0	0	0	0	0	0
1647	1	0.555106	0	0	0	0	0	0
1648	1	0.731481	0	0	0	0	0	0
1649	1	0.633884	0	0.307019	0	0	0	0
1650	1	0.731481	0	0	0	0	0	0
1651	1	0	0	0	0	0	0	0
1652	1	0	0	0	0	0	0	0
1653	1	0.731481	0	0	0	0	0	0
1654	1	0.563994	0	0	0	0	0	0
1655	1	0.582513	0	0	0	0	0	0
1656	1	0.731481	0	0	0	0	0	0
1657	1	0.731481	0	0	0	0	0	0
1658	1	0.573124	0	0	0	0	0	0
1659	1	0.563994	0	0	0	0	0	0
1660	1	0.731481	0	0	0	0	0	0
1661	1	0.563994	0	0	0	0	0	0
1662	1	0.573124	0	0	0	0	0	0
1663	1	0	0	0	0	0	0	0
1664	1	0.633884	0	0.307019	0	0	0	0
1665	1	0.563994	0	0	0	0	0	0
1666	1	0.563994	0	0	0	0	0	0
1667	1	0	0	0	0	0	0	0
1668	1	0.555106	0	0	0	0	0	0
1669	1	0.563994	0	0	0	0	0	0
1670	1	0.582513	0	0	0	0	0	0
1671	1	0	0	0	0	0	0	0
1672	1	0	0	0	0	0	0	0
1673	1	0	0	0	0	0	0	0
1674	1	0.731481	0	0	0	0	0	0
1675	1	0.731481	0	0	0	0	0	0
1676	1	0.573316	0	0	0	0	0	0
1677	1	0.645182	0	0.302879	0	0	0	0
1678	1	0	0	0	0	0	0	0
1679	1	0	0	0	0	0	0	0
1680	1	0	0	0	0	0	0	0
1681	1	0.582513	0	0	0	0	0	0
1682	1	0.645182	0	0.302879	0	0	0	0
1683	1	0.731481	0	0	0	0	0	0
1684	1	0.54645	0	0	0	0	0	0
1685	1	0.573316	0	0	0	0	0	0
1686	1	0.731481	0	0	0	0	0	0
1687	1	0.633884	0	0.294751	0	0	0	0
1688	1	0.731481	0	0	0	0	0	0
1689	1	0.563994	0	0	0	0	0	0
1690	1	0	0	0	0	0	0	0
1691	1	0	0	0	0	0	0	0
1692	1	0.582513	0	0	0	0	0	0
1693	1	0	0	0	0	0	0	0
1694	1	0.731481	0	0	0	0	0	0
1695	1	0	0	0	0	0	0	0
1696	1	0.633884	0	0.302879	0	0	0	0
1697	1	0.563994	0	0	0	0	0	0
1698	1	0.645182	0	0.302879	0	0	0	0
1699	1	0	0	0	0	0	0	0
1700	1	0.563994	0	0	0	0	0	0
1701	1	0.582513	0	0	0	0	0	0
1702	1	0.731481	0	0	0	0	0	0
1703	1	0.555106	0	0	0	0	0	0
1704	1	0.731481	0	0	0	0	0	0
1705	1	0.645182	0	0.302879	0	0	0	0
1706	1	0.633884	0	0.307019	0	0	0	0
1707	1	0.582513	0	0	0	0	0	0
1708	1	0.731481	0	0	0	0	0	0
1709	1	0.563994	0	0	0	0	0	0
1710	1	0.731481	0	0	0	0	0	0
1711	1	0.645182	0	0.307019	0	0	0	0
1712	1	0.563994	0	0	0	0	0	0
1713	1	0	0	0	0	0	0	0
1714	1	0.633884	0	0.302879	0	0	0	0
1715	1	0.582513	0	0	0	0	0	0
1716	1	0.731481	0	0	0	0	0	0
1717	1	0.555106	0	0	0	0	0	0
1718	1	0.582495	0	0	0	0	0	0
1719	1	0.731481	0	0	0	0	0	0
1720	1	0	0	0	0	0	0	0
1721	1	0.731481	0	0	0	0	0	0
1722	1	0.645182	0	0.294751	0	0	0	0
1723	1	0.563994	0	0	0	0	0	0
1724	1	0	0	0	0	0	0	0
1725	1	0.633884	0	0.307019	0	0	0	0
1726	1	0.731481	0	0	0	0	0	0
1727	1	0.645182	0	0.29879	0	0	0	0
1728	1	0	0	0	0	0	0	0
1729	1	0.731481	0	0	0	0	0	0
1730	1	0	0	0	0	0	0	0
1731	1	0	0	0	0	0	0	0
1732	1	0	0	0	0	0	0	0
1733	1	0	0	0	0	0	0	0
1734	1	0.563994	0	0	0	0	0	0
1735	1	0.731481	0	0	0	0	0	0
1736	1	0.582513	0	0	0	0	0	0
1737	1	0.582513	0	0	0	0	0	0
1738	1	0.54645	0	0	0	0	0	0
1739	1	0.563994	0	0	0	0	0	0
1740	1	0.563994	0	0	0	0	0	0
1741	1	0.731481	0	0	0	0	0	0
1742	1	0.563994	0	0	0	0	0	0
1743	1	0.731481	0	0	0	0	0	0
1744	1	0.731481	0	0	0	0	0	0
1745	1	0.582513	0	0	0	0	0	0
1746	1	0	0	0	0	0	0	0
1747	1	0.633884	0	0.302879	0	0	0	0
1748	1	0.582513	0	0	0	0	0	0
1749	1	0	0	0	0	0	0	0
1750	1	0.563994	0	0	0	0	0	0
1751	1	0.633884	0	0.294751	0	0	0	0
1752	1	0	0	0	0	0	0	0
1753	1	0.582513	0	0	0	0	0	0
1754	1	0	0	0	0	0	0	0
1755	1	0	0	0	0	0	0	0
1756	1	0	0	0	0	0	0	0
1757	1	0.582513	0	0	0	0	0	0
1758	1	0	0	0	0	0	0	0
1759	1	0.563994	0	0	0	0	0	0
1760	1	0.731481	0	0	0	0	0	0
1761	1	0.645182	0	0.302879	0	0	0	0
1762	1	0.582513	0	0	0	0	0	0
1763	1	0	0	0	0	0	0	0
1764	1	0.563994	0	0	0	0	0	0
1765	1	0.573316	0	0	0	0	0	0
1766	1	0	0	0	0	0	0	0
1767	1	0.731481	0	0	0	0	0	0
1768	1	0.582513	0	0	0	0	0	0
1769	1	0	0	0	0	0	0	0
1770	1	0	0	0	0	0	0	0
1771	1	0.731481	0	0	0	0	0	0
1772	1	0.563994	0	0	0	0	0	0
1773	1	0.645182	0	0.294751	0	0	0	0
1774	1	0.563994	0	0	0	0	0	0
1775	1	0.645182	0	0.302879	0	0	0	0
1776	1	0.563994	0	0	0	0	0	0
1777	1	0.563994	0	0	0	0	0	0
1778	1	0.731481	0	0	0	0	0	0
1779	1	0.731481	0	0	0	0	0	0
1780	1	0.563994	0	0	0	0	0	0
1781	1	0	0	0	0	0	0	0
1782	1	0	0	0	0	0	0	0
1783	1	0	0	0	0	0	0	0
1784	1	0	0	0	0	0	0	0
1785	1	0	0	0	0	0	0	0
1786	1	0.582513	0	0	0	0	0	0
1787	1	0.645182	0	0.294751	0	0	0	0
1788	1	0.573124	0	0	0	0	0	0
1789	1	0.731481	0	0	0	0	0	0
1790	1	0	0	0	0	0	0	0
1791	1	0.582513	0	0	0	0	0	0
1792	1	0	0	0	0	0	0	0
1793	1	0.731481	0	0	0	0	0	0
1794	1	0	0	0	0	0	0	0
1795	1	0	0	0	0	0	0	0
1796	1	0.563994	0	0	0	0	0	0
1797	1	0.731481	0	0	0	0	0	0
1798	1	0.633884	0	0.307019	0	0	0	0
1799	1	0	0	0	0	0	0	0
1800	1	0.573124	0	0	0	0	0	0
1801	1	0.731481	0	0	0	0	0	0
1802	1	0.731481	0	0	0	0	0	0
1803	1	0.645182	0	0.29879	0	0	0	0
1804	1	0.582513	0	0	0	0	0	0
1805	1	0.731481	0	0	0	0	0	0
1806	1	0.582513	0	0	0	0	0	0
1807	1	0.582513	0	0	0	0	0	0
1808	1	0.633884	0	0.311211	0	0	0	0
1809	1	0.563994	0	0	0	0	0	0
1810	1	0.555106	0	0	0	0	0	0
1811	1	0.582513	0	0	0	0	0	0
1812	1	0.731481	0	0	0	0	0	0
1813	1	0	0	0	0	0	0	0
1814	1	0.555106	0	0	0	0	0	0
1815	1	0.645182	0	0.307019	0	0	0	0
1816	1	0	0	0	0	0	0	0
1817	1	0.563994	0	0	0	0	0	0
1818	1	0.555106	0	0	0	0	0	0
1819	1	0	0	0	0	0	0	0
1820	1	0.633884	0	0.29879	0	0	0	0
1821	1	0.563994	0	0	0	0	0	0
1822	1	0.731481	0	0	0	0	0	0
1823	1	0.563994	0	0	0	0	0	0
1824	1	0.731481	0	0	0	0	0	0
1825	1	0.731481	0	0	0	0	0	0
1826	1	0.645182	0	0.29879	0	0	0	0
1827	1	0.731481	0	0	0	0	0	0
1828	1	0	0	0	0	0	0	0
1829	1	0.582513	0	0	0	0	0	0
1830	1	0.563994	0	0	0	0	0	0
1831	1	0.633884	0	0.29879	0	0	0	0
1832	1	0.555106	0	0	0	0	0	0
1833	1	0.645182	0	0.311211	0	0	0	0
1834	1	0.582513	0	0	0	0	0	0
1835	1	0.582513	0	0	0	0	0	0
1836	1	0.633884	0	0.307019	0	0	0	0
1837	1	0	0	0	0	0	0	0
1838	1	0	0	0	0	0	0	0
1839	1	0.731481	0	0	0	0	0	0
1840	1	0.563994	0	0	0	0	0	0
1841	1	0.645182	0	0.294751	0	0	0	0
1842	1	0.582513	0	0	0	0	0	0
1843	1	0.563994	0	0	0	0	0	0
1844	1	0.633884	0	0.307019	0	0	0	0
1845	1	0	0	0	0	0	0	0
1846	1	0	0	0	0	0	0	0
1847	1	0	0	0	0	0	0	0
1848	1	0.563994	0	0	0	0	0	0
1849	1	0	0	0	0	0	0	0
1850	1	0.731481	0	0	0	0	0	0
1851	1	0.582513	0	0	0	0	0	0
1852	1	0.645182	0	0.302879	0	0	0	0
1853	1	0.582513	0	0	0	0	0	0
1854	1	0	0	0	0	0	0	0
1855	1	0.582513	0	0	0	0	0	0
1856	1	0.633884	0	0.307019	0	0	0	0
1857	1	0.582513	0	0	0	0	0	0
1858	1	0.555106	0	0	0	0	0	0
1859	1	0.582513	0	0	0	0	0	0
1860	1	0.563994	0	0	0	0	0	0
1861	1	0	0	0	0	0	0	0
1862	1	0.645182	0	0.29879	0	0	0	0
1863	1	0.731481	0	0	0	0	0	0
1864	1	0.582513	0	0	0	0	0	0
1865	1	0.563994	0	0	0	0	0	0
1866	1	0.582513	0	0	0	0	0	0
1867	1	0.645182	0	0.302879	0	0	0	0
1868	1	0.645182	0	0.302879	0	0	0	0
1869	1	0.563994	0	0	0	0	0	0
1870	1	0.563994	0	0	0	0	0	0
1871	1	0.563994	0	0	0	0	0	0
1872	1	0	0	0	0	0	0	0
1873	1	0.582513	0	0	0	0	0	0
1874	1	0	0	0	0	0	0	0
1875	1	0	0	0	0	0	0	0
1876	1	0.731481	0	0	0	0	0	0
1877	1	0.731481	0	0	0	0	0	0
1878	1	0.633884	0	0.302879	0	0	0	0
1879	1	0.573124	0	0	0	0	0	0
1880	1	0.54645	0	0	0	0	0	0
1881	1	0.731481	0	0	0	0	0	0
1882	1	0.563994	0	0	0	0	0	0
1883	1	0	0	0	0	0	0	0
1884	1	0.731481	0	0	0	0	0	0
1885	1	0.633884	0	0.311211	0	0	0	0
1886	1	0.563994	0	0	0	0	0	0
1887	1	0.555106	0	0	0	0	0	0
1888	1	0.563994	0	0	0	0	0	0
1889	1	0	0	0	0	0	0	0
1890	1	0	0	0	0	0	0	0
1891	1	0.582513	0	0	0	0	0	0
1892	1	0.633884	0	0.307019	0	0	0	0
1893	1	0.555106	0	0	0	0	0	0
1894	1	0.555106	0	0	0	0	0	0
1895	1	0.582513	0	0	0	0	0	0
1896	1	0	0	0	0	0	0	0
1897	1	0.731481	0	0	0	0	0	0
1898	1	0.645182	0	0.294751	0	0	0	0
1899	1	0.563994	0	0	0	0	0	0
1900	1	0	0	0	0	0	0	0
1901	1	0.555106	0	0	0	0	0	0
1902	1	0.582513	0	0	0	0	0	0
1903	1	0.573316	0	0	0	0	0	0
1904	1	0.731481	0	0	0	0	0	0
1905	1	0.582513	0	0	0	0	0	0
1906	1	0.563994	0	0	0	0	0	0
1907	1	0.563994	0	0	0	0	0	0
1908	1	0.645182	0	0.302879	0	0	0	0
1909	1	0.563994	0	0	0	0	0	0
1910	1	0.731481	0	0	0	0	0	0
1911	1	0.582513	0	0	0	0	0	0
1912	1	0	0	0	0	0	0	0
1913	1	0	0	0	0	0	0	0
1914	1	0.555106	0	0	0	0	0	0
1915	1	0.563994	0	0	0	0	0	0
1916	1	0	0	0	0	0	0	0
1917	1	0.582513	0	0	0	0	0	0
1918	1	0.582513	0	0	0	0	0	0
1919	1	0.582513	0	0	0	0	0	0
1920	1	0.555106	0	0	0	0	0	0
1921	1	0	0	0	0	0	0	0
1922	1	0.563994	0	0	0	0	0	0
1923	1	0.563994	0	0	0	0	0	0
1924	1	0.563994	0	0	0	0	0	0
1925	1	0.582513	0	0	0	0	0	0
1926	1	0.563994	0	0	0	0	0	0
1927	1	0.555106	0	0	0	0	0	0
1928	1	0.633884	0	0.29879	0	0	0	0
1929	1	0.645182	0	0.294751	0	0	0	0
1930	1	0	0	0	0	0	0	0
1931	1	0.582513	0	0	0	0	0	0
1932	1	0	0	0	0	0	0	0
1933	1	0	0	0	0	0	0	0
1934	1	0	0	0	0	0	0	0
1935	1	0.563994	0	0	0	0	0	0
1936	1	0.563994	0	0	0	0	0	0
1937	1	0.573124	0	0	0	0	0	0
1938	1	0.633884	0	0.294751	0	0	0	0
1939	1	0	0	0	0	0	0	0
1940	1	0.563994	0	0	0	0	0	0
1941	1	0.582513	0	0	0	0	0	0
1942	1	0	0	0	0	0	0	0
1943	1	0.555106	0	0	0	0	0	0
1944	1	0	0	0	0	0	0	0
1945	1	0	0	0	0	0	0	0
1946	1	0.645182	0	0.29879	0	0	0	0
1947	1	0.573124	0	0	0	0	0	0
1948	1	0.582513	0	0	0	0	0	0
1949	1	0.633884	0	0.307019	0	0	0	0
1950	1	0.582513	0	0	0	0	0	0
1951	1	0	0	0	0	0	0	0
1952	1	0	0	0	0	0	0	0
1953	1	0	0	0	0	0	0	0
1954	1	0.645182	0	0.302879	0	0	0	0
1955	1	0.563994	0	0	0	0	0	0
1956	1	0	0	0	0	0	0	0
1957	1	0	0	0	0	0	0	0
1958	1	0	0	0	0	0	0	0
1959	1	0	0	0	0	0	0	0
1960	1	0.582513	0	0	0	0	0	0
1961	1	0.633884	0	0.307019	0	0	0	0
1962	1	0.633884	0	0.311211	0	0	0	0
1963	1	0.573124	0	0	0	0	0	0
1964	1	0.563994	0	0	0	0	0	0
1965	1	0.555106	0	0	0	0	0	0
1966	1	0.563994	0	0	0	0	0	0
1967	1	0.645182	0	0.294751	0	0	0	0
1968	1	0	0	0	0	0	0	0
1969	1	0	0	0	0	0	0	0
1970	1	0.645182	0	0.302879	0	0	0	0
1971	1	0.633884	0	0.294751	0	0	0	0
1972	1	0	0	0	0	0	0	0
1973	1	0.573316	0	0	0	0	0	0
1974	1	0.731481	0	0	0	0	0	0
1975	1	0.582513	0	0	0	0	0	0
1976	1	0.555106	0	0	0	0	0	0
1977	1	0.731481	0	0	0	0	0	0
1978	1	0	0	0	0	0	0	0
1979	1	0.633884	0	0.302879	0	0	0	0
1980	1	0	0	0	0	0	0	0
1981	1	0	0	0	0	0	0	0
1982	1	0.633884	0	0.29879	0	0	0	0
1983	1	0.563994	0	0	0	0	0	0
1984	1	0	0	0	0	0	0	0
1985	1	0	0	0	0	0	0	0
1986	1	0.731481	0	0	0	0	0	0
1987	1	0	0	0	0	0	0	0
1988	1	0.582513	0	0	0	0	0	0
1989	1	0.555106	0	0	0	0	0	0
1990	1	0	0	0	0	0	0	0
1991	1	0.731481	0	0	0	0	0	0
1992	1	0	0	0	0	0	0	0
1993	1	0	0	0	0	0	0	0
1994	1	0	0	0	0	0	0	0
1995	1	0	0	0	0	0	0	0
1996	1	0.645182	0	0.302879	0	0	0	0
1997	1	0.633884	0	0.302879	0	0	0	0
1998	1	0.563994	0	0	0	0	0	0
[truncated: 1 more rows]
